# Supplementary material for: Neglecting the fallow season can significantly underestimate annual methane emissions in Mediterranean rice fields
Source: PLoS One. 2018 May 31;13(5):e0198081. doi: 10.1371/journal.pone.0198081 (PMC5978985; doi:10.1371/journal.pone.0198081)
Supplement: S1 Table — (XLSX) [file pone.0198081.s003.xlsx]

## Sheet: Summary
EXPERIMENT DESCRIPTION
Experiment	Experimental design	Treatment	Number plot	Description of treatment
B4	Crop & GHG monitoring		P01
Índex GHG: 1-1525			P02
			P03
			P04
			P05
			P06
			P07
			P08
			P09
			P10
			P11
			P12
			P13
			P14
			P15
Experiment	Experimental design	Treatment	Name of treatment	Description of treatment
B5	Split plot-4rep	1	OFE	Organic fertilization
índex: 674-865			MFE	Mineral fertilization
		2	SED	With sediments
			NSE	Without sediments

## Sheet: metadata
Sheet	Year	Descriptors/Variables	Units	Description
	2015	Index
	2015	Sampling Date
	2015	Ref Lab		Reference of the vial in lab
	2015	VialCodi		code for each vial; Q means fortnightly samplin in P01
	2015	Exp		Experiment id
	2015	Plot		plot number
	2015	Tr1		plot number
	2015	Tr2		secondary treatment: N/A (non applicable)
Matriu_GEH	2015	Site	-	chamber number
Matriu_GEH	2015	Sample_time		Time tag: T0-T1-T2-T3.
Matriu_GEH	2015	Sample_Hour	hour	Sampling hour
Matriu_GEH	2015	Time_interval	min	samping time in minutes (minutes after chamber deployment)
Matriu_GEH	2015	Chamber Type		Description of the chamber
Matriu_GEH	2015	Surface Area	m2	Chamber area
Matriu_GEH	2015	Chamber Height	m	Chamber height
Matriu_GEH	2015	Volume	m3	Chamber volume
Matriu_GEH	2015	Species		species which is being analyzed
Matriu_GEH	2015	CCH4	ppm	C-CH4 concentration in vial
Matriu_GEH	2015	Chamber_Temp	°C	chamber temperature during the gas extraction
Matriu_GEH	2015	Chamber_Temp_K	°K	chamber temperature during the gas extraction
Matriu_GEH	2015	Density of Carbon (g m3)	g*m3	carbon densitiy, calculated with the chamber tenperature
Matriu_GEH	2015	[CH4] by mass of CH4C (mg m3)	mg*m3	CH4 concentration/volume
Descriptor Càmara	2015	Sample_Time		Time tag: T0-T1-T2-T3.
Descriptor Càmara	2015	Sample_Hour		Sampling hour
Descriptor Càmara	2015	Chamber_Number		number of chamber used (different of site number)
Descriptor Càmara	2015	Chamber_Temp	°C	Chamber temperature during the gas extraction
Descriptor Càmara	2015	Water_Level	cm
Descriptor Càmara	2015	Soil_Temp.Termometer	°C	soil temperature during the gas extraction (termometer)
Descriptor Càmara	2015	Plant_Cover	%	Description of the rice coberture where the chamber was placed
Descriptor Càmara	2015	Temp_ini	°C	Temperature (outside of the chamber) at the begining of the first gas extraction (T0)
Descriptor Càmara	2015	Temp_end	°C	Temperature (outside of the chamber) at the end of the last gas extraction (T3)
Matriu_FQ_soil	2015	Soil_Conductivity	mS/cm	Soil conductivity next to the chamber (at 10 cm-deep )
Matriu_FQ_soil	2015	Soil_pH	ph	soil ph next to the chamber (at 10 cm-deep )
Matriu_FQ_soil	2015	Temp_Soil	°C	Soil temperature next to the chamber (at 10 cm-deep ) (probe)
Matriu_FQ_soil	2015	Soil_Redox	mV	Soil redox next to the chamber (at 10 cm-deep )

## Sheet: CH4 data
Index	Sampling Date	Ref Lab	VialCodi	Exp	Plot	Tr1	Tr2	year	month	day	Code	Site	Sample_time	Sample_hour	Time_interval	CCH4	Chamber_Temp_C	Chamber_Temp_K	Chamber type	Surface_Area	Chamber_Height	Species	Density of Carbon (g m3)	[CH4] by mass of CH4C (mg m3)
1	2015-05-20	SCT 15-0848	P1L1 T0	B4	P01	P01	N/A	2015	5	20	E:B4_P:P01_Tr1:P01_Tr2:N/A_L1_D:20_M:5_Y:2015	L1	T0	09:59:40	0	1.82449	20.4	293.4	flotant	0.74	0.1225	rice	498.428	0.909379
2	2015-05-20	SCT 15-0849	P1L1 T1	B4	P01	P01	N/A	2015	5	20	E:B4_P:P01_Tr1:P01_Tr2:N/A_L1_D:20_M:5_Y:2015	L1	T1	10:09:40	10	1.82449	25.6	298.6	flotant	0.74	0.1225	rice	489.749	0.893543
3	2015-05-20	SCT 15-0850	P1L1 T2	B4	P01	P01	N/A	2015	5	20	E:B4_P:P01_Tr1:P01_Tr2:N/A_L1_D:20_M:5_Y:2015	L1	T2	10:19:40	20	1.60334	24.5	297.5	flotant	0.74	0.1225	rice	491.559	0.788138
4	2015-05-20	SCT 15-0851	P1L1 T3	B4	P01	P01	N/A	2015	5	20	E:B4_P:P01_Tr1:P01_Tr2:N/A_L1_D:20_M:5_Y:2015	L1	T3	10:29:40	30	1.80606	26.2	299.2	flotant	0.74	0.1225	rice	488.766	0.882744
5	2015-05-20	SCT 15-0852	P1L2 T0	B4	P01	P01	N/A	2015	5	20	E:B4_P:P01_Tr1:P01_Tr2:N/A_L2_D:20_M:5_Y:2015	L2	T0	09:59:40	0	2.22994	19.7	292.7	flotant	0.74	0.1225	rice	499.62	1.11412
6	2015-05-20	SCT 15-0853	P1L2 T1	B4	P01	P01	N/A	2015	5	20	E:B4_P:P01_Tr1:P01_Tr2:N/A_L2_D:20_M:5_Y:2015	L2	T1	10:09:40	10	1.56648	26.1	299.1	flotant	0.74	0.1225	rice	488.93	0.765901
7	2015-05-20	SCT 15-0854	P1L2 T2	B4	P01	P01	N/A	2015	5	20	E:B4_P:P01_Tr1:P01_Tr2:N/A_L2_D:20_M:5_Y:2015	L2	T2	10:19:40	20	1.5112	24.7	297.7	flotant	0.74	0.1225	rice	491.229	0.742344
8	2015-05-20	SCT 15-0855	P1L2 T3	B4	P01	P01	N/A	2015	5	20	E:B4_P:P01_Tr1:P01_Tr2:N/A_L2_D:20_M:5_Y:2015	L2	T3	10:29:40	30	1.45591	26	299	flotant	0.74	0.1225	rice	489.093	0.712075
9	2015-05-20	SCT 15-0856	P1L3 T0	B4	P01	P01	N/A	2015	5	20	E:B4_P:P01_Tr1:P01_Tr2:N/A_L3_D:20_M:5_Y:2015	L3	T0	09:59:40	0	3.79642	20.1	293.1	flotant	0.74	0.1225	rice	498.939	1.89418
10	2015-05-20	SCT 15-0857	P1L3 T1	B4	P01	P01	N/A	2015	5	20	E:B4_P:P01_Tr1:P01_Tr2:N/A_L3_D:20_M:5_Y:2015	L3	T1	10:09:40	10	1.38219	23.4	296.4	flotant	0.74	0.1225	rice	493.384	0.681951
11	2015-05-20	SCT 15-0858	P1L3 T2	B4	P01	P01	N/A	2015	5	20	E:B4_P:P01_Tr1:P01_Tr2:N/A_L3_D:20_M:5_Y:2015	L3	T2	10:19:40	20	1.41905	22.8	295.8	flotant	0.74	0.1225	rice	494.384	0.701556
12	2015-05-20	SCT 15-0859	P1L3 T3	B4	P01	P01	N/A	2015	5	20	E:B4_P:P01_Tr1:P01_Tr2:N/A_L3_D:20_M:5_Y:2015	L3	T3	10:29:40	30	1.47434	24.5	297.5	flotant	0.74	0.1225	rice	491.559	0.724725
13	2015-05-20	SCT 15-0860	P2L1 T0	B4	P02	P02	N/A	2015	5	20	E:B4_P:P02_Tr1:P02_Tr2:N/A_L1_D:20_M:5_Y:2015	L1	T0	10:59:24	0	1.30848	23.2	296.2	flotant	0.74	0.1225	rice	493.717	0.646016
14	2015-05-20	SCT 15-0861	P2L1 T1	B4	P02	P02	N/A	2015	5	20	E:B4_P:P02_Tr1:P02_Tr2:N/A_L1_D:20_M:5_Y:2015	L1	T1	11:09:24	10	1.71392	28.3	301.3	flotant	0.74	0.1225	rice	485.36	0.831867
15	2015-05-20	SCT 15-0862	P2L1 T2	B4	P02	P02	N/A	2015	5	20	E:B4_P:P02_Tr1:P02_Tr2:N/A_L1_D:20_M:5_Y:2015	L1	T2	11:19:24	20	1.54805	30.6	303.6	flotant	0.74	0.1225	rice	481.683	0.745672
16	2015-05-20	SCT 15-0863	P2L1 T3	B4	P02	P02	N/A	2015	5	20	E:B4_P:P02_Tr1:P02_Tr2:N/A_L1_D:20_M:5_Y:2015	L1	T3	11:29:24	30	1.56648	30.8	303.8	flotant	0.74	0.1225	rice	481.366	0.754052
17	2015-05-20	SCT 15-0864	P2L2 T0	B4	P02	P02	N/A	2015	5	20	E:B4_P:P02_Tr1:P02_Tr2:N/A_L2_D:20_M:5_Y:2015	L2	T0	10:59:24	0	1.45591	23.7	296.7	flotant	0.74	0.1225	rice	492.885	0.717595
18	2015-05-20	SCT 15-0865	P2L2 T1	B4	P02	P02	N/A	2015	5	20	E:B4_P:P02_Tr1:P02_Tr2:N/A_L2_D:20_M:5_Y:2015	L2	T1	11:09:24	10	1.82449	29.2	302.2	flotant	0.74	0.1225	rice	483.914	0.882899
19	2015-05-20	SCT 15-0866	P2L2 T2	B4	P02	P02	N/A	2015	5	20	E:B4_P:P02_Tr1:P02_Tr2:N/A_L2_D:20_M:5_Y:2015	L2	T2	11:19:24	20	4.25715	30	303	flotant	0.74	0.1225	rice	482.637	2.05466
20	2015-05-20	SCT 15-0867	P2L2 T3	B4	P02	P02	N/A	2015	5	20	E:B4_P:P02_Tr1:P02_Tr2:N/A_L2_D:20_M:5_Y:2015	L2	T3	11:29:24	30	1.54805	30.7	303.7	flotant	0.74	0.1225	rice	481.524	0.745426
21	2015-05-20	SCT 15-0868	P2L3 T0	B4	P02	P02	N/A	2015	5	20	E:B4_P:P02_Tr1:P02_Tr2:N/A_L3_D:20_M:5_Y:2015	L3	T0	11:05:40	0	1.65863	22.8	295.8	flotant	0.74	0.1225	rice	494.384	0.820001
22	2015-05-20	SCT 15-0869	P2L3 T1	B4	P02	P02	N/A	2015	5	20	E:B4_P:P02_Tr1:P02_Tr2:N/A_L3_D:20_M:5_Y:2015	L3	T1	11:15:40	10	4.4783	28.6	301.6	flotant	0.74	0.1225	rice	484.877	2.17143
23	2015-05-20	SCT 15-0870	P2L3 T2	B4	P02	P02	N/A	2015	5	20	E:B4_P:P02_Tr1:P02_Tr2:N/A_L3_D:20_M:5_Y:2015	L3	T2	11:25:40	20	1.76921	29.7	302.7	flotant	0.74	0.1225	rice	483.115	0.85473
24	2015-05-20	SCT 15-0871	P2L3 T3	B4	P02	P02	N/A	2015	5	20	E:B4_P:P02_Tr1:P02_Tr2:N/A_L3_D:20_M:5_Y:2015	L3	T3	11:35:40	30	1.67706	28.9	301.9	flotant	0.74	0.1225	rice	484.395	0.81236
25	2015-05-20	SCT 15-0872	P3L1 T0	B4	P03	P03	N/A	2015	5	20	E:B4_P:P03_Tr1:P03_Tr2:N/A_L1_D:20_M:5_Y:2015	L1	T0	12:13:05	0	1.47434	23.3	296.3	flotant	0.74	0.1225	rice	493.55	0.72766
26	2015-05-20	SCT 15-0873	P3L1 T1	B4	P03	P03	N/A	2015	5	20	E:B4_P:P03_Tr1:P03_Tr2:N/A_L1_D:20_M:5_Y:2015	L1	T1	12:23:05	10	1.69549	25.5	298.5	flotant	0.74	0.1225	rice	489.913	0.830641
27	2015-05-20	SCT 15-0874	P3L1 T2	B4	P03	P03	N/A	2015	5	20	E:B4_P:P03_Tr1:P03_Tr2:N/A_L1_D:20_M:5_Y:2015	L1	T2	12:33:05	20	1.82449	28.6	301.6	flotant	0.74	0.1225	rice	484.877	0.884655
28	2015-05-20	SCT 15-0875	P3L1 T3	B4	P03	P03	N/A	2015	5	20	E:B4_P:P03_Tr1:P03_Tr2:N/A_L1_D:20_M:5_Y:2015	L1	T3	12:43:05	30	2.17465	28.7	301.7	flotant	0.74	0.1225	rice	484.716	1.05409
29	2015-05-20	SCT 15-0876	P3L2 T0	B4	P03	P03	N/A	2015	5	20	E:B4_P:P03_Tr1:P03_Tr2:N/A_L2_D:20_M:5_Y:2015	L2	T0	12:13:05	0	1.93507	23.4	296.4	flotant	0.74	0.1225	rice	493.384	0.954731
30	2015-05-20	SCT 15-0877	P3L2 T1	B4	P03	P03	N/A	2015	5	20	E:B4_P:P03_Tr1:P03_Tr2:N/A_L2_D:20_M:5_Y:2015	L2	T1	12:23:05	10	1.69549	27.9	300.9	flotant	0.74	0.1225	rice	486.005	0.824016
31	2015-05-20	SCT 15-0878	P3L2 T2	B4	P03	P03	N/A	2015	5	20	E:B4_P:P03_Tr1:P03_Tr2:N/A_L2_D:20_M:5_Y:2015	L2	T2	12:33:05	20	1.9535	29.2	302.2	flotant	0.74	0.1225	rice	483.914	0.945326
32	2015-05-20	SCT 15-0879	P3L2 T3	B4	P03	P03	N/A	2015	5	20	E:B4_P:P03_Tr1:P03_Tr2:N/A_L2_D:20_M:5_Y:2015	L2	T3	12:43:05	30	2.35894	29.4	302.4	flotant	0.74	0.1225	rice	483.594	1.14077
33	2015-05-20	SCT 15-0880	P3L3 T0	B4	P03	P03	N/A	2015	5	20	E:B4_P:P03_Tr1:P03_Tr2:N/A_L3_D:20_M:5_Y:2015	L3	T0	12:13:05	0	1.49277	23.6	296.6	flotant	0.74	0.1225	rice	493.051	0.73601
34	2015-05-20	SCT 15-0881	P3L3 T1	B4	P03	P03	N/A	2015	5	20	E:B4_P:P03_Tr1:P03_Tr2:N/A_L3_D:20_M:5_Y:2015	L3	T1	12:23:05	10	1.76921	28.7	301.7	flotant	0.74	0.1225	rice	484.716	0.857563
35	2015-05-20	SCT 15-0882	P3L3 T2	B4	P03	P03	N/A	2015	5	20	E:B4_P:P03_Tr1:P03_Tr2:N/A_L3_D:20_M:5_Y:2015	L3	T2	12:33:05	20	1.36376	30.3	303.3	flotant	0.74	0.1225	rice	482.159	0.657551
36	2015-05-20	SCT 15-0883	P3L3 T3	B4	P03	P03	N/A	2015	5	20	E:B4_P:P03_Tr1:P03_Tr2:N/A_L3_D:20_M:5_Y:2015	L3	T3	12:43:05	30	2.11936	30	303	flotant	0.74	0.1225	rice	482.637	1.02288
37	2015-05-20	SCT 15-0884	P4L1 T0	B4	P04	P04	N/A	2015	5	20	E:B4_P:P04_Tr1:P04_Tr2:N/A_L1_D:20_M:5_Y:2015	L1	T0	14:53:30	0	1.9535	27	300	flotant	0.74	0.1225	rice	487.463	0.952258
38	2015-05-20	SCT 15-0885	P4L1 T1	B4	P04	P04	N/A	2015	5	20	E:B4_P:P04_Tr1:P04_Tr2:N/A_L1_D:20_M:5_Y:2015	L1	T1	15:03:30	10	2.67224	28.5	301.5	flotant	0.74	0.1225	rice	485.038	1.29614
39	2015-05-20	SCT 15-0886	P4L1 T2	B4	P04	P04	N/A	2015	5	20	E:B4_P:P04_Tr1:P04_Tr2:N/A_L1_D:20_M:5_Y:2015	L1	T2	15:13:30	20	3.1514	29.9	302.9	flotant	0.74	0.1225	rice	482.796	1.52148
40	2015-05-20	SCT 15-0887	P4L1 T3	B4	P04	P04	N/A	2015	5	20	E:B4_P:P04_Tr1:P04_Tr2:N/A_L1_D:20_M:5_Y:2015	L1	T3	15:23:30	30	2.91182	31.9	304.9	flotant	0.74	0.1225	rice	479.629	1.39659
41	2015-05-20	SCT 15-0888	P4L2 T0	B4	P04	P04	N/A	2015	5	20	E:B4_P:P04_Tr1:P04_Tr2:N/A_L2_D:20_M:5_Y:2015	L2	T0	14:53:30	0	1.56648	27.4	300.4	flotant	0.74	0.1225	rice	486.814	0.762586
42	2015-05-20	SCT 15-0889	P4L2 T1	B4	P04	P04	N/A	2015	5	20	E:B4_P:P04_Tr1:P04_Tr2:N/A_L2_D:20_M:5_Y:2015	L2	T1	15:03:30	10	2.46952	30.3	303.3	flotant	0.74	0.1225	rice	482.159	1.1907
43	2015-05-20	SCT 15-0890	P4L2 T2	B4	P04	P04	N/A	2015	5	20	E:B4_P:P04_Tr1:P04_Tr2:N/A_L2_D:20_M:5_Y:2015	L2	T2	15:13:30	20	2.00879	31.8	304.8	flotant	0.74	0.1225	rice	479.786	0.963788
44	2015-05-20	SCT 15-0891	P4L2 T3	B4	P04	P04	N/A	2015	5	20	E:B4_P:P04_Tr1:P04_Tr2:N/A_L2_D:20_M:5_Y:2015	L2	T3	15:23:30	30	1.93507	34.1	307.1	flotant	0.74	0.1225	rice	476.193	0.921466
45	2015-05-20	SCT 15-0892	P4L3 T0	B4	P04	P04	N/A	2015	5	20	E:B4_P:P04_Tr1:P04_Tr2:N/A_L3_D:20_M:5_Y:2015	L3	T0	14:53:30	0	3.24354	28	301	flotant	0.74	0.1225	rice	485.844	1.57585
46	2015-05-20	SCT 15-0893	P4L3 T1	B4	P04	P04	N/A	2015	5	20	E:B4_P:P04_Tr1:P04_Tr2:N/A_L3_D:20_M:5_Y:2015	L3	T1	15:03:30	10	3.83328	29.8	302.8	flotant	0.74	0.1225	rice	482.955	1.8513
47	2015-05-20	SCT 15-0894	P4L3 T2	B4	P04	P04	N/A	2015	5	20	E:B4_P:P04_Tr1:P04_Tr2:N/A_L3_D:20_M:5_Y:2015	L3	T2	15:13:30	20	3.50155	30.6	303.6	flotant	0.74	0.1225	rice	481.683	1.68664
48	2015-05-20	SCT 15-0895	P4L3 T3	B4	P04	P04	N/A	2015	5	20	E:B4_P:P04_Tr1:P04_Tr2:N/A_L3_D:20_M:5_Y:2015	L3	T3	15:23:30	30	3.46469	33.6	306.6	flotant	0.74	0.1225	rice	476.97	1.65255
49	2015-05-20	SCT 15-0896	P5L1 T0	B4	P05	P05	N/A	2015	5	20	E:B4_P:P05_Tr1:P05_Tr2:N/A_L1_D:20_M:5_Y:2015	L1	T0	15:45:20	0	1.25372	27.7	300.7	flotant	0.74	0.1225	rice	486.328	0.609721
50	2015-05-20	SCT 15-0897	P5L1 T1	B4	P05	P05	N/A	2015	5	20	E:B4_P:P05_Tr1:P05_Tr2:N/A_L1_D:20_M:5_Y:2015	L1	T1	15:55:20	10	1.65863	31.5	304.5	flotant	0.74	0.1225	rice	480.259	0.796572
51	2015-05-20	SCT 15-0898	P5L1 T2	B4	P05	P05	N/A	2015	5	20	E:B4_P:P05_Tr1:P05_Tr2:N/A_L1_D:20_M:5_Y:2015	L1	T2	16:05:20	20	1.80606	34.6	307.6	flotant	0.74	0.1225	rice	475.419	0.858637
52	2015-05-20	SCT 15-0899	P5L1 T3	B4	P05	P05	N/A	2015	5	20	E:B4_P:P05_Tr1:P05_Tr2:N/A_L1_D:20_M:5_Y:2015	L1	T3	16:15:20	30	2.37737	36.4	309.4	flotant	0.74	0.1225	rice	472.653	1.12367
53	2015-05-20	SCT 15-0900	P5L2 T0	B4	P05	P05	N/A	2015	5	20	E:B4_P:P05_Tr1:P05_Tr2:N/A_L2_D:20_M:5_Y:2015	L2	T0	15:45:20	0	1.76921	28.4	301.4	flotant	0.74	0.1225	rice	485.199	0.858416
54	2015-05-20	SCT 15-0901	P5L2 T1	B4	P05	P05	N/A	2015	5	20	E:B4_P:P05_Tr1:P05_Tr2:N/A_L2_D:20_M:5_Y:2015	L2	T1	15:55:20	10	1.65863	31.3	304.3	flotant	0.74	0.1225	rice	480.575	0.797096
55	2015-05-20	SCT 15-0902	P5L2 T2	B4	P05	P05	N/A	2015	5	20	E:B4_P:P05_Tr1:P05_Tr2:N/A_L2_D:20_M:5_Y:2015	L2	T2	16:05:20	20	1.9535	34.5	307.5	flotant	0.74	0.1225	rice	475.574	0.929032
56	2015-05-20	SCT 15-0903	P5L2 T3	B4	P05	P05	N/A	2015	5	20	E:B4_P:P05_Tr1:P05_Tr2:N/A_L2_D:20_M:5_Y:2015	L2	T3	16:15:20	30	1.84292	37.2	310.2	flotant	0.74	0.1225	rice	471.434	0.868817
57	2015-05-20	SCT 15-0904	P5L3 T0	B4	P05	P05	N/A	2015	5	20	E:B4_P:P05_Tr1:P05_Tr2:N/A_L3_D:20_M:5_Y:2015	L3	T0	15:45:20	0	1.74463	26.6	299.6	flotant	0.74	0.1225	rice	488.114	0.85158
58	2015-05-20	SCT 15-0905	P5L3 T1	B4	P05	P05	N/A	2015	5	20	E:B4_P:P05_Tr1:P05_Tr2:N/A_L3_D:20_M:5_Y:2015	L3	T1	15:55:20	10	2.11936	28.3	301.3	flotant	0.74	0.1225	rice	485.36	1.02865
59	2015-05-20	SCT 15-0906	P5L3 T2	B4	P05	P05	N/A	2015	5	20	E:B4_P:P05_Tr1:P05_Tr2:N/A_L3_D:20_M:5_Y:2015	L3	T2	16:05:20	20	1.75078	33.4	306.4	flotant	0.74	0.1225	rice	477.281	0.835612
60	2015-05-20	SCT 15-0907	P5L3 T3	B4	P05	P05	N/A	2015	5	20	E:B4_P:P05_Tr1:P05_Tr2:N/A_L3_D:20_M:5_Y:2015	L3	T3	16:15:20	30	1.87978	33.8	306.8	flotant	0.74	0.1225	rice	476.659	0.896014
61	2015-05-20	SCT 15-0908	P6L1T0	B4	P06	P06	N/A	2015	5	20	E:B4_P:P06_Tr1:P06_Tr2:N/A_L1_D:20_M:5_Y:2015	L1	T0	10:06:09	0	1.58491	20.8	293.8	flotant	0.74	0.1225	rice	497.75	0.78889
62	2015-05-20	SCT 15-0909	P6L1T1	B4	P06	P06	N/A	2015	5	20	E:B4_P:P06_Tr1:P06_Tr2:N/A_L1_D:20_M:5_Y:2015	L1	T1	10:16:09	10	1.52963	29.5	302.5	flotant	0.74	0.1225	rice	483.434	0.739474
63	2015-05-20	SCT 15-0910	P6L1T2	B4	P06	P06	N/A	2015	5	20	E:B4_P:P06_Tr1:P06_Tr2:N/A_L1_D:20_M:5_Y:2015	L1	T2	10:26:09	20	1.6402	30.5	303.5	flotant	0.74	0.1225	rice	481.842	0.790317
64	2015-05-20	SCT 15-0911	P6L1T3	B4	P06	P06	N/A	2015	5	20	E:B4_P:P06_Tr1:P06_Tr2:N/A_L1_D:20_M:5_Y:2015	L1	T3	10:36:09	30	1.62177	31.9	304.9	flotant	0.74	0.1225	rice	479.629	0.777849
65	2015-05-20	SCT 15-0912	P6L2T0	B4	P06	P06	N/A	2015	5	20	E:B4_P:P06_Tr1:P06_Tr2:N/A_L2_D:20_M:5_Y:2015	L2	T0	10:06:09	0	1.54805	21.8	294.8	flotant	0.74	0.1225	rice	496.061	0.76793
66	2015-05-20	SCT 15-0913	P6L2T1	B4	P06	P06	N/A	2015	5	20	E:B4_P:P06_Tr1:P06_Tr2:N/A_L2_D:20_M:5_Y:2015	L2	T1	10:16:09	10	1.71392	27.6	300.6	flotant	0.74	0.1225	rice	486.49	0.833804
67	2015-05-20	SCT 15-0914	P6L2T2	B4	P06	P06	N/A	2015	5	20	E:B4_P:P06_Tr1:P06_Tr2:N/A_L2_D:20_M:5_Y:2015	L2	T2	10:26:09	20	1.54805	27.1	300.1	flotant	0.74	0.1225	rice	487.301	0.754368
68	2015-05-20	SCT 15-0915	P6L2T3	B4	P06	P06	N/A	2015	5	20	E:B4_P:P06_Tr1:P06_Tr2:N/A_L2_D:20_M:5_Y:2015	L2	T3	10:36:09	30	1.67706	28.4	301.4	flotant	0.74	0.1225	rice	485.199	0.813707
69	2015-05-20	SCT 15-0916	P6L3T0	B4	P06	P06	N/A	2015	5	20	E:B4_P:P06_Tr1:P06_Tr2:N/A_L3_D:20_M:5_Y:2015	L3	T0	10:06:09	0	1.52963	21.3	294.3	flotant	0.74	0.1225	rice	496.904	0.760078
70	2015-05-20	SCT 15-0917	P6L3T1	B4	P06	P06	N/A	2015	5	20	E:B4_P:P06_Tr1:P06_Tr2:N/A_L3_D:20_M:5_Y:2015	L3	T1	10:16:09	10	1.47434	30	303	flotant	0.74	0.1225	rice	482.637	0.71157
71	2015-05-20	SCT 15-0918	P6L3T2	B4	P06	P06	N/A	2015	5	20	E:B4_P:P06_Tr1:P06_Tr2:N/A_L3_D:20_M:5_Y:2015	L3	T2	10:26:09	20	1.54805	30	303	flotant	0.74	0.1225	rice	482.637	0.747148
72	2015-05-20	SCT 15-0919	P6L3T3	B4	P06	P06	N/A	2015	5	20	E:B4_P:P06_Tr1:P06_Tr2:N/A_L3_D:20_M:5_Y:2015	L3	T3	10:36:09	30	1.43748	31.5	304.5	flotant	0.74	0.1225	rice	480.259	0.690363
73	2015-05-20	SCT 15-0920	P7L1T0	B4	P07	P07	N/A	2015	5	20	E:B4_P:P07_Tr1:P07_Tr2:N/A_L1_D:20_M:5_Y:2015	L1	T0	11:05:35	0	1.2624	20.8	293.8	flotant	0.74	0.1225	rice	497.75	0.62836
74	2015-05-20	SCT 15-0921	P7L1T1	B4	P07	P07	N/A	2015	5	20	E:B4_P:P07_Tr1:P07_Tr2:N/A_L1_D:20_M:5_Y:2015	L1	T1	11:15:35	10	1.6402	30.2	303.2	flotant	0.74	0.1225	rice	482.318	0.791099
75	2015-05-20	SCT 15-0922	P7L1T2	B4	P07	P07	N/A	2015	5	20	E:B4_P:P07_Tr1:P07_Tr2:N/A_L1_D:20_M:5_Y:2015	L1	T2	11:25:35	20	1.6402	31.8	304.8	flotant	0.74	0.1225	rice	479.786	0.786946
76	2015-05-20	SCT 15-0923	P7L1T3	B4	P07	P07	N/A	2015	5	20	E:B4_P:P07_Tr1:P07_Tr2:N/A_L1_D:20_M:5_Y:2015	L1	T3	11:35:35	30	2.15622	31.6	304.6	flotant	0.74	0.1225	rice	480.102	1.0352
77	2015-05-20	SCT 15-0924	P7L2T0	B4	P07	P07	N/A	2015	5	20	E:B4_P:P07_Tr1:P07_Tr2:N/A_L2_D:20_M:5_Y:2015	L2	T0	11:05:35	0	1.91664	21	294	flotant	0.74	0.1225	rice	497.411	0.953358
78	2015-05-20	SCT 15-0925	P7L2T1	B4	P07	P07	N/A	2015	5	20	E:B4_P:P07_Tr1:P07_Tr2:N/A_L2_D:20_M:5_Y:2015	L2	T1	11:15:35	10	4.36773	24.8	297.8	flotant	0.74	0.1225	rice	491.064	2.14483
79	2015-05-20	SCT 15-0926	P7L2T2	B4	P07	P07	N/A	2015	5	20	E:B4_P:P07_Tr1:P07_Tr2:N/A_L2_D:20_M:5_Y:2015	L2	T2	11:25:35	20	2.43266	25.3	298.3	flotant	0.74	0.1225	rice	490.241	1.19259
80	2015-05-20	SCT 15-0927	P7L2T3	B4	P07	P07	N/A	2015	5	20	E:B4_P:P07_Tr1:P07_Tr2:N/A_L2_D:20_M:5_Y:2015	L2	T3	11:35:35	30	2.98553	25.9	298.9	flotant	0.74	0.1225	rice	489.257	1.46069
81	2015-05-20	SCT 15-0928	P7L3T0	B4	P07	P07	N/A	2015	5	20	E:B4_P:P07_Tr1:P07_Tr2:N/A_L3_D:20_M:5_Y:2015	L3	T0	11:05:35	0	1.43748	23.3	296.3	flotant	0.74	0.1225	rice	493.55	0.709468
82	2015-05-20	SCT 15-0929	P7L3T1	B4	P07	P07	N/A	2015	5	20	E:B4_P:P07_Tr1:P07_Tr2:N/A_L3_D:20_M:5_Y:2015	L3	T1	11:15:35	10	2.10093	27.5	300.5	flotant	0.74	0.1225	rice	486.652	1.02242
83	2015-05-20	SCT 15-0930	P7L3T2	B4	P07	P07	N/A	2015	5	20	E:B4_P:P07_Tr1:P07_Tr2:N/A_L3_D:20_M:5_Y:2015	L3	T2	11:25:35	20	2.21151	28.5	301.5	flotant	0.74	0.1225	rice	485.038	1.07266
84	2015-05-20	SCT 15-0931	P7L3T3	B4	P07	P07	N/A	2015	5	20	E:B4_P:P07_Tr1:P07_Tr2:N/A_L3_D:20_M:5_Y:2015	L3	T3	11:35:35	30	2.32208	27	300	flotant	0.74	0.1225	rice	487.463	1.13193
85	2015-05-20	SCT 15-0932	P8L1T0	B4	P08	P08	N/A	2015	5	20	E:B4_P:P08_Tr1:P08_Tr2:N/A_L1_D:20_M:5_Y:2015	L1	T0	12:36:51	0	2.03643	25.8	298.8	flotant	0.74	0.1225	rice	489.421	0.996671
86	2015-05-20	SCT 15-0933	P8L1T1	B4	P08	P08	N/A	2015	5	20	E:B4_P:P08_Tr1:P08_Tr2:N/A_L1_D:20_M:5_Y:2015	L1	T1	12:46:51	10	1.87978	27.7	300.7	flotant	0.74	0.1225	rice	486.328	0.914191
87	2015-05-20	SCT 15-0934	P8L1T2	B4	P08	P08	N/A	2015	5	20	E:B4_P:P08_Tr1:P08_Tr2:N/A_L1_D:20_M:5_Y:2015	L1	T2	12:56:51	20	1.58491	27.9	300.9	flotant	0.74	0.1225	rice	486.005	0.770276
88	2015-05-20	SCT 15-0935	P8L1T3	B4	P08	P08	N/A	2015	5	20	E:B4_P:P08_Tr1:P08_Tr2:N/A_L1_D:20_M:5_Y:2015	L1	T3	13:06:51	30	1.71392	28.3	301.3	flotant	0.74	0.1225	rice	485.36	0.831867
89	2015-05-20	SCT 15-0936	P8L2T0	B4	P08	P08	N/A	2015	5	20	E:B4_P:P08_Tr1:P08_Tr2:N/A_L2_D:20_M:5_Y:2015	L2	T0	12:25:15	0	1.36376	26.4	299.4	flotant	0.74	0.1225	rice	488.44	0.666116
90	2015-05-20	SCT 15-0937	P8L2T1	B4	P08	P08	N/A	2015	5	20	E:B4_P:P08_Tr1:P08_Tr2:N/A_L2_D:20_M:5_Y:2015	L2	T1	12:35:15	10	1.25319	27.8	300.8	flotant	0.74	0.1225	rice	486.167	0.609258
91	2015-05-20	SCT 15-0938	P8L2T2	B4	P08	P08	N/A	2015	5	20	E:B4_P:P08_Tr1:P08_Tr2:N/A_L2_D:20_M:5_Y:2015	L2	T2	12:45:15	20	1.56648	28.4	301.4	flotant	0.74	0.1225	rice	485.199	0.760056
92	2015-05-20	SCT 15-0939	P8L2T3	B4	P08	P08	N/A	2015	5	20	E:B4_P:P08_Tr1:P08_Tr2:N/A_L2_D:20_M:5_Y:2015	L2	T3	12:55:15	30	1.52963	29.2	302.2	flotant	0.74	0.1225	rice	483.914	0.740208
93	2015-05-20	SCT 15-0940	P8L3T0	B4	P08	P08	N/A	2015	5	20	E:B4_P:P08_Tr1:P08_Tr2:N/A_L3_D:20_M:5_Y:2015	L3	T0	12:25:15	0	2.00879	26.7	299.7	flotant	0.74	0.1225	rice	487.951	0.980189
94	2015-05-20	SCT 15-0941	P8L3T1	B4	P08	P08	N/A	2015	5	20	E:B4_P:P08_Tr1:P08_Tr2:N/A_L3_D:20_M:5_Y:2015	L3	T1	12:35:15	10	1.80606	26.7	299.7	flotant	0.74	0.1225	rice	487.951	0.881271
95	2015-05-20	SCT 15-0942	P8L3T2	B4	P08	P08	N/A	2015	5	20	E:B4_P:P08_Tr1:P08_Tr2:N/A_L3_D:20_M:5_Y:2015	L3	T2	12:45:15	20	2.02721	28.6	301.6	flotant	0.74	0.1225	rice	484.877	0.98295
96	2015-05-20	SCT 15-0943	P8L3T3	B4	P08	P08	N/A	2015	5	20	E:B4_P:P08_Tr1:P08_Tr2:N/A_L3_D:20_M:5_Y:2015	L3	T3	12:55:15	30	2.00879	28.2	301.2	flotant	0.74	0.1225	rice	485.521	0.975308
97	2015-05-20	SCT 15-0944	P9L1T0	B4	P09	P09	N/A	2015	5	20	E:B4_P:P09_Tr1:P09_Tr2:N/A_L1_D:20_M:5_Y:2015	L1	T0	13:21:40	0	1.45591	35.7	308.7	flotant	0.74	0.1225	rice	473.725	0.6897
98	2015-05-20	SCT 15-0945	P9L1T1	B4	P09	P09	N/A	2015	5	20	E:B4_P:P09_Tr1:P09_Tr2:N/A_L1_D:20_M:5_Y:2015	L1	T1	13:31:40	10	1.78763	43.2	316.2	flotant	0.74	0.1225	rice	462.489	0.826761
99	2015-05-20	SCT 15-0946	P9L1T2	B4	P09	P09	N/A	2015	5	20	E:B4_P:P09_Tr1:P09_Tr2:N/A_L1_D:20_M:5_Y:2015	L1	T2	13:41:40	20	1.41905	43.9	316.9	flotant	0.74	0.1225	rice	461.467	0.654845
100	2015-05-20	SCT 15-0947	P9L1T3	B4	P09	P09	N/A	2015	5	20	E:B4_P:P09_Tr1:P09_Tr2:N/A_L1_D:20_M:5_Y:2015	L1	T3	13:51:40	30	1.5112	41.3	314.3	flotant	0.74	0.1225	rice	465.284	0.703136
101	2015-05-20	SCT 15-0948	P9L2T0	B4	P09	P09	N/A	2015	5	20	E:B4_P:P09_Tr1:P09_Tr2:N/A_L2_D:20_M:5_Y:2015	L2	T0	13:16:18	0	1.49277	35.1	308.1	flotant	0.74	0.1225	rice	474.648	0.708538
102	2015-05-20	SCT 15-0949	P9L2T1	B4	P09	P09	N/A	2015	5	20	E:B4_P:P09_Tr1:P09_Tr2:N/A_L2_D:20_M:5_Y:2015	L2	T1	13:26:18	10	1.6402	37.8	310.8	flotant	0.74	0.1225	rice	470.524	0.771754
103	2015-05-20	SCT 15-0950	P9L2T2	B4	P09	P09	N/A	2015	5	20	E:B4_P:P09_Tr1:P09_Tr2:N/A_L2_D:20_M:5_Y:2015	L2	T2	13:36:18	20	1.52963	39.5	312.5	flotant	0.74	0.1225	rice	467.965	0.715811
104	2015-05-20	SCT 15-0951	P9L2T3	B4	P09	P09	N/A	2015	5	20	E:B4_P:P09_Tr1:P09_Tr2:N/A_L2_D:20_M:5_Y:2015	L2	T3	13:46:18	30	1.52963	40	313	flotant	0.74	0.1225	rice	467.217	0.714667
105	2015-05-20	SCT 15-0952	P9L3T0	B4	P09	P09	N/A	2015	5	20	E:B4_P:P09_Tr1:P09_Tr2:N/A_L3_D:20_M:5_Y:2015	L3	T0	13:16:18	0	1.56648	34.7	307.7	flotant	0.74	0.1225	rice	475.265	0.744494
106	2015-05-20	SCT 15-0953	P9L3T1	B4	P09	P09	N/A	2015	5	20	E:B4_P:P09_Tr1:P09_Tr2:N/A_L3_D:20_M:5_Y:2015	L3	T1	13:26:18	10	1.47434	42	315	flotant	0.74	0.1225	rice	464.251	0.684462
107	2015-05-20	SCT 15-0954	P9L3T2	B4	P09	P09	N/A	2015	5	20	E:B4_P:P09_Tr1:P09_Tr2:N/A_L3_D:20_M:5_Y:2015	L3	T2	13:36:18	20	1.43748	43.3	316.3	flotant	0.74	0.1225	rice	462.342	0.664608
108	2015-05-20	SCT 15-0955	P9L3T3	B4	P09	P09	N/A	2015	5	20	E:B4_P:P09_Tr1:P09_Tr2:N/A_L3_D:20_M:5_Y:2015	L3	T3	13:46:18	30	1.54805	43.4	316.4	flotant	0.74	0.1225	rice	462.196	0.715505
109	2015-05-20	SCT 15-0956	P10L1T0	B4	P10	P10	N/A	2015	5	20	E:B4_P:P10_Tr1:P10_Tr2:N/A_L1_D:20_M:5_Y:2015	L1	T0	14:12:17	0	1.56648	24.3	297.3	flotant	0.74	0.1225	rice	491.89	0.770538
110	2015-05-20	SCT 15-0957	P10L1T1	B4	P10	P10	N/A	2015	5	20	E:B4_P:P10_Tr1:P10_Tr2:N/A_L1_D:20_M:5_Y:2015	L1	T1	14:22:17	10	1.71392	27	300	flotant	0.74	0.1225	rice	487.463	0.835472
111	2015-05-20	SCT 15-0958	P10L1T2	B4	P10	P10	N/A	2015	5	20	E:B4_P:P10_Tr1:P10_Tr2:N/A_L1_D:20_M:5_Y:2015	L1	T2	14:32:17	20	1.45591	29.5	302.5	flotant	0.74	0.1225	rice	483.434	0.703836
112	2015-05-20	SCT 15-0959	P10L1T3	B4	P10	P10	N/A	2015	5	20	E:B4_P:P10_Tr1:P10_Tr2:N/A_L1_D:20_M:5_Y:2015	L1	T3	14:42:17	30	1.56648	31.5	304.5	flotant	0.74	0.1225	rice	480.259	0.752318
113	2015-05-20	SCT 15-0960	P10L2T0	B4	P10	P10	N/A	2015	5	20	E:B4_P:P10_Tr1:P10_Tr2:N/A_L2_D:20_M:5_Y:2015	L2	T0	14:12:17	0	1.41905	23.6	296.6	flotant	0.74	0.1225	rice	493.051	0.699664
114	2015-05-20	SCT 15-0961	P10L2T1	B4	P10	P10	N/A	2015	5	20	E:B4_P:P10_Tr1:P10_Tr2:N/A_L2_D:20_M:5_Y:2015	L2	T1	14:22:17	10	1.52963	25.4	298.4	flotant	0.74	0.1225	rice	490.077	0.749634
115	2015-05-20	SCT 15-0962	P10L2T2	B4	P10	P10	N/A	2015	5	20	E:B4_P:P10_Tr1:P10_Tr2:N/A_L2_D:20_M:5_Y:2015	L2	T2	14:32:17	20	1.62177	28.5	301.5	flotant	0.74	0.1225	rice	485.038	0.786621
116	2015-05-20	SCT 15-0963	P10L2T3	B4	P10	P10	N/A	2015	5	20	E:B4_P:P10_Tr1:P10_Tr2:N/A_L2_D:20_M:5_Y:2015	L2	T3	14:42:17	30	1.60334	29.3	302.3	flotant	0.74	0.1225	rice	483.754	0.775624
117	2015-05-20	SCT 15-0964	P10L3T0	B4	P10	P10	N/A	2015	5	20	E:B4_P:P10_Tr1:P10_Tr2:N/A_L3_D:20_M:5_Y:2015	L3	T0	14:12:17	0	1.56648	22.3	295.3	flotant	0.74	0.1225	rice	495.222	0.775757
118	2015-05-20	SCT 15-0965	P10L3T1	B4	P10	P10	N/A	2015	5	20	E:B4_P:P10_Tr1:P10_Tr2:N/A_L3_D:20_M:5_Y:2015	L3	T1	14:22:17	10	1.93507	23.6	296.6	flotant	0.74	0.1225	rice	493.051	0.954088
119	2015-05-20	SCT 15-0966	P10L3T2	B4	P10	P10	N/A	2015	5	20	E:B4_P:P10_Tr1:P10_Tr2:N/A_L3_D:20_M:5_Y:2015	L3	T2	14:32:17	20	1.47434	26	299	flotant	0.74	0.1225	rice	489.093	0.721089
120	2015-05-20	SCT 15-0967	P10L3T3	B4	P10	P10	N/A	2015	5	20	E:B4_P:P10_Tr1:P10_Tr2:N/A_L3_D:20_M:5_Y:2015	L3	T3	14:42:17	30	1.69549	26.8	299.8	flotant	0.74	0.1225	rice	487.788	0.82704
121	2015-05-20	SCT 15-0968	P11L1 T0	B4	P11	P11	N/A	2015	5	20	E:B4_P:P11_Tr1:P11_Tr2:N/A_L1_D:20_M:5_Y:2015	L1	T0	10:18:00	0	1.58491	25.2	298.2	flotant	0.74	0.1225	rice	490.405	0.77725
122	2015-05-20	SCT 15-0969	P11L1 T1	B4	P11	P11	N/A	2015	5	20	E:B4_P:P11_Tr1:P11_Tr2:N/A_L1_D:20_M:5_Y:2015	L1	T1	10:28:00	10	1.47434	32.2	305.2	flotant	0.74	0.1225	rice	479.158	0.70644
123	2015-05-20	SCT 15-0970	P11L1 T2	B4	P11	P11	N/A	2015	5	20	E:B4_P:P11_Tr1:P11_Tr2:N/A_L1_D:20_M:5_Y:2015	L1	T2	10:38:00	20	1.65863	32.5	305.5	flotant	0.74	0.1225	rice	478.687	0.793965
124	2015-05-20	SCT 15-0971	P11L1 T3	B4	P11	P11	N/A	2015	5	20	E:B4_P:P11_Tr1:P11_Tr2:N/A_L1_D:20_M:5_Y:2015	L1	T3	10:48:00	30	1.38219	32.5	305.5	flotant	0.74	0.1225	rice	478.687	0.661637
125	2015-05-20	SCT 15-0972	P11L2 T0	B4	P11	P11	N/A	2015	5	20	E:B4_P:P11_Tr1:P11_Tr2:N/A_L2_D:20_M:5_Y:2015	L2	T0	10:18:00	0	1.58491	27.3	300.3	flotant	0.74	0.1225	rice	486.976	0.771815
126	2015-05-20	SCT 15-0973	P11L2 T1	B4	P11	P11	N/A	2015	5	20	E:B4_P:P11_Tr1:P11_Tr2:N/A_L2_D:20_M:5_Y:2015	L2	T1	10:28:00	10	1.60334	33.3	306.3	flotant	0.74	0.1225	rice	477.437	0.765495
127	2015-05-20	SCT 15-0974	P11L2 T2	B4	P11	P11	N/A	2015	5	20	E:B4_P:P11_Tr1:P11_Tr2:N/A_L2_D:20_M:5_Y:2015	L2	T2	10:38:00	20	1.58491	32.9	305.9	flotant	0.74	0.1225	rice	478.061	0.757686
128	2015-05-20	SCT 15-0975	P11L2 T3	B4	P11	P11	N/A	2015	5	20	E:B4_P:P11_Tr1:P11_Tr2:N/A_L2_D:20_M:5_Y:2015	L2	T3	10:48:00	30	2.00879	33.6	306.6	flotant	0.74	0.1225	rice	476.97	0.95813
129	2015-05-20	SCT 15-0976	P11L3 T0	B4	P11	P11	N/A	2015	5	20	E:B4_P:P11_Tr1:P11_Tr2:N/A_L3_D:20_M:5_Y:2015	L3	T0	10:18:00	0	1.47434	24.9	297.9	flotant	0.74	0.1225	rice	490.899	0.723752
130	2015-05-20	SCT 15-0977	P11L3 T1	B4	P11	P11	N/A	2015	5	20	E:B4_P:P11_Tr1:P11_Tr2:N/A_L3_D:20_M:5_Y:2015	L3	T1	10:28:00	10	1.49277	31.7	304.7	flotant	0.74	0.1225	rice	479.944	0.716445
131	2015-05-20	SCT 15-0978	P11L3 T2	B4	P11	P11	N/A	2015	5	20	E:B4_P:P11_Tr1:P11_Tr2:N/A_L3_D:20_M:5_Y:2015	L3	T2	10:38:00	20	4.40458	31.9	304.9	flotant	0.74	0.1225	rice	479.629	2.11257
132	2015-05-20	SCT 15-0979	P11L3 T3	B4	P11	P11	N/A	2015	5	20	E:B4_P:P11_Tr1:P11_Tr2:N/A_L3_D:20_M:5_Y:2015	L3	T3	10:48:00	30	1.5112	31.4	304.4	flotant	0.74	0.1225	rice	480.417	0.726004
133	2015-05-20	SCT 15-0980	P12L1 T0	B4	P12	P12	N/A	2015	5	20	E:B4_P:P12_Tr1:P12_Tr2:N/A_L1_D:20_M:5_Y:2015	L1	T0	15:02:00	0	1.40062	25.2	298.2	flotant	0.74	0.1225	rice	490.405	0.686872
134	2015-05-20	SCT 15-0981	P12L1 T1	B4	P12	P12	N/A	2015	5	20	E:B4_P:P12_Tr1:P12_Tr2:N/A_L1_D:20_M:5_Y:2015	L1	T1	15:12:00	10	1.54805	29.6	302.6	flotant	0.74	0.1225	rice	483.275	0.748136
135	2015-05-20	SCT 15-0982	P12L1 T2	B4	P12	P12	N/A	2015	5	20	E:B4_P:P12_Tr1:P12_Tr2:N/A_L1_D:20_M:5_Y:2015	L1	T2	15:22:00	20	1.38219	31.3	304.3	flotant	0.74	0.1225	rice	480.575	0.664247
136	2015-05-20	SCT 15-0983	P12L1 T3	B4	P12	P12	N/A	2015	5	20	E:B4_P:P12_Tr1:P12_Tr2:N/A_L1_D:20_M:5_Y:2015	L1	T3	15:32:00	30	1.56648	32.9	305.9	flotant	0.74	0.1225	rice	478.061	0.748875
137	2015-05-20	SCT 15-0984	P12L2 T0	B4	P12	P12	N/A	2015	5	20	E:B4_P:P12_Tr1:P12_Tr2:N/A_L2_D:20_M:5_Y:2015	L2	T0	15:02:00	0	1.43748	24.7	297.7	flotant	0.74	0.1225	rice	491.229	0.706132
138	2015-05-20	SCT 15-0985	P12L2 T1	B4	P12	P12	N/A	2015	5	20	E:B4_P:P12_Tr1:P12_Tr2:N/A_L2_D:20_M:5_Y:2015	L2	T1	15:12:00	10	1.65863	26.8	299.8	flotant	0.74	0.1225	rice	487.788	0.80906
139	2015-05-20	SCT 15-0986	P12L2 T2	B4	P12	P12	N/A	2015	5	20	E:B4_P:P12_Tr1:P12_Tr2:N/A_L2_D:20_M:5_Y:2015	L2	T2	15:22:00	20	1.78763	30.5	303.5	flotant	0.74	0.1225	rice	481.842	0.861357
140	2015-05-20	SCT 15-0987	P12L2 T3	B4	P12	P12	N/A	2015	5	20	E:B4_P:P12_Tr1:P12_Tr2:N/A_L2_D:20_M:5_Y:2015	L2	T3	15:32:00	30	1.41905	31.2	304.2	flotant	0.74	0.1225	rice	480.733	0.682184
141	2015-05-20	SCT 15-0988	P12L3 T0	B4	P12	P12	N/A	2015	5	20	E:B4_P:P12_Tr1:P12_Tr2:N/A_L3_D:20_M:5_Y:2015	L3	T0	15:02:00	0	1.49277	24.7	297.7	flotant	0.74	0.1225	rice	491.229	0.733291
142	2015-05-20	SCT 15-0989	P12L3 T1	B4	P12	P12	N/A	2015	5	20	E:B4_P:P12_Tr1:P12_Tr2:N/A_L3_D:20_M:5_Y:2015	L3	T1	15:12:00	10	1.5112	28.9	301.9	flotant	0.74	0.1225	rice	484.395	0.732016
143	2015-05-20	SCT 15-0990	P12L3 T2	B4	P12	P12	N/A	2015	5	20	E:B4_P:P12_Tr1:P12_Tr2:N/A_L3_D:20_M:5_Y:2015	L3	T2	15:22:00	20	1.45591	33.6	306.6	flotant	0.74	0.1225	rice	476.97	0.694424
144	2015-05-20	SCT 15-0991	P12L3 T3	B4	P12	P12	N/A	2015	5	20	E:B4_P:P12_Tr1:P12_Tr2:N/A_L3_D:20_M:5_Y:2015	L3	T3	15:32:00	30	1.36376	31.8	304.8	flotant	0.74	0.1225	rice	479.786	0.654315
145	2015-05-20	SCT 15-0992	P13L1 T0	B4	P13	P13	N/A	2015	5	20	E:B4_P:P13_Tr1:P13_Tr2:N/A_L1_D:20_M:5_Y:2015	L1	T0	12:38:45	0	1.54805	24.8	297.8	flotant	0.74	0.1225	rice	491.064	0.760194
146	2015-05-20	SCT 15-0993	P13L1 T1	B4	P13	P13	N/A	2015	5	20	E:B4_P:P13_Tr1:P13_Tr2:N/A_L1_D:20_M:5_Y:2015	L1	T1	12:48:45	10	1.45591	28.2	301.2	flotant	0.74	0.1225	rice	485.521	0.706874
147	2015-05-20	SCT 15-0994	P13L1 T2	B4	P13	P13	N/A	2015	5	20	E:B4_P:P13_Tr1:P13_Tr2:N/A_L1_D:20_M:5_Y:2015	L1	T2	12:58:45	20	1.73235	29.7	302.7	flotant	0.74	0.1225	rice	483.115	0.836923
148	2015-05-20	SCT 15-0995	P13L1 T3	B4	P13	P13	N/A	2015	5	20	E:B4_P:P13_Tr1:P13_Tr2:N/A_L1_D:20_M:5_Y:2015	L1	T3	13:08:45	30	1.43748	29.3	302.3	flotant	0.74	0.1225	rice	483.754	0.695387
149	2015-05-20	SCT 15-0996	P13L2 T0	B4	P13	P13	N/A	2015	5	20	E:B4_P:P13_Tr1:P13_Tr2:N/A_L2_D:20_M:5_Y:2015	L2	T0	12:38:45	0	1.27162	24.9	297.9	flotant	0.74	0.1225	rice	490.899	0.624236
150	2015-05-20	SCT 15-0997	P13L2 T1	B4	P13	P13	N/A	2015	5	20	E:B4_P:P13_Tr1:P13_Tr2:N/A_L2_D:20_M:5_Y:2015	L2	T1	12:48:45	10	1.38219	27	300	flotant	0.74	0.1225	rice	487.463	0.673768
151	2015-05-20	SCT 15-0998	P13L2 T2	B4	P13	P13	N/A	2015	5	20	E:B4_P:P13_Tr1:P13_Tr2:N/A_L2_D:20_M:5_Y:2015	L2	T2	12:58:45	20		27.8	300.8	flotant	0.74	0.1225	rice
152	2015-05-20	SCT 15-0999	P13L2 T3	B4	P13	P13	N/A	2015	5	20	E:B4_P:P13_Tr1:P13_Tr2:N/A_L2_D:20_M:5_Y:2015	L2	T3	13:08:45	30	1.41905	28.3	301.3	flotant	0.74	0.1225	rice	485.36	0.68875
153	2015-05-20	SCT 15-1000	P13L3 T0	B4	P13	P13	N/A	2015	5	20	E:B4_P:P13_Tr1:P13_Tr2:N/A_L3_D:20_M:5_Y:2015	L3	T0	12:38:45	0	1.27162	25.1	298.1	flotant	0.74	0.1225	rice	490.57	0.623817
154	2015-05-20	SCT 15-1001	P13L3 T1	B4	P13	P13	N/A	2015	5	20	E:B4_P:P13_Tr1:P13_Tr2:N/A_L3_D:20_M:5_Y:2015	L3	T1	12:48:45	10	1.41905	27.1	300.1	flotant	0.74	0.1225	rice	487.301	0.691504
155	2015-05-20	SCT 15-1002	P13L3 T2	B4	P13	P13	N/A	2015	5	20	E:B4_P:P13_Tr1:P13_Tr2:N/A_L3_D:20_M:5_Y:2015	L3	T2	12:58:45	20	1.29005	27.2	300.2	flotant	0.74	0.1225	rice	487.138	0.628431
156	2015-05-20	SCT 15-1003	P13L3 T3	B4	P13	P13	N/A	2015	5	20	E:B4_P:P13_Tr1:P13_Tr2:N/A_L3_D:20_M:5_Y:2015	L3	T3	13:08:45	30	1.27162	28.8	301.8	flotant	0.74	0.1225	rice	484.556	0.616169
157	2015-05-20	SCT 15-1004	P14L1 T0	B4	P14	P14	N/A	2015	5	20	E:B4_P:P14_Tr1:P14_Tr2:N/A_L1_D:20_M:5_Y:2015	L1	T0	13:45:49	0	1.40062	26.4	299.4	flotant	0.74	0.1225	rice	488.44	0.684119
158	2015-05-20	SCT 15-1005	P14L1 T1	B4	P14	P14	N/A	2015	5	20	E:B4_P:P14_Tr1:P14_Tr2:N/A_L1_D:20_M:5_Y:2015	L1	T1	13:55:49	10	1.41905	31	304	flotant	0.74	0.1225	rice	481.049	0.682633
159	2015-05-20	SCT 15-1006	P14L1 T2	B4	P14	P14	N/A	2015	5	20	E:B4_P:P14_Tr1:P14_Tr2:N/A_L1_D:20_M:5_Y:2015	L1	T2	14:05:49	20	1.5112	31.4	304.4	flotant	0.74	0.1225	rice	480.417	0.726004
160	2015-05-20	SCT 15-1007	P14L1 T3	B4	P14	P14	N/A	2015	5	20	E:B4_P:P14_Tr1:P14_Tr2:N/A_L1_D:20_M:5_Y:2015	L1	T3	14:15:49	30	1.41905	31.5	304.5	flotant	0.74	0.1225	rice	480.259	0.681512
161	2015-05-20	SCT 15-1008	P14L2 T0	B4	P14	P14	N/A	2015	5	20	E:B4_P:P14_Tr1:P14_Tr2:N/A_L2_D:20_M:5_Y:2015	L2	T0	13:45:49	0	1.36376	26.8	299.8	flotant	0.74	0.1225	rice	487.788	0.665227
162	2015-05-20	SCT 15-1009	P14L2 T1	B4	P14	P14	N/A	2015	5	20	E:B4_P:P14_Tr1:P14_Tr2:N/A_L2_D:20_M:5_Y:2015	L2	T1	13:55:49	10	1.38219	31.2	304.2	flotant	0.74	0.1225	rice	480.733	0.664465
163	2015-05-20	SCT 15-1010	P14L2 T2	B4	P14	P14	N/A	2015	5	20	E:B4_P:P14_Tr1:P14_Tr2:N/A_L2_D:20_M:5_Y:2015	L2	T2	14:05:49	20	1.54805	30.2	303.2	flotant	0.74	0.1225	rice	482.318	0.746655
164	2015-05-20	SCT 15-1011	P14L2 T3	B4	P14	P14	N/A	2015	5	20	E:B4_P:P14_Tr1:P14_Tr2:N/A_L2_D:20_M:5_Y:2015	L2	T3	14:15:49	30	1.47434	31.2	304.2	flotant	0.74	0.1225	rice	480.733	0.708763
165	2015-05-20	SCT 15-1012	P14L3 T0	B4	P14	P14	N/A	2015	5	20	E:B4_P:P14_Tr1:P14_Tr2:N/A_L3_D:20_M:5_Y:2015	L3	T0	13:45:49	0	1.62177	25.4	298.4	flotant	0.74	0.1225	rice	490.077	0.794793
166	2015-05-20	SCT 15-1013	P14L3 T1	B4	P14	P14	N/A	2015	5	20	E:B4_P:P14_Tr1:P14_Tr2:N/A_L3_D:20_M:5_Y:2015	L3	T1	13:55:49	10	1.41905	28.7	301.7	flotant	0.74	0.1225	rice	484.716	0.687837
167	2015-05-20	SCT 15-1014	P14L3 T2	B4	P14	P14	N/A	2015	5	20	E:B4_P:P14_Tr1:P14_Tr2:N/A_L3_D:20_M:5_Y:2015	L3	T2	14:05:49	20	1.58491	29.1	302.1	flotant	0.74	0.1225	rice	484.075	0.767216
168	2015-05-20	SCT 15-1015	P14L3 T3	B4	P14	P14	N/A	2015	5	20	E:B4_P:P14_Tr1:P14_Tr2:N/A_L3_D:20_M:5_Y:2015	L3	T3	14:15:49	30	1.36376	29	302	flotant	0.74	0.1225	rice	484.235	0.660381
169	2015-05-20	SCT 15-1016	P15L1 T0	B4	P15	P15	N/A	2015	5	20	E:B4_P:P15_Tr1:P15_Tr2:N/A_L1_D:20_M:5_Y:2015	L1	T0	13:18:05	0	1.3269	27.5	300.5	flotant	0.74	0.1225	rice	486.652	0.645741
170	2015-05-20	SCT 15-1017	P15L1 T1	B4	P15	P15	N/A	2015	5	20	E:B4_P:P15_Tr1:P15_Tr2:N/A_L1_D:20_M:5_Y:2015	L1	T1	13:28:05	10	1.38219	29.6	302.6	flotant	0.74	0.1225	rice	483.275	0.667978
171	2015-05-20	SCT 15-1018	P15L1 T2	B4	P15	P15	N/A	2015	5	20	E:B4_P:P15_Tr1:P15_Tr2:N/A_L1_D:20_M:5_Y:2015	L1	T2	13:38:05	20	1.29005	30.2	303.2	flotant	0.74	0.1225	rice	482.318	0.622213
172	2015-05-20	SCT 15-1019	P15L1 T3	B4	P15	P15	N/A	2015	5	20	E:B4_P:P15_Tr1:P15_Tr2:N/A_L1_D:20_M:5_Y:2015	L1	T3	13:48:05	30	1.47434	31.1	304.1	flotant	0.74	0.1225	rice	480.891	0.708996
173	2015-05-20	SCT 15-1020	P15L2 T0	B4	P15	P15	N/A	2015	5	20	E:B4_P:P15_Tr1:P15_Tr2:N/A_L2_D:20_M:5_Y:2015	L2	T0	13:18:05	0	1.38219	27.7	300.7	flotant	0.74	0.1225	rice	486.328	0.672199
174	2015-05-20	SCT 15-1021	P15L2 T1	B4	P15	P15	N/A	2015	5	20	E:B4_P:P15_Tr1:P15_Tr2:N/A_L2_D:20_M:5_Y:2015	L2	T1	13:28:05	10	1.29005	29.6	302.6	flotant	0.74	0.1225	rice	483.275	0.623446
175	2015-05-20	SCT 15-1022	P15L2 T2	B4	P15	P15	N/A	2015	5	20	E:B4_P:P15_Tr1:P15_Tr2:N/A_L2_D:20_M:5_Y:2015	L2	T2	13:38:05	20	1.47434	30.3	303.3	flotant	0.74	0.1225	rice	482.159	0.710866
176	2015-05-20	SCT 15-1023	P15L2 T3	B4	P15	P15	N/A	2015	5	20	E:B4_P:P15_Tr1:P15_Tr2:N/A_L2_D:20_M:5_Y:2015	L2	T3	13:48:05	30	1.5112	31	304	flotant	0.74	0.1225	rice	481.049	0.72696
177	2015-05-20	SCT 15-1024	P15L3 T0	B4	P15	P15	N/A	2015	5	20	E:B4_P:P15_Tr1:P15_Tr2:N/A_L3_D:20_M:5_Y:2015	L3	T0	13:18:05	0	1.45591	25.5	298.5	flotant	0.74	0.1225	rice	489.913	0.713268
178	2015-05-20	SCT 15-1025	P15L3 T1	B4	P15	P15	N/A	2015	5	20	E:B4_P:P15_Tr1:P15_Tr2:N/A_L3_D:20_M:5_Y:2015	L3	T1	13:28:05	10	1.54805	29.3	302.3	flotant	0.74	0.1225	rice	483.754	0.748878
179	2015-05-20	SCT 15-1026	P15L3 T2	B4	P15	P15	N/A	2015	5	20	E:B4_P:P15_Tr1:P15_Tr2:N/A_L3_D:20_M:5_Y:2015	L3	T2	13:38:05	20	1.54805	32.6	305.6	flotant	0.74	0.1225	rice	478.53	0.740792
180	2015-05-20	SCT 15-1027	P15L3 T3	B4	P15	P15	N/A	2015	5	20	E:B4_P:P15_Tr1:P15_Tr2:N/A_L3_D:20_M:5_Y:2015	L3	T3	13:48:05	30	1.6402	33.9	306.9	flotant	0.74	0.1225	rice	476.503	0.781562
181	2015-06-08	SCT 15-1268	P1L1 T0 Q	B4	P01	P01	N/A	2015	6	8	E:B4_P:P01_Tr1:P01_Tr2:N/A_L1_D:8_M:6_Y:2015	L1	T0	13:48:35	0	2.53432	35.4	308.4	flotant	0.74	0.1225	rice	474.186	1.20174
182	2015-06-08	SCT 15-1269	P1L1 T1 Q	B4	P01	P01	N/A	2015	6	8	E:B4_P:P01_Tr1:P01_Tr2:N/A_L1_D:8_M:6_Y:2015	L1	T1	13:58:35	10	2.71279	40.6	313.6	flotant	0.74	0.1225	rice	466.323	1.26504
183	2015-06-08	SCT 15-1270	P1L1 T2 Q	B4	P01	P01	N/A	2015	6	8	E:B4_P:P01_Tr1:P01_Tr2:N/A_L1_D:8_M:6_Y:2015	L1	T2	14:08:35	20	3.04	41.1	314.1	flotant	0.74	0.1225	rice	465.581	1.41537
184	2015-06-08	SCT 15-1271	P1L1 T3 Q	B4	P01	P01	N/A	2015	6	8	E:B4_P:P01_Tr1:P01_Tr2:N/A_L1_D:8_M:6_Y:2015	L1	T3	14:18:35	30	3.36721	40.1	313.1	flotant	0.74	0.1225	rice	467.068	1.57271
185	2015-06-08	SCT 15-1272	P1L2 T0 Q	B4	P01	P01	N/A	2015	6	8	E:B4_P:P01_Tr1:P01_Tr2:N/A_L2_D:8_M:6_Y:2015	L2	T0	13:48:35	0	2.32609	34	307	flotant	0.74	0.1225	rice	476.348	1.10803
186	2015-06-08	SCT 15-1273	P1L2 T1 Q	B4	P01	P01	N/A	2015	6	8	E:B4_P:P01_Tr1:P01_Tr2:N/A_L2_D:8_M:6_Y:2015	L2	T1	13:58:35	10	2.89127	37.8	310.8	flotant	0.74	0.1225	rice	470.524	1.36041
187	2015-06-08	SCT 15-1274	P1L2 T2 Q	B4	P01	P01	N/A	2015	6	8	E:B4_P:P01_Tr1:P01_Tr2:N/A_L2_D:8_M:6_Y:2015	L2	T2	14:08:35	20	3.60518	38.7	311.7	flotant	0.74	0.1225	rice	469.166	1.69143
188	2015-06-08	SCT 15-1275	P1L2 T3 Q	B4	P01	P01	N/A	2015	6	8	E:B4_P:P01_Tr1:P01_Tr2:N/A_L2_D:8_M:6_Y:2015	L2	T3	14:18:35	30	3.4267	40	313	flotant	0.74	0.1225	rice	467.217	1.60101
189	2015-06-08	SCT 15-1276	P1L3 T0 Q	B4	P01	P01	N/A	2015	6	8	E:B4_P:P01_Tr1:P01_Tr2:N/A_L3_D:8_M:6_Y:2015	L3	T0	13:48:35	0	2.50457	34.5	307.5	flotant	0.74	0.1225	rice	475.574	1.19111
190	2015-06-08	SCT 15-1277	P1L3 T1 Q	B4	P01	P01	N/A	2015	6	8	E:B4_P:P01_Tr1:P01_Tr2:N/A_L3_D:8_M:6_Y:2015	L3	T1	13:58:35	10	2.41533	43.4	316.4	flotant	0.74	0.1225	rice	462.196	1.11636
191	2015-06-08	SCT 15-1278	P1L3 T2 Q	B4	P01	P01	N/A	2015	6	8	E:B4_P:P01_Tr1:P01_Tr2:N/A_L3_D:8_M:6_Y:2015	L3	T2	14:08:35	20	3.84315	43.9	316.9	flotant	0.74	0.1225	rice	461.467	1.77349
192	2015-06-08	SCT 15-1279	P1L3 T3 Q	B4	P01	P01	N/A	2015	6	8	E:B4_P:P01_Tr1:P01_Tr2:N/A_L3_D:8_M:6_Y:2015	L3	T3	14:18:35	30	3.63492	44.4	317.4	flotant	0.74	0.1225	rice	460.74	1.67476
193	2015-06-08	SCT 15-2548	P1L1T0 Q	B4	P01	P01	N/A	2015	8	6	E:B4_P:P01_Tr1:P01_Tr2:N/A_L1_D:6_M:8_Y:2015	L1	T0	13:45:50	0	4.60519	37.3	310.3	flotant	0.74	0.1225	rice	471.282	2.17034
194	2015-06-08	SCT 15-2549	P1L1T1 Q	B4	P01	P01	N/A	2015	8	6	E:B4_P:P01_Tr1:P01_Tr2:N/A_L1_D:6_M:8_Y:2015	L1	T1	13:55:50	10	15.7963	36.4	309.4	flotant	0.74	0.1225	rice	472.653	7.4662
195	2015-06-08	SCT 15-2550	P1L1T2 Q	B4	P01	P01	N/A	2015	8	6	E:B4_P:P01_Tr1:P01_Tr2:N/A_L1_D:6_M:8_Y:2015	L1	T2	14:05:50	20	11.7198	39.3	312.3	flotant	0.74	0.1225	rice	468.264	5.48796
196	2015-06-08	SCT 15-2551	P1L1T3 Q	B4	P01	P01	N/A	2015	8	6	E:B4_P:P01_Tr1:P01_Tr2:N/A_L1_D:6_M:8_Y:2015	L1	T3	14:15:50	30	7.79823	44.3	317.3	flotant	0.74	0.1225	rice	460.885	3.59409
197	2015-06-08	SCT 15-2552	P1L2T0 Q	B4	P01	P01	N/A	2015	8	6	E:B4_P:P01_Tr1:P01_Tr2:N/A_L2_D:6_M:8_Y:2015	L2	T0	13:45:50	0	10.3868	34.5	307.5	flotant	0.74	0.1225	rice	475.574	4.93968
198	2015-06-08	SCT 15-2553	P1L2T1 Q	B4	P01	P01	N/A	2015	8	6	E:B4_P:P01_Tr1:P01_Tr2:N/A_L2_D:6_M:8_Y:2015	L2	T1	13:55:50	10	7.36423	35.3	308.3	flotant	0.74	0.1225	rice	474.34	3.49315
199	2015-06-08	SCT 15-2554	P1L2T2 Q	B4	P01	P01	N/A	2015	8	6	E:B4_P:P01_Tr1:P01_Tr2:N/A_L2_D:6_M:8_Y:2015	L2	T2	14:05:50	20	10.5108	38.1	311.1	flotant	0.74	0.1225	rice	470.07	4.9408
200	2015-06-08	SCT 15-2555	P1L2T3 Q	B4	P01	P01	N/A	2015	8	6	E:B4_P:P01_Tr1:P01_Tr2:N/A_L2_D:6_M:8_Y:2015	L2	T3	14:15:50	30	12.6653	43	316	flotant	0.74	0.1225	rice	462.781	5.86127
201	2015-06-08	SCT 15-2556	P1L3T0 Q	B4	P01	P01	N/A	2015	8	6	E:B4_P:P01_Tr1:P01_Tr2:N/A_L3_D:6_M:8_Y:2015	L3	T0	13:45:50	0	2.43516	35.5	308.5	flotant	0.74	0.1225	rice	474.032	1.15434
202	2015-06-08	SCT 15-2557	P1L3T1 Q	B4	P01	P01	N/A	2015	8	6	E:B4_P:P01_Tr1:P01_Tr2:N/A_L3_D:6_M:8_Y:2015	L3	T1	13:55:50	10	6.88372	35.7	308.7	flotant	0.74	0.1225	rice	473.725	3.26099
203	2015-06-08	SCT 15-2558	P1L3T2 Q	B4	P01	P01	N/A	2015	8	6	E:B4_P:P01_Tr1:P01_Tr2:N/A_L3_D:6_M:8_Y:2015	L3	T2	14:05:50	20	11.0223	39.7	312.7	flotant	0.74	0.1225	rice	467.665	5.15474
204	2015-06-08	SCT 15-2559	P1L3T3 Q	B4	P01	P01	N/A	2015	8	6	E:B4_P:P01_Tr1:P01_Tr2:N/A_L3_D:6_M:8_Y:2015	L3	T3	14:15:50	30	14.1223	44.9	317.9	flotant	0.74	0.1225	rice	460.015	6.49649
205	2015-06-17	SCT 15-1280	P1L1 T0	B4	P01	P01	N/A	2015	6	17	E:B4_P:P01_Tr1:P01_Tr2:N/A_L1_D:17_M:6_Y:2015	L1	T0	15:41:55	0	3.48619	32.5	305.5	flotant	0.74	0.1225	rice	478.687	1.6688
206	2015-06-17	SCT 15-1281	P1L1 T1	B4	P01	P01	N/A	2015	6	17	E:B4_P:P01_Tr1:P01_Tr2:N/A_L1_D:17_M:6_Y:2015	L1	T1	15:51:55	10	1.18087	31.9	304.9	flotant	0.74	0.1225	rice	479.629	0.566378
207	2015-06-17	SCT 15-1282	P1L1 T2	B4	P01	P01	N/A	2015	6	17	E:B4_P:P01_Tr1:P01_Tr2:N/A_L1_D:17_M:6_Y:2015	L1	T2	16:01:55	20	2.74254	38.7	311.7	flotant	0.74	0.1225	rice	469.166	1.28671
208	2015-06-17	SCT 15-1283	P1L1 T3	B4	P01	P01	N/A	2015	6	17	E:B4_P:P01_Tr1:P01_Tr2:N/A_L1_D:17_M:6_Y:2015	L1	T3	16:11:55	30	3.21848	39.1	312.1	flotant	0.74	0.1225	rice	468.564	1.50806
209	2015-06-17	SCT 15-1284	P1L2 T0	B4	P01	P01	N/A	2015	6	17	E:B4_P:P01_Tr1:P01_Tr2:N/A_L2_D:17_M:6_Y:2015	L2	T0	15:41:55	0	1.85016	33.1	306.1	flotant	0.74	0.1225	rice	477.749	0.88391
210	2015-06-17	SCT 15-1285	P1L2 T1	B4	P01	P01	N/A	2015	6	17	E:B4_P:P01_Tr1:P01_Tr2:N/A_L2_D:17_M:6_Y:2015	L2	T1	15:51:55	10	2.32609	39.7	312.7	flotant	0.74	0.1225	rice	467.665	1.08783
211	2015-06-17	SCT 15-1286	P1L2 T2	B4	P01	P01	N/A	2015	6	17	E:B4_P:P01_Tr1:P01_Tr2:N/A_L2_D:17_M:6_Y:2015	L2	T2	16:01:55	20	2.35584	39.7	312.7	flotant	0.74	0.1225	rice	467.665	1.10174
212	2015-06-17	SCT 15-1287	P1L2 T3	B4	P01	P01	N/A	2015	6	17	E:B4_P:P01_Tr1:P01_Tr2:N/A_L2_D:17_M:6_Y:2015	L2	T3	16:11:55	30	2.86152	39.7	312.7	flotant	0.74	0.1225	rice	467.665	1.33824
213	2015-06-17	SCT 15-1288	P1L3 T0	B4	P01	P01	N/A	2015	6	17	E:B4_P:P01_Tr1:P01_Tr2:N/A_L3_D:17_M:6_Y:2015	L3	T0	15:41:55	0	2.2666	33.5	306.5	flotant	0.74	0.1225	rice	477.125	1.08145
214	2015-06-17	SCT 15-1289	P1L3 T1	B4	P01	P01	N/A	2015	6	17	E:B4_P:P01_Tr1:P01_Tr2:N/A_L3_D:17_M:6_Y:2015	L3	T1	15:51:55	10	2.11787	38.2	311.2	flotant	0.74	0.1225	rice	469.919	0.995229
215	2015-06-17	SCT 15-1290	P1L3 T2	B4	P01	P01	N/A	2015	6	17	E:B4_P:P01_Tr1:P01_Tr2:N/A_L3_D:17_M:6_Y:2015	L3	T2	16:01:55	20	2.32609	38.5	311.5	flotant	0.74	0.1225	rice	469.467	1.09202
216	2015-06-17	SCT 15-1291	P1L3 T3	B4	P01	P01	N/A	2015	6	17	E:B4_P:P01_Tr1:P01_Tr2:N/A_L3_D:17_M:6_Y:2015	L3	T3	16:11:55	30	2.68305	38.4	311.4	flotant	0.74	0.1225	rice	469.618	1.26001
217	2015-06-17	SCT 15-1292	P2L1 T0	B4	P02	P02	N/A	2015	6	17	E:B4_P:P02_Tr1:P02_Tr2:N/A_L1_D:17_M:6_Y:2015	L1	T0	10:12:30	0	2.20711	26.8	299.8	flotant	0.74	0.1225	rice	487.788	1.0766
218	2015-06-17	SCT 15-1293	P2L1 T1	B4	P02	P02	N/A	2015	6	17	E:B4_P:P02_Tr1:P02_Tr2:N/A_L1_D:17_M:6_Y:2015	L1	T1	10:22:30	10	2.74254	32.5	305.5	flotant	0.74	0.1225	rice	478.687	1.31282
219	2015-06-17	SCT 15-1294	P2L1 T2	B4	P02	P02	N/A	2015	6	17	E:B4_P:P02_Tr1:P02_Tr2:N/A_L1_D:17_M:6_Y:2015	L1	T2	10:32:30	20	2.77229	30.7	303.7	flotant	0.74	0.1225	rice	481.524	1.33492
220	2015-06-17	SCT 15-1295	P2L1 T3	B4	P02	P02	N/A	2015	6	17	E:B4_P:P02_Tr1:P02_Tr2:N/A_L1_D:17_M:6_Y:2015	L1	T3	10:42:30	30	3.21848	33.2	306.2	flotant	0.74	0.1225	rice	477.593	1.53712
221	2015-06-17	SCT 15-1296	P2L2 T0	B4	P02	P02	N/A	2015	6	17	E:B4_P:P02_Tr1:P02_Tr2:N/A_L2_D:17_M:6_Y:2015	L2	T0	10:12:30	0	2.29635	26.2	299.2	flotant	0.74	0.1225	rice	488.766	1.12238
222	2015-06-17	SCT 15-1297	P2L2 T1	B4	P02	P02	N/A	2015	6	17	E:B4_P:P02_Tr1:P02_Tr2:N/A_L2_D:17_M:6_Y:2015	L2	T1	10:22:30	10	6.49056	31.6	304.6	flotant	0.74	0.1225	rice	480.102	3.11613
223	2015-06-17	SCT 15-1298	P2L2 T2	B4	P02	P02	N/A	2015	6	17	E:B4_P:P02_Tr1:P02_Tr2:N/A_L2_D:17_M:6_Y:2015	L2	T2	10:32:30	20	8.27532	30.6	303.6	flotant	0.74	0.1225	rice	481.683	3.98608
224	2015-06-17	SCT 15-1299	P2L2 T3	B4	P02	P02	N/A	2015	6	17	E:B4_P:P02_Tr1:P02_Tr2:N/A_L2_D:17_M:6_Y:2015	L2	T3	10:42:30	30	9.73289	33.4	306.4	flotant	0.74	0.1225	rice	477.281	4.64532
225	2015-06-17	SCT 15-1300	P2L3 T0	B4	P02	P02	N/A	2015	6	17	E:B4_P:P02_Tr1:P02_Tr2:N/A_L3_D:17_M:6_Y:2015	L3	T0	10:12:30	0	2.20711	27	300	flotant	0.74	0.1225	rice	487.463	1.07588
226	2015-06-17	SCT 15-1301	P2L3 T1	B4	P02	P02	N/A	2015	6	17	E:B4_P:P02_Tr1:P02_Tr2:N/A_L3_D:17_M:6_Y:2015	L3	T1	10:22:30	10	3.27797	32	305	flotant	0.74	0.1225	rice	479.472	1.57169
227	2015-06-17	SCT 15-1302	P2L3 T2	B4	P02	P02	N/A	2015	6	17	E:B4_P:P02_Tr1:P02_Tr2:N/A_L3_D:17_M:6_Y:2015	L3	T2	10:32:30	20	2.77229	30.2	303.2	flotant	0.74	0.1225	rice	482.318	1.33712
228	2015-06-17	SCT 15-1303	P2L3 T3	B4	P02	P02	N/A	2015	6	17	E:B4_P:P02_Tr1:P02_Tr2:N/A_L3_D:17_M:6_Y:2015	L3	T3	10:42:30	30	3.24822	32.8	305.8	flotant	0.74	0.1225	rice	478.218	1.55336
229	2015-06-17	SCT 15-1304	P3L1 T0	B4	P03	P03	N/A	2015	6	17	E:B4_P:P03_Tr1:P03_Tr2:N/A_L1_D:17_M:6_Y:2015	L1	T0	11:13:35	0	1.96914	26.3	299.3	flotant	0.74	0.1225	rice	488.603	0.962128
230	2015-06-17	SCT 15-1305	P3L1 T1	B4	P03	P03	N/A	2015	6	17	E:B4_P:P03_Tr1:P03_Tr2:N/A_L1_D:17_M:6_Y:2015	L1	T1	11:23:35	10	3.75391	34.3	307.3	flotant	0.74	0.1225	rice	475.883	1.78642
231	2015-06-17	SCT 15-1306	P3L1 T2	B4	P03	P03	N/A	2015	6	17	E:B4_P:P03_Tr1:P03_Tr2:N/A_L1_D:17_M:6_Y:2015	L1	T2	11:34:27	21.45	4.55706	35	308	flotant	0.74	0.1225	rice	474.802	2.1637
232	2015-06-17	SCT 15-1307	P3L1 T3	B4	P03	P03	N/A	2015	6	17	E:B4_P:P03_Tr1:P03_Tr2:N/A_L1_D:17_M:6_Y:2015	L1	T3	11:44:27	31.45	6.28233	35.5	308.5	flotant	0.74	0.1225	rice	474.032	2.97803
233	2015-06-17	SCT 15-1308	P3L2 T0	B4	P03	P03	N/A	2015	6	17	E:B4_P:P03_Tr1:P03_Tr2:N/A_L2_D:17_M:6_Y:2015	L2	T0	11:13:35	0	2.31122	26.8	299.8	flotant	0.74	0.1225	rice	487.788	1.12739
234	2015-06-17	SCT 15-1309	P3L2 T1	B4	P03	P03	N/A	2015	6	17	E:B4_P:P03_Tr1:P03_Tr2:N/A_L2_D:17_M:6_Y:2015	L2	T1	11:23:35	10	2.71279	34.4	307.4	flotant	0.74	0.1225	rice	475.728	1.29055
235	2015-06-17	SCT 15-1310	P3L2 T2	B4	P03	P03	N/A	2015	6	17	E:B4_P:P03_Tr1:P03_Tr2:N/A_L2_D:17_M:6_Y:2015	L2	T2	11:34:27	21.45	3.60518	35.5	308.5	flotant	0.74	0.1225	rice	474.032	1.70897
236	2015-06-17	SCT 15-1311	P3L2 T3	B4	P03	P03	N/A	2015	6	17	E:B4_P:P03_Tr1:P03_Tr2:N/A_L2_D:17_M:6_Y:2015	L2	T3	11:44:27	31.45	4.2001	35.9	308.9	flotant	0.74	0.1225	rice	473.418	1.9884
237	2015-06-17	SCT 15-1312	P3L3 T0	B4	P03	P03	N/A	2015	6	17	E:B4_P:P03_Tr1:P03_Tr2:N/A_L3_D:17_M:6_Y:2015	L3	T0	11:13:35	0	2.41533	27.5	300.5	flotant	0.74	0.1225	rice	486.652	1.17543
238	2015-06-17	SCT 15-1313	P3L3 T1	B4	P03	P03	N/A	2015	6	17	E:B4_P:P03_Tr1:P03_Tr2:N/A_L3_D:17_M:6_Y:2015	L3	T1	11:23:35	10	3.54569	34.5	307.5	flotant	0.74	0.1225	rice	475.574	1.68624
239	2015-06-17	SCT 15-1314	P3L3 T2	B4	P03	P03	N/A	2015	6	17	E:B4_P:P03_Tr1:P03_Tr2:N/A_L3_D:17_M:6_Y:2015	L3	T2	11:34:27	21.45	5.00325	35.3	308.3	flotant	0.74	0.1225	rice	474.34	2.37324
240	2015-06-17	SCT 15-1315	P3L3 T3	B4	P03	P03	N/A	2015	6	17	E:B4_P:P03_Tr1:P03_Tr2:N/A_L3_D:17_M:6_Y:2015	L3	T3	11:44:27	31.45	5.92538	35.8	308.8	flotant	0.74	0.1225	rice	473.572	2.80609
241	2015-06-17	SCT 15-1316	P4L1 T0	B4	P04	P04	N/A	2015	6	17	E:B4_P:P04_Tr1:P04_Tr2:N/A_L1_D:17_M:6_Y:2015	L1	T0	14:09:31	0	2.05838	31	304	flotant	0.74	0.1225	rice	481.049	0.990181
242	2015-06-17	SCT 15-1317	P4L1 T1	B4	P04	P04	N/A	2015	6	17	E:B4_P:P04_Tr1:P04_Tr2:N/A_L1_D:17_M:6_Y:2015	L1	T1	14:19:31	10	3.04	36.9	309.9	flotant	0.74	0.1225	rice	471.891	1.43455
243	2015-06-17	SCT 15-1318	P4L1 T2	B4	P04	P04	N/A	2015	6	17	E:B4_P:P04_Tr1:P04_Tr2:N/A_L1_D:17_M:6_Y:2015	L1	T2	14:29:31	20	2.53432	38	311	flotant	0.74	0.1225	rice	470.222	1.19169
244	2015-06-17	SCT 15-1319	P4L1 T3	B4	P04	P04	N/A	2015	6	17	E:B4_P:P04_Tr1:P04_Tr2:N/A_L1_D:17_M:6_Y:2015	L1	T3	14:39:31	30	3.54569	38.5	311.5	flotant	0.74	0.1225	rice	469.467	1.66458
245	2015-06-17	SCT 15-1320	P4L2 T0	B4	P04	P04	N/A	2015	6	17	E:B4_P:P04_Tr1:P04_Tr2:N/A_L2_D:17_M:6_Y:2015	L2	T0	14:09:31	0	2.14762	34.4	307.4	flotant	0.74	0.1225	rice	475.728	1.02168
246	2015-06-17	SCT 15-1321	P4L2 T1	B4	P04	P04	N/A	2015	6	17	E:B4_P:P04_Tr1:P04_Tr2:N/A_L2_D:17_M:6_Y:2015	L2	T1	14:19:31	10	2.53432	40	313	flotant	0.74	0.1225	rice	467.217	1.18408
247	2015-06-17	SCT 15-1322	P4L2 T2	B4	P04	P04	N/A	2015	6	17	E:B4_P:P04_Tr1:P04_Tr2:N/A_L2_D:17_M:6_Y:2015	L2	T2	14:29:31	20	3.04	40.7	313.7	flotant	0.74	0.1225	rice	466.174	1.41717
248	2015-06-17	SCT 15-1323	P4L2 T3	B4	P04	P04	N/A	2015	6	17	E:B4_P:P04_Tr1:P04_Tr2:N/A_L2_D:17_M:6_Y:2015	L2	T3	14:39:31	30	3.60518	41.6	314.6	flotant	0.74	0.1225	rice	464.841	1.67583
249	2015-06-17	SCT 15-1324	P4L3 T0	B4	P04	P04	N/A	2015	6	17	E:B4_P:P04_Tr1:P04_Tr2:N/A_L3_D:17_M:6_Y:2015	L3	T0	14:09:31	0	2.17736	31.5	304.5	flotant	0.74	0.1225	rice	480.259	1.0457
250	2015-06-17	SCT 15-1325	P4L3 T1	B4	P04	P04	N/A	2015	6	17	E:B4_P:P04_Tr1:P04_Tr2:N/A_L3_D:17_M:6_Y:2015	L3	T1	14:19:31	10	2.11787	38.4	311.4	flotant	0.74	0.1225	rice	469.618	0.994589
251	2015-06-17	SCT 15-1326	P4L3 T2	B4	P04	P04	N/A	2015	6	17	E:B4_P:P04_Tr1:P04_Tr2:N/A_L3_D:17_M:6_Y:2015	L3	T2	14:29:31	20	2.38559	39.8	312.8	flotant	0.74	0.1225	rice	467.516	1.1153
252	2015-06-17	SCT 15-1327	P4L3 T3	B4	P04	P04	N/A	2015	6	17	E:B4_P:P04_Tr1:P04_Tr2:N/A_L3_D:17_M:6_Y:2015	L3	T3	14:39:31	30	3.36721	40.9	313.9	flotant	0.74	0.1225	rice	465.877	1.56871
253	2015-06-17	SCT 15-1328	P5L1 T0	B4	P05	P05	N/A	2015	6	17	E:B4_P:P05_Tr1:P05_Tr2:N/A_L1_D:17_M:6_Y:2015	L1	T0	14:54:38	0	2.35584	35.2	308.2	flotant	0.74	0.1225	rice	474.494	1.11783
254	2015-06-17	SCT 15-1329	P5L1 T1	B4	P05	P05	N/A	2015	6	17	E:B4_P:P05_Tr1:P05_Tr2:N/A_L1_D:17_M:6_Y:2015	L1	T1	15:04:38	10	3.15899	41.5	314.5	flotant	0.74	0.1225	rice	464.989	1.46889
255	2015-06-17	SCT 15-1330	P5L1 T2	B4	P05	P05	N/A	2015	6	17	E:B4_P:P05_Tr1:P05_Tr2:N/A_L1_D:17_M:6_Y:2015	L1	T2	15:15:15	20.88	2.56406	44.3	317.3	flotant	0.74	0.1225	rice	460.885	1.18174
256	2015-06-17	SCT 15-1331	P5L1 T3	B4	P05	P05	N/A	2015	6	17	E:B4_P:P05_Tr1:P05_Tr2:N/A_L1_D:17_M:6_Y:2015	L1	T3	15:25:15	30.88	3.39696	44.3	317.3	flotant	0.74	0.1225	rice	460.885	1.56561
257	2015-06-17	SCT 15-1332	P5L2 T0	B4	P05	P05	N/A	2015	6	17	E:B4_P:P05_Tr1:P05_Tr2:N/A_L2_D:17_M:6_Y:2015	L2	T0	14:54:38	0	2.17736	34.8	307.8	flotant	0.74	0.1225	rice	475.11	1.03449
258	2015-06-17	SCT 15-1333	P5L2 T1	B4	P05	P05	N/A	2015	6	17	E:B4_P:P05_Tr1:P05_Tr2:N/A_L2_D:17_M:6_Y:2015	L2	T1	15:04:38	10	2.89127	39.1	312.1	flotant	0.74	0.1225	rice	468.564	1.35475
259	2015-06-17	SCT 15-1334	P5L2 T2	B4	P05	P05	N/A	2015	6	17	E:B4_P:P05_Tr1:P05_Tr2:N/A_L2_D:17_M:6_Y:2015	L2	T2	15:15:15	20.88	3.27797	40.5	313.5	flotant	0.74	0.1225	rice	466.472	1.52908
260	2015-06-17	SCT 15-1335	P5L2 T3	B4	P05	P05	N/A	2015	6	17	E:B4_P:P05_Tr1:P05_Tr2:N/A_L2_D:17_M:6_Y:2015	L2	T3	15:25:15	30.88	3.30772	41.1	314.1	flotant	0.74	0.1225	rice	465.581	1.54001
261	2015-06-17	SCT 15-1336	P5L3 T0	B4	P05	P05	N/A	2015	6	17	E:B4_P:P05_Tr1:P05_Tr2:N/A_L3_D:17_M:6_Y:2015	L3	T0	14:54:38	0	2.86152	33.7	306.7	flotant	0.74	0.1225	rice	476.814	1.36442
262	2015-06-17	SCT 15-1337	P5L3 T1	B4	P05	P05	N/A	2015	6	17	E:B4_P:P05_Tr1:P05_Tr2:N/A_L3_D:17_M:6_Y:2015	L3	T1	15:04:38	10	2.86152	41.9	314.9	flotant	0.74	0.1225	rice	464.398	1.32889
263	2015-06-17	SCT 15-1338	P5L3 T2	B4	P05	P05	N/A	2015	6	17	E:B4_P:P05_Tr1:P05_Tr2:N/A_L3_D:17_M:6_Y:2015	L3	T2	15:15:15	20.88	3.12924	43.2	316.2	flotant	0.74	0.1225	rice	462.489	1.44724
264	2015-06-17	SCT 15-1339	P5L3 T3	B4	P05	P05	N/A	2015	6	17	E:B4_P:P05_Tr1:P05_Tr2:N/A_L3_D:17_M:6_Y:2015	L3	T3	15:25:15	30.88	3.72416	43.2	316.2	flotant	0.74	0.1225	rice	462.489	1.72238
265	2015-06-17	SCT 15-1340	P6L1 T0	B4	P06	P06	N/A	2015	6	17	E:B4_P:P06_Tr1:P06_Tr2:N/A_L1_D:17_M:6_Y:2015	L1	T0	11:10:45	0	2.77229	28.7	301.7	flotant	0.74	0.1225	rice	484.716	1.34377
266	2015-06-17	SCT 15-1341	P6L1 T1	B4	P06	P06	N/A	2015	6	17	E:B4_P:P06_Tr1:P06_Tr2:N/A_L1_D:17_M:6_Y:2015	L1	T1	11:20:45	10	2.77229	35.7	308.7	flotant	0.74	0.1225	rice	473.725	1.3133
267	2015-06-17	SCT 15-1342	P6L1 T2	B4	P06	P06	N/A	2015	6	17	E:B4_P:P06_Tr1:P06_Tr2:N/A_L1_D:17_M:6_Y:2015	L1	T2	11:30:45	20	3.39696	35.9	308.9	flotant	0.74	0.1225	rice	473.418	1.60818
268	2015-06-17	SCT 15-1343	P6L1 T3	B4	P06	P06	N/A	2015	6	17	E:B4_P:P06_Tr1:P06_Tr2:N/A_L1_D:17_M:6_Y:2015	L1	T3	11:40:45	30	4.31909	36	309	flotant	0.74	0.1225	rice	473.265	2.04407
269	2015-06-17	SCT 15-1344	P6L2 T0	B4	P06	P06	N/A	2015	6	17	E:B4_P:P06_Tr1:P06_Tr2:N/A_L2_D:17_M:6_Y:2015	L2	T0	11:10:45	0	2.89127	29.4	302.4	flotant	0.74	0.1225	rice	483.594	1.3982
270	2015-06-17	SCT 15-1345	P6L2 T1	B4	P06	P06	N/A	2015	6	17	E:B4_P:P06_Tr1:P06_Tr2:N/A_L2_D:17_M:6_Y:2015	L2	T1	11:20:45	10	2.98051	37	310	flotant	0.74	0.1225	rice	471.738	1.40602
271	2015-06-17	SCT 15-1346	P6L2 T2	B4	P06	P06	N/A	2015	6	17	E:B4_P:P06_Tr1:P06_Tr2:N/A_L2_D:17_M:6_Y:2015	L2	T2	11:30:45	20	3.36721	37.5	310.5	flotant	0.74	0.1225	rice	470.979	1.58588
272	2015-06-17	SCT 15-1347	P6L2 T3	B4	P06	P06	N/A	2015	6	17	E:B4_P:P06_Tr1:P06_Tr2:N/A_L2_D:17_M:6_Y:2015	L2	T3	11:40:45	30	3.63492	37.6	310.6	flotant	0.74	0.1225	rice	470.827	1.71142
273	2015-06-17	SCT 15-1348	P6L3 T0	B4	P06	P06	N/A	2015	6	17	E:B4_P:P06_Tr1:P06_Tr2:N/A_L3_D:17_M:6_Y:2015	L3	T0	11:10:45	0	4.22985	28.3	301.3	flotant	0.74	0.1225	rice	485.36	2.053
274	2015-06-17	SCT 15-1349	P6L3 T1	B4	P06	P06	N/A	2015	6	17	E:B4_P:P06_Tr1:P06_Tr2:N/A_L3_D:17_M:6_Y:2015	L3	T1	11:20:45	10	5.50893	37.8	310.8	flotant	0.74	0.1225	rice	470.524	2.59209
275	2015-06-17	SCT 15-1350	P6L3 T2	B4	P06	P06	N/A	2015	6	17	E:B4_P:P06_Tr1:P06_Tr2:N/A_L3_D:17_M:6_Y:2015	L3	T2	11:30:45	20	5.09249	38.3	311.3	flotant	0.74	0.1225	rice	469.768	2.39229
276	2015-06-17	SCT 15-1351	P6L3 T3	B4	P06	P06	N/A	2015	6	17	E:B4_P:P06_Tr1:P06_Tr2:N/A_L3_D:17_M:6_Y:2015	L3	T3	11:40:45	30	6.84751	38.4	311.4	flotant	0.74	0.1225	rice	469.618	3.21571
277	2015-06-17	SCT 15-1352	P7L1 T0	B4	P07	P07	N/A	2015	6	17	E:B4_P:P07_Tr1:P07_Tr2:N/A_L1_D:17_M:6_Y:2015	L1	T0	10:18:34	0	2.62356	29	302	flotant	0.74	0.1225	rice	484.235	1.27042
278	2015-06-17	SCT 15-1353	P7L1 T1	B4	P07	P07	N/A	2015	6	17	E:B4_P:P07_Tr1:P07_Tr2:N/A_L1_D:17_M:6_Y:2015	L1	T1	10:28:34	10	2.6533	32	305	flotant	0.74	0.1225	rice	479.472	1.27218
279	2015-06-17	SCT 15-1354	P7L1 T2	B4	P07	P07	N/A	2015	6	17	E:B4_P:P07_Tr1:P07_Tr2:N/A_L1_D:17_M:6_Y:2015	L1	T2	10:38:34	20	2.59381	33.2	306.2	flotant	0.74	0.1225	rice	477.593	1.23878
280	2015-06-17	SCT 15-1355	P7L1 T3	B4	P07	P07	N/A	2015	6	17	E:B4_P:P07_Tr1:P07_Tr2:N/A_L1_D:17_M:6_Y:2015	L1	T3	10:48:34	30	3.24822	33.8	306.8	flotant	0.74	0.1225	rice	476.659	1.54829
281	2015-06-17	SCT 15-1356	P7L2 T0	B4	P07	P07	N/A	2015	6	17	E:B4_P:P07_Tr1:P07_Tr2:N/A_L2_D:17_M:6_Y:2015	L2	T0	10:18:34	0	3.56056	25.9	298.9	flotant	0.74	0.1225	rice	489.257	1.74203
282	2015-06-17	SCT 15-1357	P7L2 T1	B4	P07	P07	N/A	2015	6	17	E:B4_P:P07_Tr1:P07_Tr2:N/A_L2_D:17_M:6_Y:2015	L2	T1	10:28:34	10	8.60253	31.1	304.1	flotant	0.74	0.1225	rice	480.891	4.13688
283	2015-06-17	SCT 15-1358	P7L2 T2	B4	P07	P07	N/A	2015	6	17	E:B4_P:P07_Tr1:P07_Tr2:N/A_L2_D:17_M:6_Y:2015	L2	T2	10:38:34	20	11.5474	31.8	304.8	flotant	0.74	0.1225	rice	479.786	5.54029
284	2015-06-17	SCT 15-1359	P7L2 T3	B4	P07	P07	N/A	2015	6	17	E:B4_P:P07_Tr1:P07_Tr2:N/A_L2_D:17_M:6_Y:2015	L2	T3	10:48:34	30	17.2587	33.3	306.3	flotant	0.74	0.1225	rice	477.437	8.23992
285	2015-06-17	SCT 15-1360	P7L3 T0	B4	P07	P07	N/A	2015	6	17	E:B4_P:P07_Tr1:P07_Tr2:N/A_L3_D:17_M:6_Y:2015	L3	T0	10:18:34	0	18.3295	28	301	flotant	0.74	0.1225	rice	485.844	8.90528
286	2015-06-17	SCT 15-1361	P7L3 T1	B4	P07	P07	N/A	2015	6	17	E:B4_P:P07_Tr1:P07_Tr2:N/A_L3_D:17_M:6_Y:2015	L3	T1	10:28:34	10	18.7162	33.3	306.3	flotant	0.74	0.1225	rice	477.437	8.93582
287	2015-06-17	SCT 15-1362	P7L3 T2	B4	P07	P07	N/A	2015	6	17	E:B4_P:P07_Tr1:P07_Tr2:N/A_L3_D:17_M:6_Y:2015	L3	T2	10:38:34	20	21.3636	33.3	306.3	flotant	0.74	0.1225	rice	477.437	10.1998
288	2015-06-17	SCT 15-1363	P7L3 T3	B4	P07	P07	N/A	2015	6	17	E:B4_P:P07_Tr1:P07_Tr2:N/A_L3_D:17_M:6_Y:2015	L3	T3	10:48:34	30	22.613	33.4	306.4	flotant	0.74	0.1225	rice	477.281	10.7927
289	2015-06-17	SCT 15-1364	P8L1 T0	B4	P08	P08	N/A	2015	6	17	E:B4_P:P08_Tr1:P08_Tr2:N/A_L1_D:17_M:6_Y:2015	L1	T0	13:44:30	0	1.96914	30.1	303.1	flotant	0.74	0.1225	rice	482.477	0.950066
290	2015-06-17	SCT 15-1365	P8L1 T1	B4	P08	P08	N/A	2015	6	17	E:B4_P:P08_Tr1:P08_Tr2:N/A_L1_D:17_M:6_Y:2015	L1	T1	13:54:30	10	2.38559	35.6	308.6	flotant	0.74	0.1225	rice	473.879	1.13048
291	2015-06-17	SCT 15-1366	P8L1 T2	B4	P08	P08	N/A	2015	6	17	E:B4_P:P08_Tr1:P08_Tr2:N/A_L1_D:17_M:6_Y:2015	L1	T2	14:04:30	20	2.74254	36.9	309.9	flotant	0.74	0.1225	rice	471.891	1.29418
292	2015-06-17	SCT 15-1367	P8L1 T3	B4	P08	P08	N/A	2015	6	17	E:B4_P:P08_Tr1:P08_Tr2:N/A_L1_D:17_M:6_Y:2015	L1	T3	14:14:30	30	3.60518	37.5	310.5	flotant	0.74	0.1225	rice	470.979	1.69796
293	2015-06-17	SCT 15-1368	P8L2 T0	B4	P08	P08	N/A	2015	6	17	E:B4_P:P08_Tr1:P08_Tr2:N/A_L2_D:17_M:6_Y:2015	L2	T0	13:44:30	0	5.41969	32.3	305.3	flotant	0.74	0.1225	rice	479.001	2.59604
294	2015-06-17	SCT 15-1369	P8L2 T1	B4	P08	P08	N/A	2015	6	17	E:B4_P:P08_Tr1:P08_Tr2:N/A_L2_D:17_M:6_Y:2015	L2	T1	13:54:30	10	4.88426	36.9	309.9	flotant	0.74	0.1225	rice	471.891	2.30484
295	2015-06-17	SCT 15-1370	P8L2 T2	B4	P08	P08	N/A	2015	6	17	E:B4_P:P08_Tr1:P08_Tr2:N/A_L2_D:17_M:6_Y:2015	L2	T2	14:04:30	20	5.06274	37.5	310.5	flotant	0.74	0.1225	rice	470.979	2.38444
296	2015-06-17	SCT 15-1371	P8L2 T3	B4	P08	P08	N/A	2015	6	17	E:B4_P:P08_Tr1:P08_Tr2:N/A_L2_D:17_M:6_Y:2015	L2	T3	14:14:30	30	5.15198	37.9	310.9	flotant	0.74	0.1225	rice	470.373	2.42335
297	2015-06-17	SCT 15-1372	P8L3 T0	B4	P08	P08	N/A	2015	6	17	E:B4_P:P08_Tr1:P08_Tr2:N/A_L3_D:17_M:6_Y:2015	L3	T0	13:44:30	0	2.08812	29.4	302.4	flotant	0.74	0.1225	rice	483.594	1.00981
298	2015-06-17	SCT 15-1373	P8L3 T1	B4	P08	P08	N/A	2015	6	17	E:B4_P:P08_Tr1:P08_Tr2:N/A_L3_D:17_M:6_Y:2015	L3	T1	13:54:30	10	2.74254	36.5	309.5	flotant	0.74	0.1225	rice	472.501	1.29585
299	2015-06-17	SCT 15-1374	P8L3 T2	B4	P08	P08	N/A	2015	6	17	E:B4_P:P08_Tr1:P08_Tr2:N/A_L3_D:17_M:6_Y:2015	L3	T2	14:04:30	20	3.27797	37.2	310.2	flotant	0.74	0.1225	rice	471.434	1.54535
300	2015-06-17	SCT 15-1375	P8L3 T3	B4	P08	P08	N/A	2015	6	17	E:B4_P:P08_Tr1:P08_Tr2:N/A_L3_D:17_M:6_Y:2015	L3	T3	14:14:30	30	4.2001	37.6	310.6	flotant	0.74	0.1225	rice	470.827	1.97752
301	2015-06-17	SCT 15-1376	P9L1 T0	B4	P09	P09	N/A	2015	6	17	E:B4_P:P09_Tr1:P09_Tr2:N/A_L1_D:17_M:6_Y:2015	L1	T0	12:04:05	0	2.74254	29.8	302.8	flotant	0.74	0.1225	rice	482.955	1.32452
302	2015-06-17	SCT 15-1377	P9L1 T1	B4	P09	P09	N/A	2015	6	17	E:B4_P:P09_Tr1:P09_Tr2:N/A_L1_D:17_M:6_Y:2015	L1	T1	12:14:05	10	2.32609	36.3	309.3	flotant	0.74	0.1225	rice	472.806	1.09979
303	2015-06-17	SCT 15-1378	P9L1 T2	B4	P09	P09	N/A	2015	6	17	E:B4_P:P09_Tr1:P09_Tr2:N/A_L1_D:17_M:6_Y:2015	L1	T2	12:24:05	20	2.92102	38.5	311.5	flotant	0.74	0.1225	rice	469.467	1.37132
304	2015-06-17	SCT 15-1379	P9L1 T3	B4	P09	P09	N/A	2015	6	17	E:B4_P:P09_Tr1:P09_Tr2:N/A_L1_D:17_M:6_Y:2015	L1	T3	12:34:05	30	4.31909	38.8	311.8	flotant	0.74	0.1225	rice	469.015	2.02572
305	2015-06-17	SCT 15-1380	P9L2 T0	B4	P09	P09	N/A	2015	6	17	E:B4_P:P09_Tr1:P09_Tr2:N/A_L2_D:17_M:6_Y:2015	L2	T0	12:04:05	0	2.77229	29	302	flotant	0.74	0.1225	rice	484.235	1.34244
306	2015-06-17	SCT 15-1381	P9L2 T1	B4	P09	P09	N/A	2015	6	17	E:B4_P:P09_Tr1:P09_Tr2:N/A_L2_D:17_M:6_Y:2015	L2	T1	12:14:05	10	2.17736	34.3	307.3	flotant	0.74	0.1225	rice	475.883	1.03617
307	2015-06-17	SCT 15-1382	P9L2 T2	B4	P09	P09	N/A	2015	6	17	E:B4_P:P09_Tr1:P09_Tr2:N/A_L2_D:17_M:6_Y:2015	L2	T2	12:24:05	20	3.84315	35.9	308.9	flotant	0.74	0.1225	rice	473.418	1.81942
308	2015-06-17	SCT 15-1383	P9L2 T3	B4	P09	P09	N/A	2015	6	17	E:B4_P:P09_Tr1:P09_Tr2:N/A_L2_D:17_M:6_Y:2015	L2	T3	12:34:05	30	4.28934	36.1	309.1	flotant	0.74	0.1225	rice	473.112	2.02934
309	2015-06-17	SCT 15-1384	P9L3 T0	B4	P09	P09	N/A	2015	6	17	E:B4_P:P09_Tr1:P09_Tr2:N/A_L3_D:17_M:6_Y:2015	L3	T0	12:04:05	0	2.71279	29.7	302.7	flotant	0.74	0.1225	rice	483.115	1.31059
310	2015-06-17	SCT 15-1385	P9L3 T1	B4	P09	P09	N/A	2015	6	17	E:B4_P:P09_Tr1:P09_Tr2:N/A_L3_D:17_M:6_Y:2015	L3	T1	12:14:05	10	3.63492	35.3	308.3	flotant	0.74	0.1225	rice	474.34	1.72419
311	2015-06-17	SCT 15-1386	P9L3 T2	B4	P09	P09	N/A	2015	6	17	E:B4_P:P09_Tr1:P09_Tr2:N/A_L3_D:17_M:6_Y:2015	L3	T2	12:24:05	20	2.6533	36.3	309.3	flotant	0.74	0.1225	rice	472.806	1.2545
312	2015-06-17	SCT 15-1387	P9L3 T3	B4	P09	P09	N/A	2015	6	17	E:B4_P:P09_Tr1:P09_Tr2:N/A_L3_D:17_M:6_Y:2015	L3	T3	12:34:05	30	3.39696	36.3	309.3	flotant	0.74	0.1225	rice	472.806	1.6061
313	2015-06-17	SCT 15-1388	P10L1 T0	B4	P10	P10	N/A	2015	6	17	E:B4_P:P10_Tr1:P10_Tr2:N/A_L1_D:17_M:6_Y:2015	L1	T0	12:55:45	0	2.47482	30.2	303.2	flotant	0.74	0.1225	rice	482.318	1.19365
314	2015-06-17	SCT 15-1389	P10L1 T1	B4	P10	P10	N/A	2015	6	17	E:B4_P:P10_Tr1:P10_Tr2:N/A_L1_D:17_M:6_Y:2015	L1	T1	13:05:45	10	5.44944	35.1	308.1	flotant	0.74	0.1225	rice	474.648	2.58656
315	2015-06-17	SCT 15-1390	P10L1 T2	B4	P10	P10	N/A	2015	6	17	E:B4_P:P10_Tr1:P10_Tr2:N/A_L1_D:17_M:6_Y:2015	L1	T2	13:15:45	20	7.38294	35.9	308.9	flotant	0.74	0.1225	rice	473.418	3.49522
316	2015-06-17	SCT 15-1391	P10L1 T3	B4	P10	P10	N/A	2015	6	17	E:B4_P:P10_Tr1:P10_Tr2:N/A_L1_D:17_M:6_Y:2015	L1	T3	13:25:45	30	11.5177	35.6	308.6	flotant	0.74	0.1225	rice	473.879	5.45797
317	2015-06-17	SCT 15-1392	P10L2 T0	B4	P10	P10	N/A	2015	6	17	E:B4_P:P10_Tr1:P10_Tr2:N/A_L2_D:17_M:6_Y:2015	L2	T0	12:55:45	0	2.89127	28.5	301.5	flotant	0.74	0.1225	rice	485.038	1.40238
318	2015-06-17	SCT 15-1393	P10L2 T1	B4	P10	P10	N/A	2015	6	17	E:B4_P:P10_Tr1:P10_Tr2:N/A_L2_D:17_M:6_Y:2015	L2	T1	13:05:45	10	3.93239	36.3	309.3	flotant	0.74	0.1225	rice	472.806	1.85926
319	2015-06-17	SCT 15-1394	P10L2 T2	B4	P10	P10	N/A	2015	6	17	E:B4_P:P10_Tr1:P10_Tr2:N/A_L2_D:17_M:6_Y:2015	L2	T2	13:15:45	20	5.27096	36.6	309.6	flotant	0.74	0.1225	rice	472.348	2.48973
320	2015-06-17	SCT 15-1395	P10L2 T3	B4	P10	P10	N/A	2015	6	17	E:B4_P:P10_Tr1:P10_Tr2:N/A_L2_D:17_M:6_Y:2015	L2	T3	13:25:45	30	5.89563	36.3	309.3	flotant	0.74	0.1225	rice	472.806	2.78749
321	2015-06-17	SCT 15-1396	P10L3 T0	B4	P10	P10	N/A	2015	6	17	E:B4_P:P10_Tr1:P10_Tr2:N/A_L3_D:17_M:6_Y:2015	L3	T0	12:55:45	0	2.6533	30.5	303.5	flotant	0.74	0.1225	rice	481.842	1.27847
322	2015-06-17	SCT 15-1397	P10L3 T1	B4	P10	P10	N/A	2015	6	17	E:B4_P:P10_Tr1:P10_Tr2:N/A_L3_D:17_M:6_Y:2015	L3	T1	13:05:45	10	3.12924	35.8	308.8	flotant	0.74	0.1225	rice	473.572	1.48192
323	2015-06-17	SCT 15-1398	P10L3 T2	B4	P10	P10	N/A	2015	6	17	E:B4_P:P10_Tr1:P10_Tr2:N/A_L3_D:17_M:6_Y:2015	L3	T2	13:15:45	20	4.88426	36.4	309.4	flotant	0.74	0.1225	rice	472.653	2.30856
324	2015-06-17	SCT 15-1399	P10L3 T3	B4	P10	P10	N/A	2015	6	17	E:B4_P:P10_Tr1:P10_Tr2:N/A_L3_D:17_M:6_Y:2015	L3	T3	13:25:45	30	5.50893	36	309	flotant	0.74	0.1225	rice	473.265	2.60719
325	2015-06-17	SCT 15-1400	P11L1 T0	B4	P11	P11	N/A	2015	6	17	E:B4_P:P11_Tr1:P11_Tr2:N/A_L1_D:17_M:6_Y:2015	L1	T0	14:29:50	0	1.93939	33.2	306.2	flotant	0.74	0.1225	rice	477.593	0.926241
326	2015-06-17	SCT 15-1401	P11L1 T1	B4	P11	P11	N/A	2015	6	17	E:B4_P:P11_Tr1:P11_Tr2:N/A_L1_D:17_M:6_Y:2015	L1	T1	14:39:50	10	2.50457	36.3	309.3	flotant	0.74	0.1225	rice	472.806	1.18418
327	2015-06-17	SCT 15-1402	P11L1 T2	B4	P11	P11	N/A	2015	6	17	E:B4_P:P11_Tr1:P11_Tr2:N/A_L1_D:17_M:6_Y:2015	L1	T2	14:49:50	20	3.06975	37.7	310.7	flotant	0.74	0.1225	rice	470.676	1.44486
328	2015-06-17	SCT 15-1403	P11L1 T3	B4	P11	P11	N/A	2015	6	17	E:B4_P:P11_Tr1:P11_Tr2:N/A_L1_D:17_M:6_Y:2015	L1	T3	14:59:50	30	3.36721	38.7	311.7	flotant	0.74	0.1225	rice	469.166	1.57978
329	2015-06-17	SCT 15-1404	P11L2 T0	B4	P11	P11	N/A	2015	6	17	E:B4_P:P11_Tr1:P11_Tr2:N/A_L2_D:17_M:6_Y:2015	L2	T0	14:29:50	0	2.2666	33.4	306.4	flotant	0.74	0.1225	rice	477.281	1.08181
330	2015-06-17	SCT 15-1405	P11L2 T1	B4	P11	P11	N/A	2015	6	17	E:B4_P:P11_Tr1:P11_Tr2:N/A_L2_D:17_M:6_Y:2015	L2	T1	14:39:50	10	3.33746	37.9	310.9	flotant	0.74	0.1225	rice	470.373	1.56985
331	2015-06-17	SCT 15-1406	P11L2 T2	B4	P11	P11	N/A	2015	6	17	E:B4_P:P11_Tr1:P11_Tr2:N/A_L2_D:17_M:6_Y:2015	L2	T2	14:49:50	20	3.15899	39.7	312.7	flotant	0.74	0.1225	rice	467.665	1.47735
332	2015-06-17	SCT 15-1407	P11L2 T3	B4	P11	P11	N/A	2015	6	17	E:B4_P:P11_Tr1:P11_Tr2:N/A_L2_D:17_M:6_Y:2015	L2	T3	14:59:50	30	4.05137	42.1	315.1	flotant	0.74	0.1225	rice	464.103	1.88025
333	2015-06-17	SCT 15-1408	P11L3 T0	B4	P11	P11	N/A	2015	6	17	E:B4_P:P11_Tr1:P11_Tr2:N/A_L3_D:17_M:6_Y:2015	L3	T0	14:29:50	0	2.23686	33.1	306.1	flotant	0.74	0.1225	rice	477.749	1.06866
334	2015-06-17	SCT 15-1409	P11L3 T1	B4	P11	P11	N/A	2015	6	17	E:B4_P:P11_Tr1:P11_Tr2:N/A_L3_D:17_M:6_Y:2015	L3	T1	14:39:50	10	2.56406	36.6	309.6	flotant	0.74	0.1225	rice	472.348	1.21113
335	2015-06-17	SCT 15-1410	P11L3 T2	B4	P11	P11	N/A	2015	6	17	E:B4_P:P11_Tr1:P11_Tr2:N/A_L3_D:17_M:6_Y:2015	L3	T2	14:49:50	20	3.36721	37	310	flotant	0.74	0.1225	rice	471.738	1.58844
336	2015-06-17	SCT 15-1411	P11L3 T3	B4	P11	P11	N/A	2015	6	17	E:B4_P:P11_Tr1:P11_Tr2:N/A_L3_D:17_M:6_Y:2015	L3	T3	14:59:50	30	4.79502	39.1	312.1	flotant	0.74	0.1225	rice	468.564	2.24678
337	2015-06-17	SCT 15-1412	P12L1 T0	B4	P12	P12	N/A	2015	6	17	E:B4_P:P12_Tr1:P12_Tr2:N/A_L1_D:17_M:6_Y:2015	L1	T0	11:29:30	0	1.99889	29.4	302.4	flotant	0.74	0.1225	rice	483.594	0.96665
338	2015-06-17	SCT 15-1413	P12L1 T1	B4	P12	P12	N/A	2015	6	17	E:B4_P:P12_Tr1:P12_Tr2:N/A_L1_D:17_M:6_Y:2015	L1	T1	11:39:30	10	2.80203	33.1	306.1	flotant	0.74	0.1225	rice	477.749	1.33867
339	2015-06-17	SCT 15-1414	P12L1 T2	B4	P12	P12	N/A	2015	6	17	E:B4_P:P12_Tr1:P12_Tr2:N/A_L1_D:17_M:6_Y:2015	L1	T2	11:49:30	20	2.47482	33.5	306.5	flotant	0.74	0.1225	rice	477.125	1.1808
340	2015-06-17	SCT 15-1415	P12L1 T3	B4	P12	P12	N/A	2015	6	17	E:B4_P:P12_Tr1:P12_Tr2:N/A_L1_D:17_M:6_Y:2015	L1	T3	11:59:30	30	3.84315	33.8	306.8	flotant	0.74	0.1225	rice	476.659	1.83187
341	2015-06-17	SCT 15-1416	P12L2 T0	B4	P12	P12	N/A	2015	6	17	E:B4_P:P12_Tr1:P12_Tr2:N/A_L2_D:17_M:6_Y:2015	L2	T0	11:29:30	0	2.6533	31.1	304.1	flotant	0.74	0.1225	rice	480.891	1.27595
342	2015-06-17	SCT 15-1417	P12L2 T1	B4	P12	P12	N/A	2015	6	17	E:B4_P:P12_Tr1:P12_Tr2:N/A_L2_D:17_M:6_Y:2015	L2	T1	11:39:30	10	2.59381	34.1	307.1	flotant	0.74	0.1225	rice	476.193	1.23515
343	2015-06-17	SCT 15-1418	P12L2 T2	B4	P12	P12	N/A	2015	6	17	E:B4_P:P12_Tr1:P12_Tr2:N/A_L2_D:17_M:6_Y:2015	L2	T2	11:49:30	20	3.12924	34.5	307.5	flotant	0.74	0.1225	rice	475.574	1.48818
344	2015-06-17	SCT 15-1419	P12L2 T3	B4	P12	P12	N/A	2015	6	17	E:B4_P:P12_Tr1:P12_Tr2:N/A_L2_D:17_M:6_Y:2015	L2	T3	11:59:30	30	3.24822	34.9	307.9	flotant	0.74	0.1225	rice	474.956	1.54276
345	2015-06-17	SCT 15-1420	P12L3 T0	B4	P12	P12	N/A	2015	6	17	E:B4_P:P12_Tr1:P12_Tr2:N/A_L3_D:17_M:6_Y:2015	L3	T0	11:29:30	0	3.01026	30.3	303.3	flotant	0.74	0.1225	rice	482.159	1.45142
346	2015-06-17	SCT 15-1421	P12L3 T1	B4	P12	P12	N/A	2015	6	17	E:B4_P:P12_Tr1:P12_Tr2:N/A_L3_D:17_M:6_Y:2015	L3	T1	11:39:30	10	3.48619	33.2	306.2	flotant	0.74	0.1225	rice	477.593	1.66498
347	2015-06-17	SCT 15-1422	P12L3 T2	B4	P12	P12	N/A	2015	6	17	E:B4_P:P12_Tr1:P12_Tr2:N/A_L3_D:17_M:6_Y:2015	L3	T2	11:49:30	20	3.87289	32.1	305.1	flotant	0.74	0.1225	rice	479.315	1.85633
348	2015-06-17	SCT 15-1423	P12L3 T3	B4	P12	P12	N/A	2015	6	17	E:B4_P:P12_Tr1:P12_Tr2:N/A_L3_D:17_M:6_Y:2015	L3	T3	11:59:30	30	3.09949	31.3	304.3	flotant	0.74	0.1225	rice	480.575	1.48954
349	2015-06-17	SCT 15-1424	P13L1 T0	B4	P13	P13	N/A	2015	6	17	E:B4_P:P13_Tr1:P13_Tr2:N/A_L1_D:17_M:6_Y:2015	L1	T0	10:21:34	0	2.35584	28.3	301.3	flotant	0.74	0.1225	rice	485.36	1.14343
350	2015-06-17	SCT 15-1425	P13L1 T1	B4	P13	P13	N/A	2015	6	17	E:B4_P:P13_Tr1:P13_Tr2:N/A_L1_D:17_M:6_Y:2015	L1	T1	10:31:34	10	3.24822	34	307	flotant	0.74	0.1225	rice	476.348	1.54729
351	2015-06-17	SCT 15-1426	P13L1 T2	B4	P13	P13	N/A	2015	6	17	E:B4_P:P13_Tr1:P13_Tr2:N/A_L1_D:17_M:6_Y:2015	L1	T2	10:41:34	20	5.15198	35.4	308.4	flotant	0.74	0.1225	rice	474.186	2.443
352	2015-06-17	SCT 15-1427	P13L1 T3	B4	P13	P13	N/A	2015	6	17	E:B4_P:P13_Tr1:P13_Tr2:N/A_L1_D:17_M:6_Y:2015	L1	T3	10:51:34	30	3.27797	35.3	308.3	flotant	0.74	0.1225	rice	474.34	1.55487
353	2015-06-17	SCT 15-1428	P13L2 T0	B4	P13	P13	N/A	2015	6	17	E:B4_P:P13_Tr1:P13_Tr2:N/A_L2_D:17_M:6_Y:2015	L2	T0	10:21:34	0	2.20711	27.4	300.4	flotant	0.74	0.1225	rice	486.814	1.07445
354	2015-06-17	SCT 15-1429	P13L2 T1	B4	P13	P13	N/A	2015	6	17	E:B4_P:P13_Tr1:P13_Tr2:N/A_L2_D:17_M:6_Y:2015	L2	T1	10:31:34	10	2.83178	32.2	305.2	flotant	0.74	0.1225	rice	479.158	1.35687
355	2015-06-17	SCT 15-1430	P13L2 T2	B4	P13	P13	N/A	2015	6	17	E:B4_P:P13_Tr1:P13_Tr2:N/A_L2_D:17_M:6_Y:2015	L2	T2	10:41:34	20	2.80203	33.1	306.1	flotant	0.74	0.1225	rice	477.749	1.33867
356	2015-06-17	SCT 15-1431	P13L2 T3	B4	P13	P13	N/A	2015	6	17	E:B4_P:P13_Tr1:P13_Tr2:N/A_L2_D:17_M:6_Y:2015	L2	T3	10:51:34	30	2.74254	33.3	306.3	flotant	0.74	0.1225	rice	477.437	1.30939
357	2015-06-17	SCT 15-1432	P13L3 T0	B4	P13	P13	N/A	2015	6	17	E:B4_P:P13_Tr1:P13_Tr2:N/A_L3_D:17_M:6_Y:2015	L3	T0	10:21:34	0	3.54569	26.8	299.8	flotant	0.74	0.1225	rice	487.788	1.72954
358	2015-06-17	SCT 15-1433	P13L3 T1	B4	P13	P13	N/A	2015	6	17	E:B4_P:P13_Tr1:P13_Tr2:N/A_L3_D:17_M:6_Y:2015	L3	T1	10:31:34	10	2.83178	32.5	305.5	flotant	0.74	0.1225	rice	478.687	1.35554
359	2015-06-17	SCT 15-1434	P13L3 T2	B4	P13	P13	N/A	2015	6	17	E:B4_P:P13_Tr1:P13_Tr2:N/A_L3_D:17_M:6_Y:2015	L3	T2	10:41:34	20	2.50457	33.2	306.2	flotant	0.74	0.1225	rice	477.593	1.19616
360	2015-06-17	SCT 15-1435	P13L3 T3	B4	P13	P13	N/A	2015	6	17	E:B4_P:P13_Tr1:P13_Tr2:N/A_L3_D:17_M:6_Y:2015	L3	T3	10:51:34	30	3.18873	33.2	306.2	flotant	0.74	0.1225	rice	477.593	1.52292
361	2015-06-17	SCT 15-1436	P14L1 T0	B4	P14	P14	N/A	2015	6	17	E:B4_P:P14_Tr1:P14_Tr2:N/A_L1_D:17_M:6_Y:2015	L1	T0	12:41:20	0	2.29635	28.4	301.4	flotant	0.74	0.1225	rice	485.199	1.11419
362	2015-06-17	SCT 15-1437	P14L1 T1	B4	P14	P14	N/A	2015	6	17	E:B4_P:P14_Tr1:P14_Tr2:N/A_L1_D:17_M:6_Y:2015	L1	T1	12:51:20	10	2.44508	34.4	307.4	flotant	0.74	0.1225	rice	475.728	1.16319
363	2015-06-17	SCT 15-1438	P14L1 T2	B4	P14	P14	N/A	2015	6	17	E:B4_P:P14_Tr1:P14_Tr2:N/A_L1_D:17_M:6_Y:2015	L1	T2	13:01:20	20	2.77229	35.3	308.3	flotant	0.74	0.1225	rice	474.34	1.31501
364	2015-06-17	SCT 15-1439	P14L1 T3	B4	P14	P14	N/A	2015	6	17	E:B4_P:P14_Tr1:P14_Tr2:N/A_L1_D:17_M:6_Y:2015	L1	T3	13:11:20	30	3.12924	35.9	308.9	flotant	0.74	0.1225	rice	473.418	1.48144
365	2015-06-17	SCT 15-1440	P14L2 T0	B4	P14	P14	N/A	2015	6	17	E:B4_P:P14_Tr1:P14_Tr2:N/A_L2_D:17_M:6_Y:2015	L2	T0	12:41:20	0	2.07	29	302	flotant	0.74	0.1225	rice	484.235	1.00237
366	2015-06-17	SCT 15-1441	P14L2 T1	B4	P14	P14	N/A	2015	6	17	E:B4_P:P14_Tr1:P14_Tr2:N/A_L2_D:17_M:6_Y:2015	L2	T1	12:51:20	10	4.17036	34.7	307.7	flotant	0.74	0.1225	rice	475.265	1.98202
367	2015-06-17	SCT 15-1442	P14L2 T2	B4	P14	P14	N/A	2015	6	17	E:B4_P:P14_Tr1:P14_Tr2:N/A_L2_D:17_M:6_Y:2015	L2	T2	13:01:20	20	2.80203	35.2	308.2	flotant	0.74	0.1225	rice	474.494	1.32955
368	2015-06-17	SCT 15-1443	P14L2 T3	B4	P14	P14	N/A	2015	6	17	E:B4_P:P14_Tr1:P14_Tr2:N/A_L2_D:17_M:6_Y:2015	L2	T3	13:11:20	30	2.23686	34.5	307.5	flotant	0.74	0.1225	rice	475.574	1.06379
369	2015-06-17	SCT 15-1444	P14L3 T0	B4	P14	P14	N/A	2015	6	17	E:B4_P:P14_Tr1:P14_Tr2:N/A_L3_D:17_M:6_Y:2015	L3	T0	12:41:20	0	2.47482	29.3	302.3	flotant	0.74	0.1225	rice	483.754	1.19721
370	2015-06-17	SCT 15-1445	P14L3 T1	B4	P14	P14	N/A	2015	6	17	E:B4_P:P14_Tr1:P14_Tr2:N/A_L3_D:17_M:6_Y:2015	L3	T1	12:51:20	10	2.74254	34.3	307.3	flotant	0.74	0.1225	rice	475.883	1.30513
371	2015-06-17	SCT 15-1446	P14L3 T2	B4	P14	P14	N/A	2015	6	17	E:B4_P:P14_Tr1:P14_Tr2:N/A_L3_D:17_M:6_Y:2015	L3	T2	13:01:20	20	2.89127	35	308	flotant	0.74	0.1225	rice	474.802	1.37278
372	2015-06-17	SCT 15-1447	P14L3 T3	B4	P14	P14	N/A	2015	6	17	E:B4_P:P14_Tr1:P14_Tr2:N/A_L3_D:17_M:6_Y:2015	L3	T3	13:11:20	30	3.06975	35.3	308.3	flotant	0.74	0.1225	rice	474.34	1.4561
373	2015-06-17	SCT 15-1448	P15L1 T0	B4	P15	P15	N/A	2015	6	17	E:B4_P:P15_Tr1:P15_Tr2:N/A_L1_D:17_M:6_Y:2015	L1	T0	12:13:35	0	2.56406	27.9	300.9	flotant	0.74	0.1225	rice	486.005	1.24615
374	2015-06-17	SCT 15-1449	P15L1 T1	B4	P15	P15	N/A	2015	6	17	E:B4_P:P15_Tr1:P15_Tr2:N/A_L1_D:17_M:6_Y:2015	L1	T1	12:23:35	10	2.11787	35.6	308.6	flotant	0.74	0.1225	rice	473.879	1.00361
375	2015-06-17	SCT 15-1450	P15L1 T2	B4	P15	P15	N/A	2015	6	17	E:B4_P:P15_Tr1:P15_Tr2:N/A_L1_D:17_M:6_Y:2015	L1	T2	12:33:35	20	3.09949	36.7	309.7	flotant	0.74	0.1225	rice	472.195	1.46357
376	2015-06-17	SCT 15-1451	P15L1 T3	B4	P15	P15	N/A	2015	6	17	E:B4_P:P15_Tr1:P15_Tr2:N/A_L1_D:17_M:6_Y:2015	L1	T3	12:43:35	30	2.77229	37.6	310.6	flotant	0.74	0.1225	rice	470.827	1.30527
377	2015-06-17	SCT 15-1452	P15L2 T0	B4	P15	P15	N/A	2015	6	17	E:B4_P:P15_Tr1:P15_Tr2:N/A_L2_D:17_M:6_Y:2015	L2	T0	12:13:35	0	2.50457	29.9	302.9	flotant	0.74	0.1225	rice	482.796	1.2092
378	2015-06-17	SCT 15-1453	P15L2 T1	B4	P15	P15	N/A	2015	6	17	E:B4_P:P15_Tr1:P15_Tr2:N/A_L2_D:17_M:6_Y:2015	L2	T1	12:23:35	10	2.92102	36.3	309.3	flotant	0.74	0.1225	rice	472.806	1.38107
379	2015-06-17	SCT 15-1454	P15L2 T2	B4	P15	P15	N/A	2015	6	17	E:B4_P:P15_Tr1:P15_Tr2:N/A_L2_D:17_M:6_Y:2015	L2	T2	12:33:35	20	2.92102	37	310	flotant	0.74	0.1225	rice	471.738	1.37796
380	2015-06-17	SCT 15-1455	P15L2 T3	B4	P15	P15	N/A	2015	6	17	E:B4_P:P15_Tr1:P15_Tr2:N/A_L2_D:17_M:6_Y:2015	L2	T3	12:43:35	30	3.15899	37.7	310.7	flotant	0.74	0.1225	rice	470.676	1.48686
381	2015-06-17	SCT 15-1456	P15L3 T0	B4	P15	P15	N/A	2015	6	17	E:B4_P:P15_Tr1:P15_Tr2:N/A_L3_D:17_M:6_Y:2015	L3	T0	12:13:35	0	2.32609	28.2	301.2	flotant	0.74	0.1225	rice	485.521	1.12937
382	2015-06-17	SCT 15-1457	P15L3 T1	B4	P15	P15	N/A	2015	6	17	E:B4_P:P15_Tr1:P15_Tr2:N/A_L3_D:17_M:6_Y:2015	L3	T1	12:23:35	10	4.61655	36.5	309.5	flotant	0.74	0.1225	rice	472.501	2.18132
383	2015-06-17	SCT 15-1458	P15L3 T2	B4	P15	P15	N/A	2015	6	17	E:B4_P:P15_Tr1:P15_Tr2:N/A_L3_D:17_M:6_Y:2015	L3	T2	12:33:35	20	3.06975	37.2	310.2	flotant	0.74	0.1225	rice	471.434	1.44718
384	2015-06-17	SCT 15-1459	P15L3 T3	B4	P15	P15	N/A	2015	6	17	E:B4_P:P15_Tr1:P15_Tr2:N/A_L3_D:17_M:6_Y:2015	L3	T3	12:43:35	30	2.62356	37.2	310.2	flotant	0.74	0.1225	rice	471.434	1.23683
385	2015-07-01	SCT 15-1877	P1L1T0 Q	B4	P01	P01	N/A	2015	7	1	E:B4_P:P01_Tr1:P01_Tr2:N/A_L1_D:1_M:7_Y:2015	L1	T0	12:51:30	0	4.64622	37.6	310.6	flotant	0.74	0.1225	rice	470.827	2.18757
386	2015-07-01	SCT 15-1878	P1L1T1 Q	B4	P01	P01	N/A	2015	7	1	E:B4_P:P01_Tr1:P01_Tr2:N/A_L1_D:1_M:7_Y:2015	L1	T1	13:01:30	10	2.79634	40.8	313.8	flotant	0.74	0.1225	rice	466.026	1.30317
387	2015-07-01	SCT 15-1879	P1L1T2 Q	B4	P01	P01	N/A	2015	7	1	E:B4_P:P01_Tr1:P01_Tr2:N/A_L1_D:1_M:7_Y:2015	L1	T2	13:11:30	20	2.26165	38.2	311.2	flotant	0.74	0.1225	rice	469.919	1.06279
388	2015-07-01	SCT 15-1880	P1L1T3 Q	B4	P01	P01	N/A	2015	7	1	E:B4_P:P01_Tr1:P01_Tr2:N/A_L1_D:1_M:7_Y:2015	L1	T3	13:21:30	30	2.94998	39.8	312.8	flotant	0.74	0.1225	rice	467.516	1.37916
389	2015-07-01	SCT 15-1881	P1L2T0 Q	B4	P01	P01	N/A	2015	7	1	E:B4_P:P01_Tr1:P01_Tr2:N/A_L2_D:1_M:7_Y:2015	L2	T0	12:51:30	0	1.00791	35	308	flotant	0.74	0.1225	rice	474.802	0.478558
390	2015-07-01	SCT 15-1882	P1L2T1 Q	B4	P01	P01	N/A	2015	7	1	E:B4_P:P01_Tr1:P01_Tr2:N/A_L2_D:1_M:7_Y:2015	L2	T1	13:01:30	10	1.26603	39.3	312.3	flotant	0.74	0.1225	rice	468.264	0.592838
391	2015-07-01	SCT 15-1883	P1L2T2 Q	B4	P01	P01	N/A	2015	7	1	E:B4_P:P01_Tr1:P01_Tr2:N/A_L2_D:1_M:7_Y:2015	L2	T2	13:11:30	20	1.79457	37.2	310.2	flotant	0.74	0.1225	rice	471.434	0.846023
392	2015-07-01	SCT 15-1884	P1L2T3 Q	B4	P01	P01	N/A	2015	7	1	E:B4_P:P01_Tr1:P01_Tr2:N/A_L2_D:1_M:7_Y:2015	L2	T3	13:21:30	30	2.01582	38.1	311.1	flotant	0.74	0.1225	rice	470.07	0.947578
393	2015-07-01	SCT 15-1885	P1L3T0 Q	B4	P01	P01	N/A	2015	7	1	E:B4_P:P01_Tr1:P01_Tr2:N/A_L3_D:1_M:7_Y:2015	L3	T0	12:51:30	0	2.05266	35.7	308.7	flotant	0.74	0.1225	rice	473.725	0.972398
394	2015-07-01	SCT 15-1886	P1L3T1 Q	B4	P01	P01	N/A	2015	7	1	E:B4_P:P01_Tr1:P01_Tr2:N/A_L3_D:1_M:7_Y:2015	L3	T1	13:01:30	10	1.91749	40.9	313.9	flotant	0.74	0.1225	rice	465.877	0.893315
395	2015-07-01	SCT 15-1887	P1L3T2 Q	B4	P01	P01	N/A	2015	7	1	E:B4_P:P01_Tr1:P01_Tr2:N/A_L3_D:1_M:7_Y:2015	L3	T2	13:11:30	20	2.31082	38	311	flotant	0.74	0.1225	rice	470.222	1.0866
396	2015-07-01	SCT 15-1888	P1L3T3 Q	B4	P01	P01	N/A	2015	7	1	E:B4_P:P01_Tr1:P01_Tr2:N/A_L3_D:1_M:7_Y:2015	L3	T3	13:21:30	30	2.71644	39.1	312.1	flotant	0.74	0.1225	rice	468.564	1.27283
397	2015-07-22	SCT 15-2083	P1L1 T0	B4	P01	P01	N/A	2015	7	22	E:B4_P:P01_Tr1:P01_Tr2:N/A_L1_D:22_M:7_Y:2015	L1	T0	13:00:00	0	0.823524	35.9	308.9	flotant	0.74	0.1225	rice	473.418	0.389871
398	2015-07-22	SCT 15-2084	P1L1 T1	B4	P01	P01	N/A	2015	7	22	E:B4_P:P01_Tr1:P01_Tr2:N/A_L1_D:22_M:7_Y:2015	L1	T1	13:10:00	10	2.67953	42	315	flotant	0.74	0.1225	rice	464.251	1.24397
399	2015-07-22	SCT 15-2085	P1L1 T2	B4	P01	P01	N/A	2015	7	22	E:B4_P:P01_Tr1:P01_Tr2:N/A_L1_D:22_M:7_Y:2015	L1	T2	13:20:00	20	5.01489	43.5	316.5	flotant	0.74	0.1225	rice	462.05	2.31713
400	2015-07-22	SCT 15-2086	P1L1 T3	B4	P01	P01	N/A	2015	7	22	E:B4_P:P01_Tr1:P01_Tr2:N/A_L1_D:22_M:7_Y:2015	L1	T3	13:30:00	30	8.08774	43.8	316.8	flotant	0.74	0.1225	rice	461.613	3.7334
401	2015-07-22	SCT 15-2087	P1L2 T0	B4	P01	P01	N/A	2015	7	22	E:B4_P:P01_Tr1:P01_Tr2:N/A_L2_D:22_M:7_Y:2015	L2	T0	13:00:00	0	0.755921	35.5	308.5	flotant	0.74	0.1225	rice	474.032	0.358331
402	2015-07-22	SCT 15-2088	P1L2 T1	B4	P01	P01	N/A	2015	7	22	E:B4_P:P01_Tr1:P01_Tr2:N/A_L2_D:22_M:7_Y:2015	L2	T1	13:10:00	10	1.89288	42.7	315.7	flotant	0.74	0.1225	rice	463.221	0.87682
403	2015-07-22	SCT 15-2089	P1L2 T2	B4	P01	P01	N/A	2015	7	22	E:B4_P:P01_Tr1:P01_Tr2:N/A_L2_D:22_M:7_Y:2015	L2	T2	13:20:00	20	2.82702	44	317	flotant	0.74	0.1225	rice	461.322	1.30417
404	2015-07-22	SCT 15-2090	P1L2 T3	B4	P01	P01	N/A	2015	7	22	E:B4_P:P01_Tr1:P01_Tr2:N/A_L2_D:22_M:7_Y:2015	L2	T3	13:30:00	30	4.32657	44.7	317.7	flotant	0.74	0.1225	rice	460.305	1.99154
405	2015-07-22	SCT 15-2091	P1L3 T0	B4	P01	P01	N/A	2015	7	22	E:B4_P:P01_Tr1:P01_Tr2:N/A_L3_D:22_M:7_Y:2015	L3	T0	13:00:00	0	0.688318	36.1	309.1	flotant	0.74	0.1225	rice	473.112	0.325652
406	2015-07-22	SCT 15-2092	P1L3 T1	B4	P01	P01	N/A	2015	7	22	E:B4_P:P01_Tr1:P01_Tr2:N/A_L3_D:22_M:7_Y:2015	L3	T1	13:10:00	10	1.63476	43.6	316.6	flotant	0.74	0.1225	rice	461.904	0.755101
407	2015-07-22	SCT 15-2093	P1L3 T2	B4	P01	P01	N/A	2015	7	22	E:B4_P:P01_Tr1:P01_Tr2:N/A_L3_D:22_M:7_Y:2015	L3	T2	13:20:00	20	2.06496	44.6	317.6	flotant	0.74	0.1225	rice	460.45	0.950809
408	2015-07-22	SCT 15-2094	P1L3 T3	B4	P01	P01	N/A	2015	7	22	E:B4_P:P01_Tr1:P01_Tr2:N/A_L3_D:22_M:7_Y:2015	L3	T3	13:30:00	30	3.07285	45.2	318.2	flotant	0.74	0.1225	rice	459.582	1.41223
409	2015-07-22	SCT 15-2095	P2L1 T0	B4	P02	P02	N/A	2015	7	22	E:B4_P:P02_Tr1:P02_Tr2:N/A_L1_D:22_M:7_Y:2015	L1	T0	13:45:35	0	1.1431	37.7	310.7	flotant	0.74	0.1225	rice	470.676	0.538029
410	2015-07-22	SCT 15-2096	P2L1 T1	B4	P02	P02	N/A	2015	7	22	E:B4_P:P02_Tr1:P02_Tr2:N/A_L1_D:22_M:7_Y:2015	L1	T1	13:56:26	10.85	5.87529	44.3	317.3	flotant	0.74	0.1225	rice	460.885	2.70783
411	2015-07-22	SCT 15-2097	P2L1 T2	B4	P02	P02	N/A	2015	7	22	E:B4_P:P02_Tr1:P02_Tr2:N/A_L1_D:22_M:7_Y:2015	L1	T2	14:06:26	20.85	9.7225	45.4	318.4	flotant	0.74	0.1225	rice	459.293	4.46548
412	2015-07-22	SCT 15-2098	P2L1 T3	B4	P02	P02	N/A	2015	7	22	E:B4_P:P02_Tr1:P02_Tr2:N/A_L1_D:22_M:7_Y:2015	L1	T3	14:16:26	30.85	13.0473	46	319	flotant	0.74	0.1225	rice	458.429	5.98127
413	2015-07-22	SCT 15-2099	P2L2 T0	B4	P02	P02	N/A	2015	7	22	E:B4_P:P02_Tr1:P02_Tr2:N/A_L2_D:22_M:7_Y:2015	L2	T0	13:45:35	0	2.65494	38.5	311.5	flotant	0.74	0.1225	rice	469.467	1.24641
414	2015-07-22	SCT 15-2100	P2L2 T1	B4	P02	P02	N/A	2015	7	22	E:B4_P:P02_Tr1:P02_Tr2:N/A_L2_D:22_M:7_Y:2015	L2	T1	13:56:26	10.85	5.49426	45.2	318.2	flotant	0.74	0.1225	rice	459.582	2.52506
415	2015-07-22	SCT 15-2101	P2L2 T2	B4	P02	P02	N/A	2015	7	22	E:B4_P:P02_Tr1:P02_Tr2:N/A_L2_D:22_M:7_Y:2015	L2	T2	14:06:26	20.85	9.12022	45.6	318.6	flotant	0.74	0.1225	rice	459.005	4.18622
416	2015-07-22	SCT 15-2102	P2L2 T3	B4	P02	P02	N/A	2015	7	22	E:B4_P:P02_Tr1:P02_Tr2:N/A_L2_D:22_M:7_Y:2015	L2	T3	14:16:26	30.85	12.3406	45.8	318.8	flotant	0.74	0.1225	rice	458.717	5.66083
417	2015-07-22	SCT 15-2103	P2L3 T0	B4	P02	P02	N/A	2015	7	22	E:B4_P:P02_Tr1:P02_Tr2:N/A_L3_D:22_M:7_Y:2015	L3	T0	13:45:35	0	1.11852	36.8	309.8	flotant	0.74	0.1225	rice	472.043	0.527988
418	2015-07-22	SCT 15-2104	P2L3 T1	B4	P02	P02	N/A	2015	7	22	E:B4_P:P02_Tr1:P02_Tr2:N/A_L3_D:22_M:7_Y:2015	L3	T1	13:56:26	10.85	1.89288	44.3	317.3	flotant	0.74	0.1225	rice	460.885	0.872399
419	2015-07-22	SCT 15-2105	P2L3 T2	B4	P02	P02	N/A	2015	7	22	E:B4_P:P02_Tr1:P02_Tr2:N/A_L3_D:22_M:7_Y:2015	L3	T2	14:06:26	20.85	3.8595	45.5	318.5	flotant	0.74	0.1225	rice	459.149	1.77209
420	2015-07-22	SCT 15-2106	P2L3 T3	B4	P02	P02	N/A	2015	7	22	E:B4_P:P02_Tr1:P02_Tr2:N/A_L3_D:22_M:7_Y:2015	L3	T3	14:16:26	30.85	5.40822	45.4	318.4	flotant	0.74	0.1225	rice	459.293	2.48396
421	2015-07-22	SCT 15-2107	P3L1 T0	B4	P03	P03	N/A	2015	7	22	E:B4_P:P03_Tr1:P03_Tr2:N/A_L1_D:22_M:7_Y:2015	L1	T0	10:28:18	0	0.884981	33.3	306.3	flotant	0.74	0.1225	rice	477.437	0.422523
422	2015-07-22	SCT 15-2108	P3L1 T1	B4	P03	P03	N/A	2015	7	22	E:B4_P:P03_Tr1:P03_Tr2:N/A_L1_D:22_M:7_Y:2015	L1	T1	10:39:22	11.07	3.26951	37.8	310.8	flotant	0.74	0.1225	rice	470.524	1.53838
423	2015-07-22	SCT 15-2109	P3L1 T2	B4	P03	P03	N/A	2015	7	22	E:B4_P:P03_Tr1:P03_Tr2:N/A_L1_D:22_M:7_Y:2015	L1	T2	10:49:22	21.07	7.25193	39.2	312.2	flotant	0.74	0.1225	rice	468.414	3.39691
424	2015-07-22	SCT 15-2110	P3L1 T3	B4	P03	P03	N/A	2015	7	22	E:B4_P:P03_Tr1:P03_Tr2:N/A_L1_D:22_M:7_Y:2015	L1	T3	10:59:22	31.07	5.27301	40.1	313.1	flotant	0.74	0.1225	rice	467.068	2.46285
425	2015-07-22	SCT 15-2111	P3L2 T0	B4	P03	P03	N/A	2015	7	22	E:B4_P:P03_Tr1:P03_Tr2:N/A_L2_D:22_M:7_Y:2015	L2	T0	10:28:18	0	0.52853	33.5	306.5	flotant	0.74	0.1225	rice	477.125	0.252175
426	2015-07-22	SCT 15-2112	P3L2 T1	B4	P03	P03	N/A	2015	7	22	E:B4_P:P03_Tr1:P03_Tr2:N/A_L2_D:22_M:7_Y:2015	L2	T1	10:39:22	11.07	2.90077	40	313	flotant	0.74	0.1225	rice	467.217	1.35529
427	2015-07-22	SCT 15-2113	P3L2 T2	B4	P03	P03	N/A	2015	7	22	E:B4_P:P03_Tr1:P03_Tr2:N/A_L2_D:22_M:7_Y:2015	L2	T2	10:49:22	21.07	4.81823	41.7	314.7	flotant	0.74	0.1225	rice	464.693	2.239
428	2015-07-22	SCT 15-2114	P3L2 T3	B4	P03	P03	N/A	2015	7	22	E:B4_P:P03_Tr1:P03_Tr2:N/A_L2_D:22_M:7_Y:2015	L2	T3	10:59:22	31.07	7.63296	42.3	315.3	flotant	0.74	0.1225	rice	463.809	3.54023
429	2015-07-22	SCT 15-2115	P3L3 T0	B4	P03	P03	N/A	2015	7	22	E:B4_P:P03_Tr1:P03_Tr2:N/A_L3_D:22_M:7_Y:2015	L3	T0	10:28:18	0	1.80684	32	305	flotant	0.74	0.1225	rice	479.472	0.866327
430	2015-07-22	SCT 15-2116	P3L3 T1	B4	P03	P03	N/A	2015	7	22	E:B4_P:P03_Tr1:P03_Tr2:N/A_L3_D:22_M:7_Y:2015	L3	T1	10:39:22	11.07	3.51534	39.6	312.6	flotant	0.74	0.1225	rice	467.815	1.64453
431	2015-07-22	SCT 15-2117	P3L3 T2	B4	P03	P03	N/A	2015	7	22	E:B4_P:P03_Tr1:P03_Tr2:N/A_L3_D:22_M:7_Y:2015	L3	T2	10:49:22	21.07	5.863	41.1	314.1	flotant	0.74	0.1225	rice	465.581	2.7297
432	2015-07-22	SCT 15-2118	P3L3 T3	B4	P03	P03	N/A	2015	7	22	E:B4_P:P03_Tr1:P03_Tr2:N/A_L3_D:22_M:7_Y:2015	L3	T3	10:59:22	31.07	8.25982	41.9	314.9	flotant	0.74	0.1225	rice	464.398	3.83584
433	2015-07-22	SCT 15-2119	P4L1 T0	B4	P04	P04	N/A	2015	7	22	E:B4_P:P04_Tr1:P04_Tr2:N/A_L1_D:22_M:7_Y:2015	L1	T0	11:23:04	0	1.13081	33.3	306.3	flotant	0.74	0.1225	rice	477.437	0.53989
434	2015-07-22	SCT 15-2120	P4L1 T1	B4	P04	P04	N/A	2015	7	22	E:B4_P:P04_Tr1:P04_Tr2:N/A_L1_D:22_M:7_Y:2015	L1	T1	11:33:04	10	3.2818	37.8	310.8	flotant	0.74	0.1225	rice	470.524	1.54417
435	2015-07-22	SCT 15-2121	P4L1 T2	B4	P04	P04	N/A	2015	7	22	E:B4_P:P04_Tr1:P04_Tr2:N/A_L1_D:22_M:7_Y:2015	L1	T2	11:43:04	20	4.81823	39.2	312.2	flotant	0.74	0.1225	rice	468.414	2.25693
436	2015-07-22	SCT 15-2122	P4L1 T3	B4	P04	P04	N/A	2015	7	22	E:B4_P:P04_Tr1:P04_Tr2:N/A_L1_D:22_M:7_Y:2015	L1	T3	11:53:04	30	7.16589	40.1	313.1	flotant	0.74	0.1225	rice	467.068	3.34695
437	2015-07-22	SCT 15-2123	P4L2 T0	B4	P04	P04	N/A	2015	7	22	E:B4_P:P04_Tr1:P04_Tr2:N/A_L2_D:22_M:7_Y:2015	L2	T0	11:23:04	0	0.983312	32.3	305.3	flotant	0.74	0.1225	rice	479.001	0.471007
438	2015-07-22	SCT 15-2124	P4L2 T1	B4	P04	P04	N/A	2015	7	22	E:B4_P:P04_Tr1:P04_Tr2:N/A_L2_D:22_M:7_Y:2015	L2	T1	11:33:04	10	2.94994	43.4	316.4	flotant	0.74	0.1225	rice	462.196	1.36345
439	2015-07-22	SCT 15-2125	P4L2 T2	B4	P04	P04	N/A	2015	7	22	E:B4_P:P04_Tr1:P04_Tr2:N/A_L2_D:22_M:7_Y:2015	L2	T2	11:43:04	20	5.18697	45	318	flotant	0.74	0.1225	rice	459.871	2.38534
440	2015-07-22	SCT 15-2126	P4L2 T3	B4	P04	P04	N/A	2015	7	22	E:B4_P:P04_Tr1:P04_Tr2:N/A_L2_D:22_M:7_Y:2015	L2	T3	11:53:04	30	6.98152	45.3	318.3	flotant	0.74	0.1225	rice	459.437	3.20757
441	2015-07-22	SCT 15-2127	P4L3 T0	B4	P04	P04	N/A	2015	7	22	E:B4_P:P04_Tr1:P04_Tr2:N/A_L3_D:22_M:7_Y:2015	L3	T0	11:23:04	0	1.00789	33.7	306.7	flotant	0.74	0.1225	rice	476.814	0.480579
442	2015-07-22	SCT 15-2128	P4L3 T1	B4	P04	P04	N/A	2015	7	22	E:B4_P:P04_Tr1:P04_Tr2:N/A_L3_D:22_M:7_Y:2015	L3	T1	11:33:04	10	2.39682	43.4	316.4	flotant	0.74	0.1225	rice	462.196	1.1078
443	2015-07-22	SCT 15-2129	P4L3 T2	B4	P04	P04	N/A	2015	7	22	E:B4_P:P04_Tr1:P04_Tr2:N/A_L3_D:22_M:7_Y:2015	L3	T2	11:43:04	20	3.50305	45.4	318.4	flotant	0.74	0.1225	rice	459.293	1.60893
444	2015-07-22	SCT 15-2130	P4L3 T3	B4	P04	P04	N/A	2015	7	22	E:B4_P:P04_Tr1:P04_Tr2:N/A_L3_D:22_M:7_Y:2015	L3	T3	11:53:04	30	4.75677	43.9	316.9	flotant	0.74	0.1225	rice	461.467	2.19509
445	2015-07-22	SCT 15-2131	P5L1 T0	B4	P05	P05	N/A	2015	7	22	E:B4_P:P05_Tr1:P05_Tr2:N/A_L1_D:22_M:7_Y:2015	L1	T0	12:09:33	0	0.946438	37.4	310.4	flotant	0.74	0.1225	rice	471.131	0.445896
446	2015-07-22	SCT 15-2132	P5L1 T1	B4	P05	P05	N/A	2015	7	22	E:B4_P:P05_Tr1:P05_Tr2:N/A_L1_D:22_M:7_Y:2015	L1	T1	12:19:33	10	2.08954	43.2	316.2	flotant	0.74	0.1225	rice	462.489	0.966388
447	2015-07-22	SCT 15-2133	P5L1 T2	B4	P05	P05	N/A	2015	7	22	E:B4_P:P05_Tr1:P05_Tr2:N/A_L1_D:22_M:7_Y:2015	L1	T2	12:29:33	20	3.44159	44.4	317.4	flotant	0.74	0.1225	rice	460.74	1.58568
448	2015-07-22	SCT 15-2134	P5L1 T3	B4	P05	P05	N/A	2015	7	22	E:B4_P:P05_Tr1:P05_Tr2:N/A_L1_D:22_M:7_Y:2015	L1	T3	12:39:33	30	4.92885	44.7	317.7	flotant	0.74	0.1225	rice	460.305	2.26878
449	2015-07-22	SCT 15-2135	P5L2 T0	B4	P05	P05	N/A	2015	7	22	E:B4_P:P05_Tr1:P05_Tr2:N/A_L2_D:22_M:7_Y:2015	L2	T0	12:09:33	0	1.05706	37.3	310.3	flotant	0.74	0.1225	rice	471.282	0.498174
450	2015-07-22	SCT 15-2136	P5L2 T1	B4	P05	P05	N/A	2015	7	22	E:B4_P:P05_Tr1:P05_Tr2:N/A_L2_D:22_M:7_Y:2015	L2	T1	12:19:33	10	1.7208	44.2	317.2	flotant	0.74	0.1225	rice	461.031	0.79334
451	2015-07-22	SCT 15-2137	P5L2 T2	B4	P05	P05	N/A	2015	7	22	E:B4_P:P05_Tr1:P05_Tr2:N/A_L2_D:22_M:7_Y:2015	L2	T2	12:29:33	20	2.97452	45.3	318.3	flotant	0.74	0.1225	rice	459.437	1.36661
452	2015-07-22	SCT 15-2138	P5L2 T3	B4	P05	P05	N/A	2015	7	22	E:B4_P:P05_Tr1:P05_Tr2:N/A_L2_D:22_M:7_Y:2015	L2	T3	12:39:33	30	4.09304	46	319	flotant	0.74	0.1225	rice	458.429	1.87637
453	2015-07-22	SCT 15-2139	P5L3 T0	B4	P05	P05	N/A	2015	7	22	E:B4_P:P05_Tr1:P05_Tr2:N/A_L3_D:22_M:7_Y:2015	L3	T0	12:09:33	0	1.25372	34.6	307.6	flotant	0.74	0.1225	rice	475.419	0.596044
454	2015-07-22	SCT 15-2140	P5L3 T1	B4	P05	P05	N/A	2015	7	22	E:B4_P:P05_Tr1:P05_Tr2:N/A_L3_D:22_M:7_Y:2015	L3	T1	12:19:33	10	2.7164	43.3	316.3	flotant	0.74	0.1225	rice	462.342	1.25591
455	2015-07-22	SCT 15-2141	P5L3 T2	B4	P05	P05	N/A	2015	7	22	E:B4_P:P05_Tr1:P05_Tr2:N/A_L3_D:22_M:7_Y:2015	L3	T2	12:29:33	20	3.39243	46.2	319.2	flotant	0.74	0.1225	rice	458.142	1.55421
456	2015-07-22	SCT 15-2142	P5L3 T3	B4	P05	P05	N/A	2015	7	22	E:B4_P:P05_Tr1:P05_Tr2:N/A_L3_D:22_M:7_Y:2015	L3	T3	12:39:33	30	5.06406	47.1	320.1	flotant	0.74	0.1225	rice	456.854	2.31353
457	2015-07-22	SCT 15-2143	P6L1 T0	B4	P06	P06	N/A	2015	7	22	E:B4_P:P06_Tr1:P06_Tr2:N/A_L1_D:22_M:7_Y:2015	L1	T0	12:04:00	0	2.11412	36.8	309.8	flotant	0.74	0.1225	rice	472.043	0.997956
458	2015-07-22	SCT 15-2144	P6L1 T1	B4	P06	P06	N/A	2015	7	22	E:B4_P:P06_Tr1:P06_Tr2:N/A_L1_D:22_M:7_Y:2015	L1	T1	12:14:00	10	6.89548	43.3	316.3	flotant	0.74	0.1225	rice	462.342	3.18807
459	2015-07-22	SCT 15-2145	P6L1 T2	B4	P06	P06	N/A	2015	7	22	E:B4_P:P06_Tr1:P06_Tr2:N/A_L1_D:22_M:7_Y:2015	L1	T2	12:24:00	20	12.1193	44	317	flotant	0.74	0.1225	rice	461.322	5.5909
460	2015-07-22	SCT 15-2146	P6L1 T3	B4	P06	P06	N/A	2015	7	22	E:B4_P:P06_Tr1:P06_Tr2:N/A_L1_D:22_M:7_Y:2015	L1	T3	12:34:00	30	17.2571	44.6	317.6	flotant	0.74	0.1225	rice	460.45	7.94604
461	2015-07-22	SCT 15-2147	P6L2 T0	B4	P06	P06	N/A	2015	7	22	E:B4_P:P06_Tr1:P06_Tr2:N/A_L2_D:22_M:7_Y:2015	L2	T0	12:04:00	0	46.6159	36	309	flotant	0.74	0.1225	rice	473.265	22.0617
462	2015-07-22	SCT 15-2148	P6L2 T1	B4	P06	P06	N/A	2015	7	22	E:B4_P:P06_Tr1:P06_Tr2:N/A_L2_D:22_M:7_Y:2015	L2	T1	12:14:00	10	37.3216	43.4	316.4	flotant	0.74	0.1225	rice	462.196	17.2499
463	2015-07-22	SCT 15-2149	P6L2 T2	B4	P06	P06	N/A	2015	7	22	E:B4_P:P06_Tr1:P06_Tr2:N/A_L2_D:22_M:7_Y:2015	L2	T2	12:24:00	20	40.8472	46	319	flotant	0.74	0.1225	rice	458.429	18.7256
464	2015-07-22	SCT 15-2150	P6L2 T3	B4	P06	P06	N/A	2015	7	22	E:B4_P:P06_Tr1:P06_Tr2:N/A_L2_D:22_M:7_Y:2015	L2	T3	12:34:00	30	52.4765	46.1	319.1	flotant	0.74	0.1225	rice	458.286	24.0492
465	2015-07-22	SCT 15-2151	P6L3 T0	B4	P06	P06	N/A	2015	7	22	E:B4_P:P06_Tr1:P06_Tr2:N/A_L3_D:22_M:7_Y:2015	L3	T0	12:04:00	0	8.44419	36.7	309.7	flotant	0.74	0.1225	rice	472.195	3.98731
466	2015-07-22	SCT 15-2152	P6L3 T1	B4	P06	P06	N/A	2015	7	22	E:B4_P:P06_Tr1:P06_Tr2:N/A_L3_D:22_M:7_Y:2015	L3	T1	12:14:00	10	11.9595	44.6	317.6	flotant	0.74	0.1225	rice	460.45	5.50677
467	2015-07-22	SCT 15-2153	P6L3 T2	B4	P06	P06	N/A	2015	7	22	E:B4_P:P06_Tr1:P06_Tr2:N/A_L3_D:22_M:7_Y:2015	L3	T2	12:24:00	20	17.0359	45.4	318.4	flotant	0.74	0.1225	rice	459.293	7.82446
468	2015-07-22	SCT 15-2154	P6L3 T3	B4	P06	P06	N/A	2015	7	22	E:B4_P:P06_Tr1:P06_Tr2:N/A_L3_D:22_M:7_Y:2015	L3	T3	12:34:00	30	19.2606	46.2	319.2	flotant	0.74	0.1225	rice	458.142	8.8241
469	2015-07-22	SCT 15-2155	P7L1 T0	B4	P07	P07	N/A	2015	7	22	E:B4_P:P07_Tr1:P07_Tr2:N/A_L1_D:22_M:7_Y:2015	L1	T0	12:50:00	0	4.8551	35.4	308.4	flotant	0.74	0.1225	rice	474.186	2.30222
470	2015-07-22	SCT 15-2156	P7L1 T1	B4	P07	P07	N/A	2015	7	22	E:B4_P:P07_Tr1:P07_Tr2:N/A_L1_D:22_M:7_Y:2015	L1	T1	13:00:00	10	9.10793	41.5	314.5	flotant	0.74	0.1225	rice	464.989	4.23508
471	2015-07-22	SCT 15-2157	P7L1 T2	B4	P07	P07	N/A	2015	7	22	E:B4_P:P07_Tr1:P07_Tr2:N/A_L1_D:22_M:7_Y:2015	L1	T2	13:10:00	20	11.431	43	316	flotant	0.74	0.1225	rice	462.781	5.29006
472	2015-07-22	SCT 15-2158	P7L1 T3	B4	P07	P07	N/A	2015	7	22	E:B4_P:P07_Tr1:P07_Tr2:N/A_L1_D:22_M:7_Y:2015	L1	T3	13:20:00	30	14.4547	44.3	317.3	flotant	0.74	0.1225	rice	460.885	6.66195
473	2015-07-22	SCT 15-2159	P7L2 T0	B4	P07	P07	N/A	2015	7	22	E:B4_P:P07_Tr1:P07_Tr2:N/A_L2_D:22_M:7_Y:2015	L2	T0	12:50:00	0	25.038	35.2	308.2	flotant	0.74	0.1225	rice	474.494	11.8804
474	2015-07-22	SCT 15-2160	P7L2 T1	B4	P07	P07	N/A	2015	7	22	E:B4_P:P07_Tr1:P07_Tr2:N/A_L2_D:22_M:7_Y:2015	L2	T1	13:00:00	10	29.0573	40.8	313.8	flotant	0.74	0.1225	rice	466.026	13.5415
475	2015-07-22	SCT 15-2161	P7L2 T2	B4	P07	P07	N/A	2015	7	22	E:B4_P:P07_Tr1:P07_Tr2:N/A_L2_D:22_M:7_Y:2015	L2	T2	13:10:00	20	33.2856	42.7	315.7	flotant	0.74	0.1225	rice	463.221	15.4186
476	2015-07-22	SCT 15-2162	P7L2 T3	B4	P07	P07	N/A	2015	7	22	E:B4_P:P07_Tr1:P07_Tr2:N/A_L2_D:22_M:7_Y:2015	L2	T3	13:20:00	30	36.3462	43.7	316.7	flotant	0.74	0.1225	rice	461.759	16.7832
477	2015-07-22	SCT 15-2163	P7L3 T0	B4	P07	P07	N/A	2015	7	22	E:B4_P:P07_Tr1:P07_Tr2:N/A_L3_D:22_M:7_Y:2015	L3	T0	12:55:00	0	67.8156	35.7	308.7	flotant	0.74	0.1225	rice	473.725	32.126
478	2015-07-22	SCT 15-2164	P7L3 T1	B4	P07	P07	N/A	2015	7	22	E:B4_P:P07_Tr1:P07_Tr2:N/A_L3_D:22_M:7_Y:2015	L3	T1	13:05:00	10	62.4352	41.6	314.6	flotant	0.74	0.1225	rice	464.841	29.0224
479	2015-07-22	SCT 15-2165	P7L3 T2	B4	P07	P07	N/A	2015	7	22	E:B4_P:P07_Tr1:P07_Tr2:N/A_L3_D:22_M:7_Y:2015	L3	T2	13:15:00	20	72.0518	43.2	316.2	flotant	0.74	0.1225	rice	462.489	33.3231
480	2015-07-22	SCT 15-2166	P7L3 T3	B4	P07	P07	N/A	2015	7	22	E:B4_P:P07_Tr1:P07_Tr2:N/A_L3_D:22_M:7_Y:2015	L3	T3	13:25:00	30	70.1311	45.4	318.4	flotant	0.74	0.1225	rice	459.293	32.2107
481	2015-07-22	SCT 15-2167	P8L1 T0	B4	P08	P08	N/A	2015	7	22	E:B4_P:P08_Tr1:P08_Tr2:N/A_L1_D:22_M:7_Y:2015	L1	T0	13:45:00	0	2.93764	37	310	flotant	0.74	0.1225	rice	471.738	1.3858
482	2015-07-22	SCT 15-2168	P8L1 T1	B4	P08	P08	N/A	2015	7	22	E:B4_P:P08_Tr1:P08_Tr2:N/A_L1_D:22_M:7_Y:2015	L1	T1	13:55:00	10	4.21595	41.8	314.8	flotant	0.74	0.1225	rice	464.545	1.9585
483	2015-07-22	SCT 15-2169	P8L1 T2	B4	P08	P08	N/A	2015	7	22	E:B4_P:P08_Tr1:P08_Tr2:N/A_L1_D:22_M:7_Y:2015	L1	T2	14:05:00	20	5.83842	43.4	316.4	flotant	0.74	0.1225	rice	462.196	2.69849
484	2015-07-22	SCT 15-2170	P8L1 T3	B4	P08	P08	N/A	2015	7	22	E:B4_P:P08_Tr1:P08_Tr2:N/A_L1_D:22_M:7_Y:2015	L1	T3	14:15:00	30	7.47317	43.7	316.7	flotant	0.74	0.1225	rice	461.759	3.4508
485	2015-07-22	SCT 15-2171	P8L2 T0	B4	P08	P08	N/A	2015	7	22	E:B4_P:P08_Tr1:P08_Tr2:N/A_L2_D:22_M:7_Y:2015	L2	T0	13:45:00	0	17.5644	38.1	311.1	flotant	0.74	0.1225	rice	470.07	8.25651
486	2015-07-22	SCT 15-2172	P8L2 T1	B4	P08	P08	N/A	2015	7	22	E:B4_P:P08_Tr1:P08_Tr2:N/A_L2_D:22_M:7_Y:2015	L2	T1	13:55:00	10	29.1429	43.9	316.9	flotant	0.74	0.1225	rice	461.467	13.4485
487	2015-07-22	SCT 15-2173	P8L2 T2	B4	P08	P08	N/A	2015	7	22	E:B4_P:P08_Tr1:P08_Tr2:N/A_L2_D:22_M:7_Y:2015	L2	T2	14:05:00	20	32.142	44.8	317.8	flotant	0.74	0.1225	rice	460.16	14.7905
488	2015-07-22	SCT 15-2174	P8L2 T3	B4	P08	P08	N/A	2015	7	22	E:B4_P:P08_Tr1:P08_Tr2:N/A_L2_D:22_M:7_Y:2015	L2	T3	14:15:00	30	37.5256	45.1	318.1	flotant	0.74	0.1225	rice	459.726	17.2515
489	2015-07-22	SCT 15-2175	P8L3 T0	B4	P08	P08	N/A	2015	7	22	E:B4_P:P08_Tr1:P08_Tr2:N/A_L3_D:22_M:7_Y:2015	L3	T0	13:45:00	0	2.34766	35.2	308.2	flotant	0.74	0.1225	rice	474.494	1.11395
490	2015-07-22	SCT 15-2176	P8L3 T1	B4	P08	P08	N/A	2015	7	22	E:B4_P:P08_Tr1:P08_Tr2:N/A_L3_D:22_M:7_Y:2015	L3	T1	13:55:00	10	5.65404	41.5	314.5	flotant	0.74	0.1225	rice	464.989	2.62907
491	2015-07-22	SCT 15-2177	P8L3 T2	B4	P08	P08	N/A	2015	7	22	E:B4_P:P08_Tr1:P08_Tr2:N/A_L3_D:22_M:7_Y:2015	L3	T2	14:05:00	20	9.26772	43.2	316.2	flotant	0.74	0.1225	rice	462.489	4.28621
492	2015-07-22	SCT 15-2178	P8L3 T3	B4	P08	P08	N/A	2015	7	22	E:B4_P:P08_Tr1:P08_Tr2:N/A_L3_D:22_M:7_Y:2015	L3	T3	14:15:00	30	13.1887	44.1	317.1	flotant	0.74	0.1225	rice	461.176	6.0823
493	2015-07-22	SCT 15-2179	P9L1 T0	B4	P09	P09	N/A	2015	7	22	E:B4_P:P09_Tr1:P09_Tr2:N/A_L1_D:22_M:7_Y:2015	L1	T0	10:14:00	0	2.34766	33.6	306.6	flotant	0.74	0.1225	rice	476.97	1.11976
494	2015-07-22	SCT 15-2180	P9L1 T1	B4	P09	P09	N/A	2015	7	22	E:B4_P:P09_Tr1:P09_Tr2:N/A_L1_D:22_M:7_Y:2015	L1	T1	10:24:00	10	5.78925	37.4	310.4	flotant	0.74	0.1225	rice	471.131	2.72749
495	2015-07-22	SCT 15-2181	P9L1 T2	B4	P09	P09	N/A	2015	7	22	E:B4_P:P09_Tr1:P09_Tr2:N/A_L1_D:22_M:7_Y:2015	L1	T2	10:34:00	20	9.19397	38.2	311.2	flotant	0.74	0.1225	rice	469.919	4.32042
496	2015-07-22	SCT 15-2182	P9L1 T3	B4	P09	P09	N/A	2015	7	22	E:B4_P:P09_Tr1:P09_Tr2:N/A_L1_D:22_M:7_Y:2015	L1	T3	10:44:00	30	13.0658	39.4	312.4	flotant	0.74	0.1225	rice	468.114	6.11627
497	2015-07-22	SCT 15-2183	P9L2 T0	B4	P09	P09	N/A	2015	7	22	E:B4_P:P09_Tr1:P09_Tr2:N/A_L2_D:22_M:7_Y:2015	L2	T0	10:14:00	0	4.75677	32.5	305.5	flotant	0.74	0.1225	rice	478.687	2.27701
498	2015-07-22	SCT 15-2184	P9L2 T1	B4	P09	P09	N/A	2015	7	22	E:B4_P:P09_Tr1:P09_Tr2:N/A_L2_D:22_M:7_Y:2015	L2	T1	10:24:00	10	8.10003	36.6	309.6	flotant	0.74	0.1225	rice	472.348	3.82603
499	2015-07-22	SCT 15-2185	P9L2 T2	B4	P09	P09	N/A	2015	7	22	E:B4_P:P09_Tr1:P09_Tr2:N/A_L2_D:22_M:7_Y:2015	L2	T2	10:34:00	20	12.2668	37.6	310.6	flotant	0.74	0.1225	rice	470.827	5.77555
500	2015-07-22	SCT 15-2186	P9L2 T3	B4	P09	P09	N/A	2015	7	22	E:B4_P:P09_Tr1:P09_Tr2:N/A_L2_D:22_M:7_Y:2015	L2	T3	10:44:00	30	14.258	38.5	311.5	flotant	0.74	0.1225	rice	469.467	6.69367
501	2015-07-22	SCT 15-2187	P9L3 T0	B4	P09	P09	N/A	2015	7	22	E:B4_P:P09_Tr1:P09_Tr2:N/A_L3_D:22_M:7_Y:2015	L3	T0	10:24:00	0	6.68652	31.9	304.9	flotant	0.74	0.1225	rice	479.629	3.20705
502	2015-07-22	SCT 15-2188	P9L3 T1	B4	P09	P09	N/A	2015	7	22	E:B4_P:P09_Tr1:P09_Tr2:N/A_L3_D:22_M:7_Y:2015	L3	T1	10:34:00	10	8.23524	39.5	312.5	flotant	0.74	0.1225	rice	467.965	3.8538
503	2015-07-22	SCT 15-2189	P9L3 T2	B4	P09	P09	N/A	2015	7	22	E:B4_P:P09_Tr1:P09_Tr2:N/A_L3_D:22_M:7_Y:2015	L3	T2	10:44:00	20	10.4231	40.7	313.7	flotant	0.74	0.1225	rice	466.174	4.85899
504	2015-07-22	SCT 15-2190	P9L3 T3	B4	P09	P09	N/A	2015	7	22	E:B4_P:P09_Tr1:P09_Tr2:N/A_L3_D:22_M:7_Y:2015	L3	T3	10:54:00	30	12.2054	40.7	313.7	flotant	0.74	0.1225	rice	466.174	5.68983
505	2015-07-22	SCT 15-2191	P10L1 T0	B4	P10	P10	N/A	2015	7	22	E:B4_P:P10_Tr1:P10_Tr2:N/A_L1_D:22_M:7_Y:2015	L1	T0	11:14:00	0	1.96662	35.9	308.9	flotant	0.74	0.1225	rice	473.418	0.931036
506	2015-07-22	SCT 15-2192	P10L1 T1	B4	P10	P10	N/A	2015	7	22	E:B4_P:P10_Tr1:P10_Tr2:N/A_L1_D:22_M:7_Y:2015	L1	T1	11:24:00	10	6.47757	43.2	316.2	flotant	0.74	0.1225	rice	462.489	2.9958
507	2015-07-22	SCT 15-2193	P10L1 T2	B4	P10	P10	N/A	2015	7	22	E:B4_P:P10_Tr1:P10_Tr2:N/A_L1_D:22_M:7_Y:2015	L1	T2	11:34:00	20	9.67333	44	317	flotant	0.74	0.1225	rice	461.322	4.46252
508	2015-07-22	SCT 15-2194	P10L1 T3	B4	P10	P10	N/A	2015	7	22	E:B4_P:P10_Tr1:P10_Tr2:N/A_L1_D:22_M:7_Y:2015	L1	T3	11:44:00	30	15.1676	44.6	317.6	flotant	0.74	0.1225	rice	460.45	6.98392
509	2015-07-22	SCT 15-2195	P10L2 T0	B4	P10	P10	N/A	2015	7	22	E:B4_P:P10_Tr1:P10_Tr2:N/A_L2_D:22_M:7_Y:2015	L2	T0	11:14:00	0	32.3621	35.6	308.6	flotant	0.74	0.1225	rice	473.879	15.3357
510	2015-07-22	SCT 15-2196	P10L2 T1	B4	P10	P10	N/A	2015	7	22	E:B4_P:P10_Tr1:P10_Tr2:N/A_L2_D:22_M:7_Y:2015	L2	T1	11:24:00	10	105.834	42.9	315.9	flotant	0.74	0.1225	rice	462.928	48.9937
511	2015-07-22	SCT 15-2197	P10L2 T2	B4	P10	P10	N/A	2015	7	22	E:B4_P:P10_Tr1:P10_Tr2:N/A_L2_D:22_M:7_Y:2015	L2	T2	11:34:00	20	110.413	44.3	317.3	flotant	0.74	0.1225	rice	460.885	50.8875
512	2015-07-22	SCT 15-2198	P10L2 T3	B4	P10	P10	N/A	2015	7	22	E:B4_P:P10_Tr1:P10_Tr2:N/A_L2_D:22_M:7_Y:2015	L2	T3	11:44:00	30	120.213	44.6	317.6	flotant	0.74	0.1225	rice	460.45	55.3522
513	2015-07-22	SCT 15-2199	P10L3 T0	B4	P10	P10	N/A	2015	7	22	E:B4_P:P10_Tr1:P10_Tr2:N/A_L3_D:22_M:7_Y:2015	L3	T0	11:14:00	0	28.626	36.2	309.2	flotant	0.74	0.1225	rice	472.959	13.5389
514	2015-07-22	SCT 15-2200	P10L3 T1	B4	P10	P10	N/A	2015	7	22	E:B4_P:P10_Tr1:P10_Tr2:N/A_L3_D:22_M:7_Y:2015	L3	T1	11:24:00	10	42.0181	43.4	316.4	flotant	0.74	0.1225	rice	462.196	19.4206
515	2015-07-22	SCT 15-2201	P10L3 T2	B4	P10	P10	N/A	2015	7	22	E:B4_P:P10_Tr1:P10_Tr2:N/A_L3_D:22_M:7_Y:2015	L3	T2	11:34:00	20	48.8325	45	318	flotant	0.74	0.1225	rice	459.871	22.4567
516	2015-07-22	SCT 15-2202	P10L3 T3	B4	P10	P10	N/A	2015	7	22	E:B4_P:P10_Tr1:P10_Tr2:N/A_L3_D:22_M:7_Y:2015	L3	T3	11:44:00	30	49.7008	45.6	318.6	flotant	0.74	0.1225	rice	459.005	22.8129
517	2015-07-22	SCT 15-2203	P11L1 T0	B4	P11	P11	N/A	2015	7	22	E:B4_P:P11_Tr1:P11_Tr2:N/A_L1_D:22_M:7_Y:2015	L1	T0	14:07:48	0	1.38893	41.2	314.2	flotant	0.74	0.1225	rice	465.433	0.646452
518	2015-07-22	SCT 15-2204	P11L1 T1	B4	P11	P11	N/A	2015	7	22	E:B4_P:P11_Tr1:P11_Tr2:N/A_L1_D:22_M:7_Y:2015	L1	T1	14:17:48	10	3.26951	44.9	317.9	flotant	0.74	0.1225	rice	460.015	1.50403
519	2015-07-22	SCT 15-2205	P11L1 T2	B4	P11	P11	N/A	2015	7	22	E:B4_P:P11_Tr1:P11_Tr2:N/A_L1_D:22_M:7_Y:2015	L1	T2	14:27:48	20	5.5803	45.2	318.2	flotant	0.74	0.1225	rice	459.582	2.5646
520	2015-07-22	SCT 15-2206	P11L1 T3	B4	P11	P11	N/A	2015	7	22	E:B4_P:P11_Tr1:P11_Tr2:N/A_L1_D:22_M:7_Y:2015	L1	T3	14:37:48	30	7.80504	45.5	318.5	flotant	0.74	0.1225	rice	459.149	3.58368
521	2015-07-22	SCT 15-2207	P11L2 T0	B4	P11	P11	N/A	2015	7	22	E:B4_P:P11_Tr1:P11_Tr2:N/A_L2_D:22_M:7_Y:2015	L2	T0	14:07:48	0	0.995603	39.7	312.7	flotant	0.74	0.1225	rice	467.665	0.465609
522	2015-07-22	SCT 15-2208	P11L2 T1	B4	P11	P11	N/A	2015	7	22	E:B4_P:P11_Tr1:P11_Tr2:N/A_L2_D:22_M:7_Y:2015	L2	T1	14:17:48	10	1.73309	45.5	318.5	flotant	0.74	0.1225	rice	459.149	0.795745
523	2015-07-22	SCT 15-2209	P11L2 T2	B4	P11	P11	N/A	2015	7	22	E:B4_P:P11_Tr1:P11_Tr2:N/A_L2_D:22_M:7_Y:2015	L2	T2	14:27:48	20	2.98681	46.1	319.1	flotant	0.74	0.1225	rice	458.286	1.36881
524	2015-07-22	SCT 15-2210	P11L2 T3	B4	P11	P11	N/A	2015	7	22	E:B4_P:P11_Tr1:P11_Tr2:N/A_L2_D:22_M:7_Y:2015	L2	T3	14:37:48	30	3.51534	46.4	319.4	flotant	0.74	0.1225	rice	457.855	1.60952
525	2015-07-22	SCT 15-2211	P11L3 T0	B4	P11	P11	N/A	2015	7	22	E:B4_P:P11_Tr1:P11_Tr2:N/A_L3_D:22_M:7_Y:2015	L3	T0	14:07:48	0	1.22914	39	312	flotant	0.74	0.1225	rice	468.714	0.576116
526	2015-07-22	SCT 15-2212	P11L3 T1	B4	P11	P11	N/A	2015	7	22	E:B4_P:P11_Tr1:P11_Tr2:N/A_L3_D:22_M:7_Y:2015	L3	T1	14:17:48	10	5.72779	44.1	317.1	flotant	0.74	0.1225	rice	461.176	2.64152
527	2015-07-22	SCT 15-2213	P11L3 T2	B4	P11	P11	N/A	2015	7	22	E:B4_P:P11_Tr1:P11_Tr2:N/A_L3_D:22_M:7_Y:2015	L3	T2	14:27:48	20	8.03858	44.6	317.6	flotant	0.74	0.1225	rice	460.45	3.70136
528	2015-07-22	SCT 15-2214	P11L3 T3	B4	P11	P11	N/A	2015	7	22	E:B4_P:P11_Tr1:P11_Tr2:N/A_L3_D:22_M:7_Y:2015	L3	T3	14:37:48	30	10.7181	44.8	317.8	flotant	0.74	0.1225	rice	460.16	4.93204
529	2015-07-22	SCT 15-2215	P12L1 T0	B4	P12	P12	N/A	2015	7	22	E:B4_P:P12_Tr1:P12_Tr2:N/A_L1_D:22_M:7_Y:2015	L1	T0	12:38:21	0	0.995603	35.4	308.4	flotant	0.74	0.1225	rice	474.186	0.472101
530	2015-07-22	SCT 15-2216	P12L1 T1	B4	P12	P12	N/A	2015	7	22	E:B4_P:P12_Tr1:P12_Tr2:N/A_L1_D:22_M:7_Y:2015	L1	T1	12:48:21	10	1.54872	39.8	312.8	flotant	0.74	0.1225	rice	467.516	0.724049
531	2015-07-22	SCT 15-2217	P12L1 T2	B4	P12	P12	N/A	2015	7	22	E:B4_P:P12_Tr1:P12_Tr2:N/A_L1_D:22_M:7_Y:2015	L1	T2	12:58:21	20	2.66723	40.7	313.7	flotant	0.74	0.1225	rice	466.174	1.2434
532	2015-07-22	SCT 15-2218	P12L1 T3	B4	P12	P12	N/A	2015	7	22	E:B4_P:P12_Tr1:P12_Tr2:N/A_L1_D:22_M:7_Y:2015	L1	T3	13:08:21	30	3.44159	41.1	314.1	flotant	0.74	0.1225	rice	465.581	1.60234
533	2015-07-22	SCT 15-2219	P12L2 T0	B4	P12	P12	N/A	2015	7	22	E:B4_P:P12_Tr1:P12_Tr2:N/A_L2_D:22_M:7_Y:2015	L2	T0	12:38:21	0	1.09393	35.4	308.4	flotant	0.74	0.1225	rice	474.186	0.518728
534	2015-07-22	SCT 15-2220	P12L2 T1	B4	P12	P12	N/A	2015	7	22	E:B4_P:P12_Tr1:P12_Tr2:N/A_L2_D:22_M:7_Y:2015	L2	T1	12:48:21	10	1.97892	39.8	312.8	flotant	0.74	0.1225	rice	467.516	0.925174
535	2015-07-22	SCT 15-2221	P12L2 T2	B4	P12	P12	N/A	2015	7	22	E:B4_P:P12_Tr1:P12_Tr2:N/A_L2_D:22_M:7_Y:2015	L2	T2	12:58:21	20	2.72869	41.4	314.4	flotant	0.74	0.1225	rice	465.137	1.26921
536	2015-07-22	SCT 15-2222	P12L2 T3	B4	P12	P12	N/A	2015	7	22	E:B4_P:P12_Tr1:P12_Tr2:N/A_L2_D:22_M:7_Y:2015	L2	T3	13:08:21	30	3.98241	42.3	315.3	flotant	0.74	0.1225	rice	463.809	1.84708
537	2015-07-22	SCT 15-2223	P12L3 T0	B4	P12	P12	N/A	2015	7	22	E:B4_P:P12_Tr1:P12_Tr2:N/A_L3_D:22_M:7_Y:2015	L3	T0	12:38:21	0	1.06935	34.3	307.3	flotant	0.74	0.1225	rice	475.883	0.508887
538	2015-07-22	SCT 15-2224	P12L3 T1	B4	P12	P12	N/A	2015	7	22	E:B4_P:P12_Tr1:P12_Tr2:N/A_L3_D:22_M:7_Y:2015	L3	T1	12:48:21	10	3.1466	40	313	flotant	0.74	0.1225	rice	467.217	1.47014
539	2015-07-22	SCT 15-2225	P12L3 T2	B4	P12	P12	N/A	2015	7	22	E:B4_P:P12_Tr1:P12_Tr2:N/A_L3_D:22_M:7_Y:2015	L3	T2	12:58:21	20	4.32657	41.3	314.3	flotant	0.74	0.1225	rice	465.284	2.01309
540	2015-07-22	SCT 15-2226	P12L3 T3	B4	P12	P12	N/A	2015	7	22	E:B4_P:P12_Tr1:P12_Tr2:N/A_L3_D:22_M:7_Y:2015	L3	T3	13:08:21	30	6.34236	42.9	315.9	flotant	0.74	0.1225	rice	462.928	2.93606
541	2015-07-22	SCT 15-2227	P13L1 T0	B4	P13	P13	N/A	2015	7	22	E:B4_P:P13_Tr1:P13_Tr2:N/A_L1_D:22_M:7_Y:2015	L1	T0	11:37:11	0	1.09393	34.2	307.2	flotant	0.74	0.1225	rice	476.038	0.520755
542	2015-07-22	SCT 15-2228	P13L1 T1	B4	P13	P13	N/A	2015	7	22	E:B4_P:P13_Tr1:P13_Tr2:N/A_L1_D:22_M:7_Y:2015	L1	T1	11:47:11	10	2.35995	43.3	316.3	flotant	0.74	0.1225	rice	462.342	1.0911
543	2015-07-22	SCT 15-2229	P13L1 T2	B4	P13	P13	N/A	2015	7	22	E:B4_P:P13_Tr1:P13_Tr2:N/A_L1_D:22_M:7_Y:2015	L1	T2	11:57:11	20	3.81033	44.3	317.3	flotant	0.74	0.1225	rice	460.885	1.75613
544	2015-07-22	SCT 15-2230	P13L1 T3	B4	P13	P13	N/A	2015	7	22	E:B4_P:P13_Tr1:P13_Tr2:N/A_L1_D:22_M:7_Y:2015	L1	T3	12:07:11	30	5.02718	44.9	317.9	flotant	0.74	0.1225	rice	460.015	2.31258
545	2015-07-22	SCT 15-2231	P13L2 T0	B4	P13	P13	N/A	2015	7	22	E:B4_P:P13_Tr1:P13_Tr2:N/A_L2_D:22_M:7_Y:2015	L2	T0	11:37:11	0	1.09393	34.4	307.4	flotant	0.74	0.1225	rice	475.728	0.520416
546	2015-07-22	SCT 15-2232	P13L2 T1	B4	P13	P13	N/A	2015	7	22	E:B4_P:P13_Tr1:P13_Tr2:N/A_L2_D:22_M:7_Y:2015	L2	T1	11:47:11	10	2.26162	41.1	314.1	flotant	0.74	0.1225	rice	465.581	1.05297
547	2015-07-22	SCT 15-2233	P13L2 T2	B4	P13	P13	N/A	2015	7	22	E:B4_P:P13_Tr1:P13_Tr2:N/A_L2_D:22_M:7_Y:2015	L2	T2	11:57:11	20	3.5768	41.5	314.5	flotant	0.74	0.1225	rice	464.989	1.66317
548	2015-07-22	SCT 15-2234	P13L2 T3	B4	P13	P13	N/A	2015	7	22	E:B4_P:P13_Tr1:P13_Tr2:N/A_L2_D:22_M:7_Y:2015	L2	T3	12:07:11	30	5.03333	41.9	314.9	flotant	0.74	0.1225	rice	464.398	2.33747
549	2015-07-22	SCT 15-2235	P13L3 T0	B4	P13	P13	N/A	2015	7	22	E:B4_P:P13_Tr1:P13_Tr2:N/A_L3_D:22_M:7_Y:2015	L3	T0	11:37:11	0	1.05706	34.9	307.9	flotant	0.74	0.1225	rice	474.956	0.502057
550	2015-07-22	SCT 15-2236	P13L3 T1	B4	P13	P13	N/A	2015	7	22	E:B4_P:P13_Tr1:P13_Tr2:N/A_L3_D:22_M:7_Y:2015	L3	T1	11:47:11	10	2.92535	44.2	317.2	flotant	0.74	0.1225	rice	461.031	1.34868
551	2015-07-22	SCT 15-2237	P13L3 T2	B4	P13	P13	N/A	2015	7	22	E:B4_P:P13_Tr1:P13_Tr2:N/A_L3_D:22_M:7_Y:2015	L3	T2	11:57:11	20	6.03508	44.6	317.6	flotant	0.74	0.1225	rice	460.45	2.77885
552	2015-07-22	SCT 15-2238	P13L3 T3	B4	P13	P13	N/A	2015	7	22	E:B4_P:P13_Tr1:P13_Tr2:N/A_L3_D:22_M:7_Y:2015	L3	T3	12:07:11	30	4.63386	44.9	317.9	flotant	0.74	0.1225	rice	460.015	2.13165
553	2015-07-22	SCT 15-2239	P14L1 T0	B4	P14	P14	N/A	2015	7	22	E:B4_P:P14_Tr1:P14_Tr2:N/A_L1_D:22_M:7_Y:2015	L1	T0	10:29:06	0	0.934146	33.6	306.6	flotant	0.74	0.1225	rice	476.97	0.44556
554	2015-07-22	SCT 15-2240	P14L1 T1	B4	P14	P14	N/A	2015	7	22	E:B4_P:P14_Tr1:P14_Tr2:N/A_L1_D:22_M:7_Y:2015	L1	T1	10:39:06	10	1.96662	41.3	314.3	flotant	0.74	0.1225	rice	465.284	0.91504
555	2015-07-22	SCT 15-2241	P14L1 T2	B4	P14	P14	N/A	2015	7	22	E:B4_P:P14_Tr1:P14_Tr2:N/A_L1_D:22_M:7_Y:2015	L1	T2	10:49:06	20	3.1466	42.6	315.6	flotant	0.74	0.1225	rice	463.368	1.45803
556	2015-07-22	SCT 15-2242	P14L1 T3	B4	P14	P14	N/A	2015	7	22	E:B4_P:P14_Tr1:P14_Tr2:N/A_L1_D:22_M:7_Y:2015	L1	T3	10:59:06	30	4.5724	43.2	316.2	flotant	0.74	0.1225	rice	462.489	2.11468
557	2015-07-22	SCT 15-2243	P14L2 T0	B4	P14	P14	N/A	2015	7	22	E:B4_P:P14_Tr1:P14_Tr2:N/A_L2_D:22_M:7_Y:2015	L2	T0	10:29:06	0	0.921855	33.9	306.9	flotant	0.74	0.1225	rice	476.503	0.439267
558	2015-07-22	SCT 15-2244	P14L2 T1	B4	P14	P14	N/A	2015	7	22	E:B4_P:P14_Tr1:P14_Tr2:N/A_L2_D:22_M:7_Y:2015	L2	T1	10:39:06	10	1.7208	39.08	312.08	flotant	0.74	0.1225	rice	468.594	0.806355
559	2015-07-22	SCT 15-2245	P14L2 T2	B4	P14	P14	N/A	2015	7	22	E:B4_P:P14_Tr1:P14_Tr2:N/A_L2_D:22_M:7_Y:2015	L2	T2	10:49:06	20	2.39682	39.8	312.8	flotant	0.74	0.1225	rice	467.516	1.12055
560	2015-07-22	SCT 15-2246	P14L2 T3	B4	P14	P14	N/A	2015	7	22	E:B4_P:P14_Tr1:P14_Tr2:N/A_L2_D:22_M:7_Y:2015	L2	T3	10:59:06	30	3.26951	40.4	313.4	flotant	0.74	0.1225	rice	466.621	1.52562
561	2015-07-22	SCT 15-2247	P14L3 T0	B4	P14	P14	N/A	2015	7	22	E:B4_P:P14_Tr1:P14_Tr2:N/A_L3_D:22_M:7_Y:2015	L3	T0	10:29:06	0	0.860398	34.7	307.7	flotant	0.74	0.1225	rice	475.265	0.408917
562	2015-07-22	SCT 15-2248	P14L3 T1	B4	P14	P14	N/A	2015	7	22	E:B4_P:P14_Tr1:P14_Tr2:N/A_L3_D:22_M:7_Y:2015	L3	T1	10:39:06	10	0.983312	42.2	315.2	flotant	0.74	0.1225	rice	463.956	0.456213
563	2015-07-22	SCT 15-2249	P14L3 T2	B4	P14	P14	N/A	2015	7	22	E:B4_P:P14_Tr1:P14_Tr2:N/A_L3_D:22_M:7_Y:2015	L3	T2	10:49:06	20	1.02019	43.1	316.1	flotant	0.74	0.1225	rice	462.635	0.471974
564	2015-07-22	SCT 15-2250	P14L3 T3	B4	P14	P14	N/A	2015	7	22	E:B4_P:P14_Tr1:P14_Tr2:N/A_L3_D:22_M:7_Y:2015	L3	T3	10:59:06	30	1.04477	43.6	316.6	flotant	0.74	0.1225	rice	461.904	0.482583
565	2015-07-22	SCT 15-2251	P15L1 T0	B4	P15	P15	N/A	2015	7	22	E:B4_P:P15_Tr1:P15_Tr2:N/A_L1_D:22_M:7_Y:2015	L1	T0	15:25:40	0	0.798941	37.3	310.3	flotant	0.74	0.1225	rice	471.282	0.376527
566	2015-07-22	SCT 15-2252	P15L1 T1	B4	P15	P15	N/A	2015	7	22	E:B4_P:P15_Tr1:P15_Tr2:N/A_L1_D:22_M:7_Y:2015	L1	T1	15:35:40	10	1.00789	43.2	316.2	flotant	0.74	0.1225	rice	462.489	0.46614
567	2015-07-22	SCT 15-2253	P15L1 T2	B4	P15	P15	N/A	2015	7	22	E:B4_P:P15_Tr1:P15_Tr2:N/A_L1_D:22_M:7_Y:2015	L1	T2	15:45:40	20	1.25372	44	317	flotant	0.74	0.1225	rice	461.322	0.578369
568	2015-07-22	SCT 15-2254	P15L1 T3	B4	P15	P15	N/A	2015	7	22	E:B4_P:P15_Tr1:P15_Tr2:N/A_L1_D:22_M:7_Y:2015	L1	T3	15:55:40	30	1.52413	44.2	317.2	flotant	0.74	0.1225	rice	461.031	0.702672
569	2015-07-22	SCT 15-2255	P15L2 T0	B4	P15	P15	N/A	2015	7	22	E:B4_P:P15_Tr1:P15_Tr2:N/A_L2_D:22_M:7_Y:2015	L2	T0	15:25:40	0	0.921855	37.6	310.6	flotant	0.74	0.1225	rice	470.827	0.434034
570	2015-07-22	SCT 15-2256	P15L2 T1	B4	P15	P15	N/A	2015	7	22	E:B4_P:P15_Tr1:P15_Tr2:N/A_L2_D:22_M:7_Y:2015	L2	T1	15:35:40	10	1.7208	43.4	316.4	flotant	0.74	0.1225	rice	462.196	0.795346
571	2015-07-22	SCT 15-2257	P15L2 T2	B4	P15	P15	N/A	2015	7	22	E:B4_P:P15_Tr1:P15_Tr2:N/A_L2_D:22_M:7_Y:2015	L2	T2	15:45:40	20	2.0035	44.2	317.2	flotant	0.74	0.1225	rice	461.031	0.923674
572	2015-07-22	SCT 15-2258	P15L2 T3	B4	P15	P15	N/A	2015	7	22	E:B4_P:P15_Tr1:P15_Tr2:N/A_L2_D:22_M:7_Y:2015	L2	T3	15:55:40	30	2.9991	44.3	317.3	flotant	0.74	0.1225	rice	460.885	1.38224
573	2015-07-22	SCT 15-2259	P15L3 T0	B4	P15	P15	N/A	2015	7	22	E:B4_P:P15_Tr1:P15_Tr2:N/A_L3_D:22_M:7_Y:2015	L3	T0	15:25:40	0	0.823524	37.7	310.7	flotant	0.74	0.1225	rice	470.676	0.387613
574	2015-07-22	SCT 15-2260	P15L3 T1	B4	P15	P15	N/A	2015	7	22	E:B4_P:P15_Tr1:P15_Tr2:N/A_L3_D:22_M:7_Y:2015	L3	T1	15:35:40	10	1.22914	43.3	316.3	flotant	0.74	0.1225	rice	462.342	0.568284
575	2015-07-22	SCT 15-2261	P15L3 T2	B4	P15	P15	N/A	2015	7	22	E:B4_P:P15_Tr1:P15_Tr2:N/A_L3_D:22_M:7_Y:2015	L3	T2	15:45:40	20	0.823524	44	317	flotant	0.74	0.1225	rice	461.322	0.379909
576	2015-07-22	SCT 15-2262	P15L3 T3	B4	P15	P15	N/A	2015	7	22	E:B4_P:P15_Tr1:P15_Tr2:N/A_L3_D:22_M:7_Y:2015	L3	T3	15:55:40	30	2.23703	44.5	317.5	flotant	0.74	0.1225	rice	460.595	1.03037
577	2015-08-25	SCT 15-2560	P1L1 T0	B4	P01	P01	N/A	2015	8	25	E:B4_P:P01_Tr1:P01_Tr2:N/A_L1_D:25_M:8_Y:2015	L1	T0	09:46:00	0	3.28767	28.5	301.5	flotant	0.74	0.1225	rice	485.038	1.59464
578	2015-08-25	SCT 15-2561	P1L1 T1	B4	P01	P01	N/A	2015	8	25	E:B4_P:P01_Tr1:P01_Tr2:N/A_L1_D:25_M:8_Y:2015	L1	T1	09:56:00	10	6.80622	33.9	306.9	flotant	0.74	0.1225	rice	476.503	3.24319
579	2015-08-25	SCT 15-2562	P1L1 T2	B4	P01	P01	N/A	2015	8	25	E:B4_P:P01_Tr1:P01_Tr2:N/A_L1_D:25_M:8_Y:2015	L1	T2	10:06:00	20	10.1078	34.8	307.8	flotant	0.74	0.1225	rice	475.11	4.8023
580	2015-08-25	SCT 15-2563	P1L1 T3	B4	P01	P01	N/A	2015	8	25	E:B4_P:P01_Tr1:P01_Tr2:N/A_L1_D:25_M:8_Y:2015	L1	T3	10:16:00	30	13.4093	35.8	308.8	flotant	0.74	0.1225	rice	473.572	6.35027
581	2015-08-25	SCT 15-2564	P1L2 T0	B4	P01	P01	N/A	2015	8	25	E:B4_P:P01_Tr1:P01_Tr2:N/A_L2_D:25_M:8_Y:2015	L2	T0	09:46:00	0	2.94666	28.3	301.3	flotant	0.74	0.1225	rice	485.36	1.43019
582	2015-08-25	SCT 15-2565	P1L2 T1	B4	P01	P01	N/A	2015	8	25	E:B4_P:P01_Tr1:P01_Tr2:N/A_L2_D:25_M:8_Y:2015	L2	T1	09:56:00	10	4.43468	33.3	306.3	flotant	0.74	0.1225	rice	477.437	2.11728
583	2015-08-25	SCT 15-2566	P1L2 T2	B4	P01	P01	N/A	2015	8	25	E:B4_P:P01_Tr1:P01_Tr2:N/A_L2_D:25_M:8_Y:2015	L2	T2	10:06:00	20	6.32571	34	307	flotant	0.74	0.1225	rice	476.348	3.01324
584	2015-08-25	SCT 15-2567	P1L2 T3	B4	P01	P01	N/A	2015	8	25	E:B4_P:P01_Tr1:P01_Tr2:N/A_L2_D:25_M:8_Y:2015	L2	T3	10:16:00	30	8.15474	34.8	307.8	flotant	0.74	0.1225	rice	475.11	3.8744
585	2015-08-25	SCT 15-2568	P1L3 T0	B4	P01	P01	N/A	2015	8	25	E:B4_P:P01_Tr1:P01_Tr2:N/A_L3_D:25_M:8_Y:2015	L3	T0	09:46:00	0	18.0439	29	302	flotant	0.74	0.1225	rice	484.235	8.73748
586	2015-08-25	SCT 15-2569	P1L3 T1	B4	P01	P01	N/A	2015	8	25	E:B4_P:P01_Tr1:P01_Tr2:N/A_L3_D:25_M:8_Y:2015	L3	T1	09:56:00	10	8.18574	33.3	306.3	flotant	0.74	0.1225	rice	477.437	3.90817
587	2015-08-25	SCT 15-2570	P1L3 T2	B4	P01	P01	N/A	2015	8	25	E:B4_P:P01_Tr1:P01_Tr2:N/A_L3_D:25_M:8_Y:2015	L3	T2	10:06:00	20	10.0458	33.9	306.9	flotant	0.74	0.1225	rice	476.503	4.78684
588	2015-08-25	SCT 15-2571	P1L3 T3	B4	P01	P01	N/A	2015	8	25	E:B4_P:P01_Tr1:P01_Tr2:N/A_L3_D:25_M:8_Y:2015	L3	T3	10:16:00	30	11.1928	35	308	flotant	0.74	0.1225	rice	474.802	5.31435
589	2015-08-25	SCT 15-2572	P2L1 T0	B4	P02	P02	N/A	2015	8	25	E:B4_P:P02_Tr1:P02_Tr2:N/A_L1_D:25_M:8_Y:2015	L1	T0	14:18:40	0	8.20124	32.6	305.6	flotant	0.74	0.1225	rice	478.53	3.92454
590	2015-08-25	SCT 15-2573	P2L1 T1	B4	P02	P02	N/A	2015	8	25	E:B4_P:P02_Tr1:P02_Tr2:N/A_L1_D:25_M:8_Y:2015	L1	T1	14:29:30	10.83	13.5488	42.2	315.2	flotant	0.74	0.1225	rice	463.956	6.28605
591	2015-08-25	SCT 15-2574	P2L1 T2	B4	P02	P02	N/A	2015	8	25	E:B4_P:P02_Tr1:P02_Tr2:N/A_L1_D:25_M:8_Y:2015	L1	T2	14:39:30	20.83	17.0519	43.2	316.2	flotant	0.74	0.1225	rice	462.489	7.8863
592	2015-08-25	SCT 15-2575	P2L1 T3	B4	P02	P02	N/A	2015	8	25	E:B4_P:P02_Tr1:P02_Tr2:N/A_L1_D:25_M:8_Y:2015	L1	T3	14:49:30	30.83	22.2909	43.7	316.7	flotant	0.74	0.1225	rice	461.759	10.293
593	2015-08-25	SCT 15-2576	P2L2 T0	B4	P02	P02	N/A	2015	8	25	E:B4_P:P02_Tr1:P02_Tr2:N/A_L2_D:25_M:8_Y:2015	L2	T0	14:18:40	0	8.55774	33.5	306.5	flotant	0.74	0.1225	rice	477.125	4.08312
594	2015-08-25	SCT 15-2577	P2L2 T1	B4	P02	P02	N/A	2015	8	25	E:B4_P:P02_Tr1:P02_Tr2:N/A_L2_D:25_M:8_Y:2015	L2	T1	14:29:30	10.83	13.6573	40.1	313.1	flotant	0.74	0.1225	rice	467.068	6.37889
595	2015-08-25	SCT 15-2578	P2L2 T2	B4	P02	P02	N/A	2015	8	25	E:B4_P:P02_Tr1:P02_Tr2:N/A_L2_D:25_M:8_Y:2015	L2	T2	14:39:30	20.83	15.6723	40.5	313.5	flotant	0.74	0.1225	rice	466.472	7.31071
596	2015-08-25	SCT 15-2579	P2L2 T3	B4	P02	P02	N/A	2015	8	25	E:B4_P:P02_Tr1:P02_Tr2:N/A_L2_D:25_M:8_Y:2015	L2	T3	14:49:30	30.83	20.1984	40.7	313.7	flotant	0.74	0.1225	rice	466.174	9.41598
597	2015-08-25	SCT 15-2580	P2L3 T0	B4	P02	P02	N/A	2015	8	25	E:B4_P:P02_Tr1:P02_Tr2:N/A_L3_D:25_M:8_Y:2015	L3	T0	14:18:40	0	11.4873	33.3	306.3	flotant	0.74	0.1225	rice	477.437	5.48445
598	2015-08-25	SCT 15-2581	P2L3 T1	B4	P02	P02	N/A	2015	8	25	E:B4_P:P02_Tr1:P02_Tr2:N/A_L3_D:25_M:8_Y:2015	L3	T1	14:29:30	10.83	15.3003	38.9	311.9	flotant	0.74	0.1225	rice	468.865	7.17379
599	2015-08-25	SCT 15-2582	P2L3 T2	B4	P02	P02	N/A	2015	8	25	E:B4_P:P02_Tr1:P02_Tr2:N/A_L3_D:25_M:8_Y:2015	L3	T2	14:39:30	20.83	17.2069	39.5	312.5	flotant	0.74	0.1225	rice	467.965	8.05221
600	2015-08-25	SCT 15-2583	P2L3 T3	B4	P02	P02	N/A	2015	8	25	E:B4_P:P02_Tr1:P02_Tr2:N/A_L3_D:25_M:8_Y:2015	L3	T3	14:49:30	30.83	2.46616	40.5	313.5	flotant	0.74	0.1225	rice	466.472	1.15039
601	2015-08-25	SCT 15-2584	P3L1 T0	B4	P03	P03	N/A	2015	8	25	E:B4_P:P03_Tr1:P03_Tr2:N/A_L1_D:25_M:8_Y:2015	L1	T0	13:25:00	0	17.0286	29.6	302.6	flotant	0.74	0.1225	rice	483.275	8.2295
602	2015-08-25	SCT 15-2585	P3L1 T1	B4	P03	P03	N/A	2015	8	25	E:B4_P:P03_Tr1:P03_Tr2:N/A_L1_D:25_M:8_Y:2015	L1	T1	13:35:00	10	7.28673	36.4	309.4	flotant	0.74	0.1225	rice	472.653	3.44409
603	2015-08-25	SCT 15-2586	P3L1 T2	B4	P03	P03	N/A	2015	8	25	E:B4_P:P03_Tr1:P03_Tr2:N/A_L1_D:25_M:8_Y:2015	L1	T2	13:45:00	20	10.4953	38.8	311.8	flotant	0.74	0.1225	rice	469.015	4.92244
604	2015-08-25	SCT 15-2587	P3L1 T3	B4	P03	P03	N/A	2015	8	25	E:B4_P:P03_Tr1:P03_Tr2:N/A_L1_D:25_M:8_Y:2015	L1	T3	13:55:00	30	14.6183	39.3	312.3	flotant	0.74	0.1225	rice	468.264	6.84524
605	2015-08-25	SCT 15-2588	P3L2 T0	B4	P03	P03	N/A	2015	8	25	E:B4_P:P03_Tr1:P03_Tr2:N/A_L2_D:25_M:8_Y:2015	L2	T0	13:25:00	0	2.66766	33.4	306.4	flotant	0.74	0.1225	rice	477.281	1.27322
606	2015-08-25	SCT 15-2589	P3L2 T1	B4	P03	P03	N/A	2015	8	25	E:B4_P:P03_Tr1:P03_Tr2:N/A_L2_D:25_M:8_Y:2015	L2	T1	13:35:00	10	6.24821	40.1	313.1	flotant	0.74	0.1225	rice	467.068	2.91834
607	2015-08-25	SCT 15-2590	P3L2 T2	B4	P03	P03	N/A	2015	8	25	E:B4_P:P03_Tr1:P03_Tr2:N/A_L2_D:25_M:8_Y:2015	L2	T2	13:45:00	20	7.31773	40.2	313.2	flotant	0.74	0.1225	rice	466.919	3.41678
608	2015-08-25	SCT 15-2591	P3L2 T3	B4	P03	P03	N/A	2015	8	25	E:B4_P:P03_Tr1:P03_Tr2:N/A_L2_D:25_M:8_Y:2015	L2	T3	13:55:00	30	11.1618	40.5	313.5	flotant	0.74	0.1225	rice	466.472	5.20666
609	2015-08-25	SCT 15-2592	P3L3 T0	B4	P03	P03	N/A	2015	8	25	E:B4_P:P03_Tr1:P03_Tr2:N/A_L3_D:25_M:8_Y:2015	L3	T0	13:25:00	0	2.69866	33.3	306.3	flotant	0.74	0.1225	rice	477.437	1.28844
610	2015-08-25	SCT 15-2593	P3L3 T1	B4	P03	P03	N/A	2015	8	25	E:B4_P:P03_Tr1:P03_Tr2:N/A_L3_D:25_M:8_Y:2015	L3	T1	13:35:00	10	7.56573	38.4	311.4	flotant	0.74	0.1225	rice	469.618	3.553
611	2015-08-25	SCT 15-2594	P3L3 T2	B4	P03	P03	N/A	2015	8	25	E:B4_P:P03_Tr1:P03_Tr2:N/A_L3_D:25_M:8_Y:2015	L3	T2	13:45:00	20	10.7123	39.7	312.7	flotant	0.74	0.1225	rice	467.665	5.00976
612	2015-08-25	SCT 15-2595	P3L3 T3	B4	P03	P03	N/A	2015	8	25	E:B4_P:P03_Tr1:P03_Tr2:N/A_L3_D:25_M:8_Y:2015	L3	T3	13:55:00	30	14.0913	40.4	313.4	flotant	0.74	0.1225	rice	466.621	6.5753
613	2015-08-25	SCT 15-2596	P4L1 T0	B4	P04	P04	N/A	2015	8	25	E:B4_P:P04_Tr1:P04_Tr2:N/A_L1_D:25_M:8_Y:2015	L1	T0	11:25:15	0	3.19467	29.6	302.6	flotant	0.74	0.1225	rice	483.275	1.5439
614	2015-08-25	SCT 15-2597	P4L1 T1	B4	P04	P04	N/A	2015	8	25	E:B4_P:P04_Tr1:P04_Tr2:N/A_L1_D:25_M:8_Y:2015	L1	T1	11:35:15	10	4.74469	39.1	312.1	flotant	0.74	0.1225	rice	468.564	2.22319
615	2015-08-25	SCT 15-2598	P4L1 T2	B4	P04	P04	N/A	2015	8	25	E:B4_P:P04_Tr1:P04_Tr2:N/A_L1_D:25_M:8_Y:2015	L1	T2	11:45:15	20	6.39546	41.1	314.1	flotant	0.74	0.1225	rice	465.581	2.9776
616	2015-08-25	SCT 15-2599	P4L1 T3	B4	P04	P04	N/A	2015	8	25	E:B4_P:P04_Tr1:P04_Tr2:N/A_L1_D:25_M:8_Y:2015	L1	T3	11:55:15	30	8.75925	37	310	flotant	0.74	0.1225	rice	471.738	4.13207
617	2015-08-25	SCT 15-2600	P4L2 T0	B4	P04	P04	N/A	2015	8	25	E:B4_P:P04_Tr1:P04_Tr2:N/A_L2_D:25_M:8_Y:2015	L2	T0	11:25:15	0	2.24915	30.2	303.2	flotant	0.74	0.1225	rice	482.318	1.08481
618	2015-08-25	SCT 15-2601	P4L2 T1	B4	P04	P04	N/A	2015	8	25	E:B4_P:P04_Tr1:P04_Tr2:N/A_L2_D:25_M:8_Y:2015	L2	T1	11:35:15	10	3.11717	40.7	313.7	flotant	0.74	0.1225	rice	466.174	1.45314
619	2015-08-25	SCT 15-2602	P4L2 T2	B4	P04	P04	N/A	2015	8	25	E:B4_P:P04_Tr1:P04_Tr2:N/A_L2_D:25_M:8_Y:2015	L2	T2	11:45:15	20	3.58217	41.2	314.2	flotant	0.74	0.1225	rice	465.433	1.66726
620	2015-08-25	SCT 15-2603	P4L2 T3	B4	P04	P04	N/A	2015	8	25	E:B4_P:P04_Tr1:P04_Tr2:N/A_L2_D:25_M:8_Y:2015	L2	T3	11:55:15	30	4.46569	38.2	311.2	flotant	0.74	0.1225	rice	469.919	2.09851
621	2015-08-25	SCT 15-2604	P4L3 T0	B4	P04	P04	N/A	2015	8	25	E:B4_P:P04_Tr1:P04_Tr2:N/A_L3_D:25_M:8_Y:2015	L3	T0	11:25:15	0	2.29565	30.1	303.1	flotant	0.74	0.1225	rice	482.477	1.1076
622	2015-08-25	SCT 15-2605	P4L3 T1	B4	P04	P04	N/A	2015	8	25	E:B4_P:P04_Tr1:P04_Tr2:N/A_L3_D:25_M:8_Y:2015	L3	T1	11:35:15	10	5.89171	36.9	309.9	flotant	0.74	0.1225	rice	471.891	2.78024
623	2015-08-25	SCT 15-2606	P4L3 T2	B4	P04	P04	N/A	2015	8	25	E:B4_P:P04_Tr1:P04_Tr2:N/A_L3_D:25_M:8_Y:2015	L3	T2	11:45:15	20	8.38724	40.6	313.6	flotant	0.74	0.1225	rice	466.323	3.91116
624	2015-08-25	SCT 15-2607	P4L3 T3	B4	P04	P04	N/A	2015	8	25	E:B4_P:P04_Tr1:P04_Tr2:N/A_L3_D:25_M:8_Y:2015	L3	T3	11:55:15	30	11.5183	38.5	311.5	flotant	0.74	0.1225	rice	469.467	5.40745
625	2015-08-25	SCT 15-2608	P5L1 T0	B4	P05	P05	N/A	2015	8	25	E:B4_P:P05_Tr1:P05_Tr2:N/A_L1_D:25_M:8_Y:2015	L1	T0	10:35:20	0	2.31115	30.3	303.3	flotant	0.74	0.1225	rice	482.159	1.11434
626	2015-08-25	SCT 15-2609	P5L1 T1	B4	P05	P05	N/A	2015	8	25	E:B4_P:P05_Tr1:P05_Tr2:N/A_L1_D:25_M:8_Y:2015	L1	T1	10:45:20	10	5.1477	36.4	309.4	flotant	0.74	0.1225	rice	472.653	2.43307
627	2015-08-25	SCT 15-2610	P5L1 T2	B4	P05	P05	N/A	2015	8	25	E:B4_P:P05_Tr1:P05_Tr2:N/A_L1_D:25_M:8_Y:2015	L1	T2	10:55:20	20	7.45723	36.8	309.8	flotant	0.74	0.1225	rice	472.043	3.52013
628	2015-08-25	SCT 15-2611	P5L1 T3	B4	P05	P05	N/A	2015	8	25	E:B4_P:P05_Tr1:P05_Tr2:N/A_L1_D:25_M:8_Y:2015	L1	T3	11:05:20	30	8.88325	33.8	306.8	flotant	0.74	0.1225	rice	476.659	4.23428
629	2015-08-25	SCT 15-2612	P5L2 T0	B4	P05	P05	N/A	2015	8	25	E:B4_P:P05_Tr1:P05_Tr2:N/A_L2_D:25_M:8_Y:2015	L2	T0	10:35:20	0	2.34215	33.3	306.3	flotant	0.74	0.1225	rice	477.437	1.11823
630	2015-08-25	SCT 15-2613	P5L2 T1	B4	P05	P05	N/A	2015	8	25	E:B4_P:P05_Tr1:P05_Tr2:N/A_L2_D:25_M:8_Y:2015	L2	T1	10:45:20	10	3.05516	37.3	310.3	flotant	0.74	0.1225	rice	471.282	1.43985
631	2015-08-25	SCT 15-2614	P5L2 T2	B4	P05	P05	N/A	2015	8	25	E:B4_P:P05_Tr1:P05_Tr2:N/A_L2_D:25_M:8_Y:2015	L2	T2	10:55:20	20	3.34967	37.6	310.6	flotant	0.74	0.1225	rice	470.827	1.57712
632	2015-08-25	SCT 15-2615	P5L2 T3	B4	P05	P05	N/A	2015	8	25	E:B4_P:P05_Tr1:P05_Tr2:N/A_L2_D:25_M:8_Y:2015	L2	T3	11:05:20	30	4.55869	35.8	308.8	flotant	0.74	0.1225	rice	473.572	2.15886
633	2015-08-25	SCT 15-2616	P5L3 T0	B4	P05	P05	N/A	2015	8	25	E:B4_P:P05_Tr1:P05_Tr2:N/A_L3_D:25_M:8_Y:2015	L3	T0	10:35:20	0	4.03168	29.1	302.1	flotant	0.74	0.1225	rice	484.075	1.95163
634	2015-08-25	SCT 15-2617	P5L3 T1	B4	P05	P05	N/A	2015	8	25	E:B4_P:P05_Tr1:P05_Tr2:N/A_L3_D:25_M:8_Y:2015	L3	T1	10:45:20	10	6.34121	34.7	307.7	flotant	0.74	0.1225	rice	475.265	3.01375
635	2015-08-25	SCT 15-2618	P5L3 T2	B4	P05	P05	N/A	2015	8	25	E:B4_P:P05_Tr1:P05_Tr2:N/A_L3_D:25_M:8_Y:2015	L3	T2	10:55:20	20	7.86023	35.1	308.1	flotant	0.74	0.1225	rice	474.648	3.73084
636	2015-08-25	SCT 15-2619	P5L3 T3	B4	P05	P05	N/A	2015	8	25	E:B4_P:P05_Tr1:P05_Tr2:N/A_L3_D:25_M:8_Y:2015	L3	T3	11:05:20	30	8.74375	32.2	305.2	flotant	0.74	0.1225	rice	479.158	4.18963
637	2015-08-25	SCT 15-2620	P6L1 T0	B4	P06	P06	N/A	2015	8	25	E:B4_P:P06_Tr1:P06_Tr2:N/A_L1_D:25_M:8_Y:2015	L1	T0	10:54:00	0	4.38818	31.4	304.4	flotant	0.74	0.1225	rice	480.417	2.10816
638	2015-08-25	SCT 15-2621	P6L1 T1	B4	P06	P06	N/A	2015	8	25	E:B4_P:P06_Tr1:P06_Tr2:N/A_L1_D:25_M:8_Y:2015	L1	T1	11:04:00	10	9.27075	34.4	307.4	flotant	0.74	0.1225	rice	475.728	4.41036
639	2015-08-25	SCT 15-2622	P6L1 T2	B4	P06	P06	N/A	2015	8	25	E:B4_P:P06_Tr1:P06_Tr2:N/A_L1_D:25_M:8_Y:2015	L1	T2	11:14:00	20	13.3783	43.2	316.2	flotant	0.74	0.1225	rice	462.489	6.18732
640	2015-08-25	SCT 15-2623	P6L1 T3	B4	P06	P06	N/A	2015	8	25	E:B4_P:P06_Tr1:P06_Tr2:N/A_L1_D:25_M:8_Y:2015	L1	T3	11:24:00	30	16.6489	43.2	316.2	flotant	0.74	0.1225	rice	462.489	7.69991
641	2015-08-25	SCT 15-2624	P6L2 T0	B4	P06	P06	N/A	2015	8	25	E:B4_P:P06_Tr1:P06_Tr2:N/A_L2_D:25_M:8_Y:2015	L2	T0	10:54:00	0	37.0627	30.9	303.9	flotant	0.74	0.1225	rice	481.207	17.8348
642	2015-08-25	SCT 15-2625	P6L2 T1	B4	P06	P06	N/A	2015	8	25	E:B4_P:P06_Tr1:P06_Tr2:N/A_L2_D:25_M:8_Y:2015	L2	T1	11:04:00	10	55.2754	34	307	flotant	0.74	0.1225	rice	476.348	26.3304
643	2015-08-25	SCT 15-2626	P6L2 T2	B4	P06	P06	N/A	2015	8	25	E:B4_P:P06_Tr1:P06_Tr2:N/A_L2_D:25_M:8_Y:2015	L2	T2	11:14:00	20	59.8325	44.5	317.5	flotant	0.74	0.1225	rice	460.595	27.5585
644	2015-08-25	SCT 15-2627	P6L2 T3	B4	P06	P06	N/A	2015	8	25	E:B4_P:P06_Tr1:P06_Tr2:N/A_L2_D:25_M:8_Y:2015	L2	T3	11:24:00	30	66.0791	44.9	317.9	flotant	0.74	0.1225	rice	460.015	30.3974
645	2015-08-25	SCT 15-2628	P6L3 T0	B4	P06	P06	N/A	2015	8	25	E:B4_P:P06_Tr1:P06_Tr2:N/A_L3_D:25_M:8_Y:2015	L3	T0	10:54:00	0	93.3861	30.3	303.3	flotant	0.74	0.1225	rice	482.159	45.027
646	2015-08-25	SCT 15-2629	P6L3 T1	B4	P06	P06	N/A	2015	8	25	E:B4_P:P06_Tr1:P06_Tr2:N/A_L3_D:25_M:8_Y:2015	L3	T1	11:04:00	10	138.295	33.7	306.7	flotant	0.74	0.1225	rice	476.814	65.9408
647	2015-08-25	SCT 15-2630	P6L3 T2	B4	P06	P06	N/A	2015	8	25	E:B4_P:P06_Tr1:P06_Tr2:N/A_L3_D:25_M:8_Y:2015	L3	T2	11:14:00	20	159.286	39.1	312.1	flotant	0.74	0.1225	rice	468.564	74.6358
648	2015-08-25	SCT 15-2631	P6L3 T3	B4	P06	P06	N/A	2015	8	25	E:B4_P:P06_Tr1:P06_Tr2:N/A_L3_D:25_M:8_Y:2015	L3	T3	11:24:00	30	154.725	42.6	315.6	flotant	0.74	0.1225	rice	463.368	71.6944
649	2015-08-25	SCT 15-2632	P7L1 T0	B4	P07	P07	N/A	2015	8	25	E:B4_P:P07_Tr1:P07_Tr2:N/A_L1_D:25_M:8_Y:2015	L1	T0	10:03:00	0	17.7494	31.9	304.9	flotant	0.74	0.1225	rice	479.629	8.51312
650	2015-08-25	SCT 15-2633	P7L1 T1	B4	P07	P07	N/A	2015	8	25	E:B4_P:P07_Tr1:P07_Tr2:N/A_L1_D:25_M:8_Y:2015	L1	T1	10:13:00	10	18.8189	34.9	307.9	flotant	0.74	0.1225	rice	474.956	8.93814
651	2015-08-25	SCT 15-2634	P7L1 T2	B4	P07	P07	N/A	2015	8	25	E:B4_P:P07_Tr1:P07_Tr2:N/A_L1_D:25_M:8_Y:2015	L1	T2	10:23:00	20	20.5704	36.4	309.4	flotant	0.74	0.1225	rice	472.653	9.72268
652	2015-08-25	SCT 15-2635	P7L1 T3	B4	P07	P07	N/A	2015	8	25	E:B4_P:P07_Tr1:P07_Tr2:N/A_L1_D:25_M:8_Y:2015	L1	T3	10:33:00	30	22.6164	37.5	310.5	flotant	0.74	0.1225	rice	470.979	10.6519
653	2015-08-25	SCT 15-2636	P7L2 T0	B4	P07	P07	N/A	2015	8	25	E:B4_P:P07_Tr1:P07_Tr2:N/A_L2_D:25_M:8_Y:2015	L2	T0	10:02:00	0	25.5305	31.4	304.4	flotant	0.74	0.1225	rice	480.417	12.2653
654	2015-08-25	SCT 15-2637	P7L2 T1	B4	P07	P07	N/A	2015	8	25	E:B4_P:P07_Tr1:P07_Tr2:N/A_L2_D:25_M:8_Y:2015	L2	T1	10:13:00	11	26.383	36.2	309.2	flotant	0.74	0.1225	rice	472.959	12.4781
655	2015-08-25	SCT 15-2638	P7L2 T2	B4	P07	P07	N/A	2015	8	25	E:B4_P:P07_Tr1:P07_Tr2:N/A_L2_D:25_M:8_Y:2015	L2	T2	10:23:00	21	30.2736	36.2	309.2	flotant	0.74	0.1225	rice	472.959	14.3182
656	2015-08-25	SCT 15-2639	P7L2 T3	B4	P07	P07	N/A	2015	8	25	E:B4_P:P07_Tr1:P07_Tr2:N/A_L2_D:25_M:8_Y:2015	L2	T3	10:33:00	31	29.9171	36.9	309.9	flotant	0.74	0.1225	rice	471.891	14.1176
657	2015-08-25	SCT 15-2640	P7L3 T0	B4	P07	P07	N/A	2015	8	25	E:B4_P:P07_Tr1:P07_Tr2:N/A_L3_D:25_M:8_Y:2015	L3	T0	10:03:00	0	62.049	29.1	302.1	flotant	0.74	0.1225	rice	484.075	30.0364
658	2015-08-25	SCT 15-2641	P7L3 T1	B4	P07	P07	N/A	2015	8	25	E:B4_P:P07_Tr1:P07_Tr2:N/A_L3_D:25_M:8_Y:2015	L3	T1	10:13:00	10	65.3351	36.5	309.5	flotant	0.74	0.1225	rice	472.501	30.8709
659	2015-08-25	SCT 15-2642	P7L3 T2	B4	P07	P07	N/A	2015	8	25	E:B4_P:P07_Tr1:P07_Tr2:N/A_L3_D:25_M:8_Y:2015	L3	T2	10:23:00	20	61.6615	36.5	309.5	flotant	0.74	0.1225	rice	472.501	29.1351
660	2015-08-25	SCT 15-2643	P7L3 T3	B4	P07	P07	N/A	2015	8	25	E:B4_P:P07_Tr1:P07_Tr2:N/A_L3_D:25_M:8_Y:2015	L3	T3	10:33:00	30	69.4891	37	310	flotant	0.74	0.1225	rice	471.738	32.7807
661	2015-08-25	SCT 15-2644	P8L1 T0	B4	P08	P08	N/A	2015	8	25	E:B4_P:P08_Tr1:P08_Tr2:N/A_L1_D:25_M:8_Y:2015	L1	T0	14:28:00	0	8.03074	35.2	308.2	flotant	0.74	0.1225	rice	474.494	3.81053
662	2015-08-25	SCT 15-2645	P8L1 T1	B4	P08	P08	N/A	2015	8	25	E:B4_P:P08_Tr1:P08_Tr2:N/A_L1_D:25_M:8_Y:2015	L1	T1	14:38:00	10	13.0373	40.3	313.3	flotant	0.74	0.1225	rice	466.77	6.08542
663	2015-08-25	SCT 15-2646	P8L1 T2	B4	P08	P08	N/A	2015	8	25	E:B4_P:P08_Tr1:P08_Tr2:N/A_L1_D:25_M:8_Y:2015	L1	T2	14:48:00	20	16.8504	40.5	313.5	flotant	0.74	0.1225	rice	466.472	7.86022
664	2015-08-25	SCT 15-2647	P8L1 T3	B4	P08	P08	N/A	2015	8	25	E:B4_P:P08_Tr1:P08_Tr2:N/A_L1_D:25_M:8_Y:2015	L1	T3	14:58:00	30	20.0279	40.6	313.6	flotant	0.74	0.1225	rice	466.323	9.33948
665	2015-08-25	SCT 15-2648	P8L2 T0	B4	P08	P08	N/A	2015	8	25	E:B4_P:P08_Tr1:P08_Tr2:N/A_L2_D:25_M:8_Y:2015	L2	T0	14:28:00	0	17.9044	34.8	307.8	flotant	0.74	0.1225	rice	475.11	8.50655
666	2015-08-25	SCT 15-2649	P8L2 T1	B4	P08	P08	N/A	2015	8	25	E:B4_P:P08_Tr1:P08_Tr2:N/A_L2_D:25_M:8_Y:2015	L2	T1	14:38:00	10	28.243	41.5	314.5	flotant	0.74	0.1225	rice	464.989	13.1327
667	2015-08-25	SCT 15-2650	P8L2 T2	B4	P08	P08	N/A	2015	8	25	E:B4_P:P08_Tr1:P08_Tr2:N/A_L2_D:25_M:8_Y:2015	L2	T2	14:48:00	20	28.9095	41.9	314.9	flotant	0.74	0.1225	rice	464.398	13.4255
668	2015-08-25	SCT 15-2651	P8L2 T3	B4	P08	P08	N/A	2015	8	25	E:B4_P:P08_Tr1:P08_Tr2:N/A_L2_D:25_M:8_Y:2015	L2	T3	14:58:00	30	32.8001	42.1	315.1	flotant	0.74	0.1225	rice	464.103	15.2226
669	2015-08-25	SCT 15-2652	P8L3 T0	B4	P08	P08	N/A	2015	8	25	E:B4_P:P08_Tr1:P08_Tr2:N/A_L3_D:25_M:8_Y:2015	L3	T0	14:28:00	0	19.0824	34.4	307.4	flotant	0.74	0.1225	rice	475.728	9.07804
670	2015-08-25	SCT 15-2653	P8L3 T1	B4	P08	P08	N/A	2015	8	25	E:B4_P:P08_Tr1:P08_Tr2:N/A_L3_D:25_M:8_Y:2015	L3	T1	14:38:00	10	23.314	39.3	312.3	flotant	0.74	0.1225	rice	468.264	10.9171
671	2015-08-25	SCT 15-2654	P8L3 T2	B4	P08	P08	N/A	2015	8	25	E:B4_P:P08_Tr1:P08_Tr2:N/A_L3_D:25_M:8_Y:2015	L3	T2	14:48:00	20	30.2736	39.7	312.7	flotant	0.74	0.1225	rice	467.665	14.1579
672	2015-08-25	SCT 15-2655	P8L3 T3	B4	P08	P08	N/A	2015	8	25	E:B4_P:P08_Tr1:P08_Tr2:N/A_L3_D:25_M:8_Y:2015	L3	T3	14:58:00	30	32.6761	39.25	312.25	flotant	0.74	0.1225	rice	468.339	15.3035
673	2015-08-25	SCT 15-2656	P9L1 T0	B4	P09	P09	N/A	2015	8	25	E:B4_P:P09_Tr1:P09_Tr2:N/A_L1_D:25_M:8_Y:2015	L1	T0	13:35:00	0	5.2407	34.3	307.3	flotant	0.74	0.1225	rice	475.883	2.49396
674	2015-08-25	SCT 15-2657	P9L1 T1	B4	P09	P09	N/A	2015	8	25	E:B4_P:P09_Tr1:P09_Tr2:N/A_L1_D:25_M:8_Y:2015	L1	T1	13:45:00	10	8.23224	41	314	flotant	0.74	0.1225	rice	465.729	3.83399
675	2015-08-25	SCT 15-2658	P9L1 T2	B4	P09	P09	N/A	2015	8	25	E:B4_P:P09_Tr1:P09_Tr2:N/A_L1_D:25_M:8_Y:2015	L1	T2	13:55:00	20	10.5263	43	316	flotant	0.74	0.1225	rice	462.781	4.87136
676	2015-08-25	SCT 15-2659	P9L1 T3	B4	P09	P09	N/A	2015	8	25	E:B4_P:P09_Tr1:P09_Tr2:N/A_L1_D:25_M:8_Y:2015	L1	T3	14:05:00	30	13.4248	43.4	316.4	flotant	0.74	0.1225	rice	462.196	6.2049
677	2015-08-25	SCT 15-2660	P9L2 T0	B4	P09	P09	N/A	2015	8	25	E:B4_P:P09_Tr1:P09_Tr2:N/A_L2_D:25_M:8_Y:2015	L2	T0	13:35:00	0	13.6418	33.1	306.1	flotant	0.74	0.1225	rice	477.749	6.51736
678	2015-08-25	SCT 15-2661	P9L2 T1	B4	P09	P09	N/A	2015	8	25	E:B4_P:P09_Tr1:P09_Tr2:N/A_L2_D:25_M:8_Y:2015	L2	T1	13:45:00	10	21.5624	39.4	312.4	flotant	0.74	0.1225	rice	468.114	10.0937
679	2015-08-25	SCT 15-2662	P9L2 T2	B4	P09	P09	N/A	2015	8	25	E:B4_P:P09_Tr1:P09_Tr2:N/A_L2_D:25_M:8_Y:2015	L2	T2	13:55:00	20	22.2909	40.4	313.4	flotant	0.74	0.1225	rice	466.621	10.4014
680	2015-08-25	SCT 15-2663	P9L2 T3	B4	P09	P09	N/A	2015	8	25	E:B4_P:P09_Tr1:P09_Tr2:N/A_L2_D:25_M:8_Y:2015	L2	T3	14:05:00	30	24.12	41.9	314.9	flotant	0.74	0.1225	rice	464.398	11.2013
681	2015-08-25	SCT 15-2664	P9L3 T0	B4	P09	P09	N/A	2015	8	25	E:B4_P:P09_Tr1:P09_Tr2:N/A_L3_D:25_M:8_Y:2015	L3	T0	13:35:00	0	8.99175	32.5	305.5	flotant	0.74	0.1225	rice	478.687	4.30424
682	2015-08-25	SCT 15-2665	P9L3 T1	B4	P09	P09	N/A	2015	8	25	E:B4_P:P09_Tr1:P09_Tr2:N/A_L3_D:25_M:8_Y:2015	L3	T1	13:45:00	10	12.5413	41.4	314.4	flotant	0.74	0.1225	rice	465.137	5.83342
683	2015-08-25	SCT 15-2666	P9L3 T2	B4	P09	P09	N/A	2015	8	25	E:B4_P:P09_Tr1:P09_Tr2:N/A_L3_D:25_M:8_Y:2015	L3	T2	13:55:00	20	23.0815	42.9	315.9	flotant	0.74	0.1225	rice	462.928	10.685
684	2015-08-25	SCT 15-2667	P9L3 T3	B4	P09	P09	N/A	2015	8	25	E:B4_P:P09_Tr1:P09_Tr2:N/A_L3_D:25_M:8_Y:2015	L3	T3	14:05:00	30	25.5615	43.4	316.4	flotant	0.74	0.1225	rice	462.196	11.8144
685	2015-08-25	SCT 15-2668	P10L1 T0	B4	P10	P10	N/A	2015	8	25	E:B4_P:P10_Tr1:P10_Tr2:N/A_L1_D:25_M:8_Y:2015	L1	T0	11:48:00	0	11.1928	31.5	304.5	flotant	0.74	0.1225	rice	480.259	5.37544
686	2015-08-25	SCT 15-2669	P10L1 T1	B4	P10	P10	N/A	2015	8	25	E:B4_P:P10_Tr1:P10_Tr2:N/A_L1_D:25_M:8_Y:2015	L1	T1	11:58:00	10	10.6658	31.9	304.9	flotant	0.74	0.1225	rice	479.629	5.11562
687	2015-08-25	SCT 15-2670	P10L1 T2	B4	P10	P10	N/A	2015	8	25	E:B4_P:P10_Tr1:P10_Tr2:N/A_L1_D:25_M:8_Y:2015	L1	T2	12:08:00	20	8.69725	34.5	307.5	flotant	0.74	0.1225	rice	475.574	4.13618
688	2015-08-25	SCT 15-2671	P10L1 T3	B4	P10	P10	N/A	2015	8	25	E:B4_P:P10_Tr1:P10_Tr2:N/A_L1_D:25_M:8_Y:2015	L1	T3	12:18:00	30	7.95324	39.2	312.2	flotant	0.74	0.1225	rice	468.414	3.72541
689	2015-08-25	SCT 15-2672	P10L2 T0	B4	P10	P10	N/A	2015	8	25	E:B4_P:P10_Tr1:P10_Tr2:N/A_L2_D:25_M:8_Y:2015	L2	T0	11:48:00	0	115.126	33.8	306.8	flotant	0.74	0.1225	rice	476.659	54.876
690	2015-08-25	SCT 15-2673	P10L2 T1	B4	P10	P10	N/A	2015	8	25	E:B4_P:P10_Tr1:P10_Tr2:N/A_L2_D:25_M:8_Y:2015	L2	T1	11:58:00	10	124.236	40.4	313.4	flotant	0.74	0.1225	rice	466.621	57.9709
691	2015-08-25	SCT 15-2674	P10L2 T2	B4	P10	P10	N/A	2015	8	25	E:B4_P:P10_Tr1:P10_Tr2:N/A_L2_D:25_M:8_Y:2015	L2	T2	12:08:00	20	134.024	41.4	314.4	flotant	0.74	0.1225	rice	465.137	62.3395
692	2015-08-25	SCT 15-2675	P10L2 T3	B4	P10	P10	N/A	2015	8	25	E:B4_P:P10_Tr1:P10_Tr2:N/A_L2_D:25_M:8_Y:2015	L2	T3	12:18:00	30	137.643	41.8	314.8	flotant	0.74	0.1225	rice	464.545	63.9414
693	2015-08-25	SCT 15-2676	P10L3 T0	B4	P10	P10	N/A	2015	8	25	E:B4_P:P10_Tr1:P10_Tr2:N/A_L3_D:25_M:8_Y:2015	L3	T0	11:48:00	0	77.9128	31.1	304.1	flotant	0.74	0.1225	rice	480.891	37.4675
694	2015-08-25	SCT 15-2677	P10L3 T1	B4	P10	P10	N/A	2015	8	25	E:B4_P:P10_Tr1:P10_Tr2:N/A_L3_D:25_M:8_Y:2015	L3	T1	11:58:00	10	144.506	37.7	310.7	flotant	0.74	0.1225	rice	470.676	68.0155
695	2015-08-25	SCT 15-2678	P10L3 T2	B4	P10	P10	N/A	2015	8	25	E:B4_P:P10_Tr1:P10_Tr2:N/A_L3_D:25_M:8_Y:2015	L3	T2	12:08:00	20	153.144	38.4	311.4	flotant	0.74	0.1225	rice	469.618	71.9191
696	2015-08-25	SCT 15-2679	P10L3 T3	B4	P10	P10	N/A	2015	8	25	E:B4_P:P10_Tr1:P10_Tr2:N/A_L3_D:25_M:8_Y:2015	L3	T3	12:18:00	30	160.964	39.1	312.1	flotant	0.74	0.1225	rice	468.564	75.4219
697	2015-08-25	SCT 15-2680	P11L1 T0	B4	P11	P11	N/A	2015	8	25	E:B4_P:P11_Tr1:P11_Tr2:N/A_L1_D:25_M:8_Y:2015	L1	T0	10:02:04	0	5.92271	24.8	297.8	flotant	0.74	0.1225	rice	491.064	2.90843
698	2015-08-25	SCT 15-2681	P11L1 T1	B4	P11	P11	N/A	2015	8	25	E:B4_P:P11_Tr1:P11_Tr2:N/A_L1_D:25_M:8_Y:2015	L1	T1	10:12:04	10	5.84521	36.1	309.1	flotant	0.74	0.1225	rice	473.112	2.76544
699	2015-08-25	SCT 15-2682	P11L1 T2	B4	P11	P11	N/A	2015	8	25	E:B4_P:P11_Tr1:P11_Tr2:N/A_L1_D:25_M:8_Y:2015	L1	T2	10:22:04	20	11.2703	39.9	312.9	flotant	0.74	0.1225	rice	467.366	5.26735
700	2015-08-25	SCT 15-2683	P11L1 T3	B4	P11	P11	N/A	2015	8	25	E:B4_P:P11_Tr1:P11_Tr2:N/A_L1_D:25_M:8_Y:2015	L1	T3	10:32:04	30	15.2228	40.1	313.1	flotant	0.74	0.1225	rice	467.068	7.1101
701	2015-08-25	SCT 15-2684	P11L2 T0	B4	P11	P11	N/A	2015	8	25	E:B4_P:P11_Tr1:P11_Tr2:N/A_L2_D:25_M:8_Y:2015	L2	T0	10:02:04	0	2.91566	24.7	297.7	flotant	0.74	0.1225	rice	491.229	1.43226
702	2015-08-25	SCT 15-2685	P11L2 T1	B4	P11	P11	N/A	2015	8	25	E:B4_P:P11_Tr1:P11_Tr2:N/A_L2_D:25_M:8_Y:2015	L2	T1	10:12:04	10	8.06174	28.3	301.3	flotant	0.74	0.1225	rice	485.36	3.91284
703	2015-08-25	SCT 15-2686	P11L2 T2	B4	P11	P11	N/A	2015	8	25	E:B4_P:P11_Tr1:P11_Tr2:N/A_L2_D:25_M:8_Y:2015	L2	T2	10:22:04	20	13.8588	43.5	316.5	flotant	0.74	0.1225	rice	462.05	6.40347
704	2015-08-25	SCT 15-2687	P11L2 T3	B4	P11	P11	N/A	2015	8	25	E:B4_P:P11_Tr1:P11_Tr2:N/A_L2_D:25_M:8_Y:2015	L2	T3	10:32:04	30	19.7954	43.5	316.5	flotant	0.74	0.1225	rice	462.05	9.14647
705	2015-08-25	SCT 15-2688	P11L3 T0	B4	P11	P11	N/A	2015	8	25	E:B4_P:P11_Tr1:P11_Tr2:N/A_L3_D:25_M:8_Y:2015	L3	T0	10:02:04	0	3.34967	24.6	297.6	flotant	0.74	0.1225	rice	491.394	1.64601
706	2015-08-25	SCT 15-2689	P11L3 T1	B4	P11	P11	N/A	2015	8	25	E:B4_P:P11_Tr1:P11_Tr2:N/A_L3_D:25_M:8_Y:2015	L3	T1	10:12:04	10	12.8358	34.3	307.3	flotant	0.74	0.1225	rice	475.883	6.10835
707	2015-08-25	SCT 15-2690	P11L3 T2	B4	P11	P11	N/A	2015	8	25	E:B4_P:P11_Tr1:P11_Tr2:N/A_L3_D:25_M:8_Y:2015	L3	T2	10:22:04	20	14.7113	38.1	311.1	flotant	0.74	0.1225	rice	470.07	6.91536
708	2015-08-25	SCT 15-2691	P11L3 T3	B4	P11	P11	N/A	2015	8	25	E:B4_P:P11_Tr1:P11_Tr2:N/A_L3_D:25_M:8_Y:2015	L3	T3	10:32:04	30	17.4084	38.6	311.6	flotant	0.74	0.1225	rice	469.316	8.17003
709	2015-08-25	SCT 15-2692	P12L1 T0	B4	P12	P12	N/A	2015	8	25	E:B4_P:P12_Tr1:P12_Tr2:N/A_L1_D:25_M:8_Y:2015	L1	T0	13:21:21	0	2.41966	34.3	307.3	flotant	0.74	0.1225	rice	475.883	1.15147
710	2015-08-25	SCT 15-2693	P12L1 T1	B4	P12	P12	N/A	2015	8	25	E:B4_P:P12_Tr1:P12_Tr2:N/A_L1_D:25_M:8_Y:2015	L1	T1	13:31:21	10	3.83018	41.5	314.5	flotant	0.74	0.1225	rice	464.989	1.78099
711	2015-08-25	SCT 15-2694	P12L1 T2	B4	P12	P12	N/A	2015	8	25	E:B4_P:P12_Tr1:P12_Tr2:N/A_L1_D:25_M:8_Y:2015	L1	T2	13:41:21	20	5.2562	41.9	314.9	flotant	0.74	0.1225	rice	464.398	2.44097
712	2015-08-25	SCT 15-2695	P12L1 T3	B4	P12	P12	N/A	2015	8	25	E:B4_P:P12_Tr1:P12_Tr2:N/A_L1_D:25_M:8_Y:2015	L1	T3	13:51:21	30	6.31021	42.3	315.3	flotant	0.74	0.1225	rice	463.809	2.92673
713	2015-08-25	SCT 15-2696	P12L2 T0	B4	P12	P12	N/A	2015	8	25	E:B4_P:P12_Tr1:P12_Tr2:N/A_L2_D:25_M:8_Y:2015	L2	T0	13:21:21	0	2.21815	33.3	306.3	flotant	0.74	0.1225	rice	477.437	1.05903
714	2015-08-25	SCT 15-2697	P12L2 T1	B4	P12	P12	N/A	2015	8	25	E:B4_P:P12_Tr1:P12_Tr2:N/A_L2_D:25_M:8_Y:2015	L2	T1	13:31:21	10	3.33417	42.3	315.3	flotant	0.74	0.1225	rice	463.809	1.54642
715	2015-08-25	SCT 15-2698	P12L2 T2	B4	P12	P12	N/A	2015	8	25	E:B4_P:P12_Tr1:P12_Tr2:N/A_L2_D:25_M:8_Y:2015	L2	T2	13:41:21	20	3.95418	44	317	flotant	0.74	0.1225	rice	461.322	1.82415
716	2015-08-25	SCT 15-2699	P12L2 T3	B4	P12	P12	N/A	2015	8	25	E:B4_P:P12_Tr1:P12_Tr2:N/A_L2_D:25_M:8_Y:2015	L2	T3	13:51:21	30	5.13219	43.5	316.5	flotant	0.74	0.1225	rice	462.05	2.37133
717	2015-08-25	SCT 15-2700	P12L3 T0	B4	P12	P12	N/A	2015	8	25	E:B4_P:P12_Tr1:P12_Tr2:N/A_L3_D:25_M:8_Y:2015	L3	T0	13:21:21	0	2.48166	32.6	305.6	flotant	0.74	0.1225	rice	478.53	1.18755
718	2015-08-25	SCT 15-2701	P12L3 T1	B4	P12	P12	N/A	2015	8	25	E:B4_P:P12_Tr1:P12_Tr2:N/A_L3_D:25_M:8_Y:2015	L3	T1	13:31:21	10	5.5507	38.9	311.9	flotant	0.74	0.1225	rice	468.865	2.60253
719	2015-08-25	SCT 15-2702	P12L3 T2	B4	P12	P12	N/A	2015	8	25	E:B4_P:P12_Tr1:P12_Tr2:N/A_L3_D:25_M:8_Y:2015	L3	T2	13:41:21	20	8.44924	40.4	313.4	flotant	0.74	0.1225	rice	466.621	3.94259
720	2015-08-25	SCT 15-2703	P12L3 T3	B4	P12	P12	N/A	2015	8	25	E:B4_P:P12_Tr1:P12_Tr2:N/A_L3_D:25_M:8_Y:2015	L3	T3	13:51:21	30	9.92176	40.1	313.1	flotant	0.74	0.1225	rice	467.068	4.63414
721	2015-08-25	SCT 15-2704	P13L1 T0	B4	P13	P13	N/A	2015	8	25	E:B4_P:P13_Tr1:P13_Tr2:N/A_L1_D:25_M:8_Y:2015	L1	T0	12:41:00	0	2.43516	33.1	306.1	flotant	0.74	0.1225	rice	477.749	1.16339
722	2015-08-25	SCT 15-2705	P13L1 T1	B4	P13	P13	N/A	2015	8	25	E:B4_P:P13_Tr1:P13_Tr2:N/A_L1_D:25_M:8_Y:2015	L1	T1	12:51:00	10	2.38865	40.9	313.9	flotant	0.74	0.1225	rice	465.877	1.11282
723	2015-08-25	SCT 15-2706	P13L1 T2	B4	P13	P13	N/A	2015	8	25	E:B4_P:P13_Tr1:P13_Tr2:N/A_L1_D:25_M:8_Y:2015	L1	T2	13:01:00	20	2.63666	42.3	315.3	flotant	0.74	0.1225	rice	463.809	1.22291
724	2015-08-25	SCT 15-2707	P13L1 T3	B4	P13	P13	N/A	2015	8	25	E:B4_P:P13_Tr1:P13_Tr2:N/A_L1_D:25_M:8_Y:2015	L1	T3	13:11:00	30	2.88466	41.8	314.8	flotant	0.74	0.1225	rice	464.545	1.34006
725	2015-08-25	SCT 15-2708	P13L2 T0	B4	P13	P13	N/A	2015	8	25	E:B4_P:P13_Tr1:P13_Tr2:N/A_L2_D:25_M:8_Y:2015	L2	T0	12:41:00	0	2.41966	32.9	305.9	flotant	0.74	0.1225	rice	478.061	1.15674
726	2015-08-25	SCT 15-2709	P13L2 T1	B4	P13	P13	N/A	2015	8	25	E:B4_P:P13_Tr1:P13_Tr2:N/A_L2_D:25_M:8_Y:2015	L2	T1	12:51:00	10	2.41966	37.9	310.9	flotant	0.74	0.1225	rice	470.373	1.13814
727	2015-08-25	SCT 15-2710	P13L2 T2	B4	P13	P13	N/A	2015	8	25	E:B4_P:P13_Tr1:P13_Tr2:N/A_L2_D:25_M:8_Y:2015	L2	T2	13:01:00	20	2.66766	39	312	flotant	0.74	0.1225	rice	468.714	1.25037
728	2015-08-25	SCT 15-2711	P13L2 T3	B4	P13	P13	N/A	2015	8	25	E:B4_P:P13_Tr1:P13_Tr2:N/A_L2_D:25_M:8_Y:2015	L2	T3	13:11:00	30	2.80716	39.7	312.7	flotant	0.74	0.1225	rice	467.665	1.31281
729	2015-08-25	SCT 15-2712	P13L3 T0	B4	P13	P13	N/A	2015	8	25	E:B4_P:P13_Tr1:P13_Tr2:N/A_L3_D:25_M:8_Y:2015	L3	T0	12:41:00	0	3.10167	30.9	303.9	flotant	0.74	0.1225	rice	481.207	1.49254
730	2015-08-25	SCT 15-2713	P13L3 T1	B4	P13	P13	N/A	2015	8	25	E:B4_P:P13_Tr1:P13_Tr2:N/A_L3_D:25_M:8_Y:2015	L3	T1	12:51:00	10	4.83769	41.1	314.1	flotant	0.74	0.1225	rice	465.581	2.25234
731	2015-08-25	SCT 15-2714	P13L3 T2	B4	P13	P13	N/A	2015	8	25	E:B4_P:P13_Tr1:P13_Tr2:N/A_L3_D:25_M:8_Y:2015	L3	T2	13:01:00	20	5.6902	41.5	314.5	flotant	0.74	0.1225	rice	464.989	2.64588
732	2015-08-25	SCT 15-2715	P13L3 T3	B4	P13	P13	N/A	2015	8	25	E:B4_P:P13_Tr1:P13_Tr2:N/A_L3_D:25_M:8_Y:2015	L3	T3	13:11:00	30	6.82172	44.7	317.7	flotant	0.74	0.1225	rice	460.305	3.14007
733	2015-08-25	SCT 15-2716	P14L1 T0	B4	P14	P14	N/A	2015	8	25	E:B4_P:P14_Tr1:P14_Tr2:N/A_L1_D:25_M:8_Y:2015	L1	T0	12:00:00	0	7.59673	34.5	307.5	flotant	0.74	0.1225	rice	475.574	3.61281
734	2015-08-25	SCT 15-2717	P14L1 T1	B4	P14	P14	N/A	2015	8	25	E:B4_P:P14_Tr1:P14_Tr2:N/A_L1_D:25_M:8_Y:2015	L1	T1	12:10:00	10	10.7433	42.8	315.8	flotant	0.74	0.1225	rice	463.074	4.97494
735	2015-08-25	SCT 15-2718	P14L1 T2	B4	P14	P14	N/A	2015	8	25	E:B4_P:P14_Tr1:P14_Tr2:N/A_L1_D:25_M:8_Y:2015	L1	T2	12:20:00	20	12.2468	43.2	316.2	flotant	0.74	0.1225	rice	462.489	5.66401
736	2015-08-25	SCT 15-2719	P14L1 T3	B4	P14	P14	N/A	2015	8	25	E:B4_P:P14_Tr1:P14_Tr2:N/A_L1_D:25_M:8_Y:2015	L1	T3	12:30:00	30	14.1998	43.3	316.3	flotant	0.74	0.1225	rice	462.342	6.56518
737	2015-08-25	SCT 15-2720	P14L2 T0	B4	P14	P14	N/A	2015	8	25	E:B4_P:P14_Tr1:P14_Tr2:N/A_L2_D:25_M:8_Y:2015	L2	T0	12:00:00	0	4.77569	36.7	309.7	flotant	0.74	0.1225	rice	472.195	2.25506
738	2015-08-25	SCT 15-2721	P14L2 T1	B4	P14	P14	N/A	2015	8	25	E:B4_P:P14_Tr1:P14_Tr2:N/A_L2_D:25_M:8_Y:2015	L2	T1	12:10:00	10	5.2717	42.3	315.3	flotant	0.74	0.1225	rice	463.809	2.44506
739	2015-08-25	SCT 15-2722	P14L2 T2	B4	P14	P14	N/A	2015	8	25	E:B4_P:P14_Tr1:P14_Tr2:N/A_L2_D:25_M:8_Y:2015	L2	T2	12:20:00	20	6.82172	42.4	315.4	flotant	0.74	0.1225	rice	463.662	3.16297
740	2015-08-25	SCT 15-2723	P14L2 T3	B4	P14	P14	N/A	2015	8	25	E:B4_P:P14_Tr1:P14_Tr2:N/A_L2_D:25_M:8_Y:2015	L2	T3	12:30:00	30	8.43374	41.8	314.8	flotant	0.74	0.1225	rice	464.545	3.91786
741	2015-08-25	SCT 15-2724	P14L3 T0	B4	P14	P14	N/A	2015	8	25	E:B4_P:P14_Tr1:P14_Tr2:N/A_L3_D:25_M:8_Y:2015	L3	T0	12:00:00	0	2.74516	34.4	307.4	flotant	0.74	0.1225	rice	475.728	1.30595
742	2015-08-25	SCT 15-2725	P14L3 T1	B4	P14	P14	N/A	2015	8	25	E:B4_P:P14_Tr1:P14_Tr2:N/A_L3_D:25_M:8_Y:2015	L3	T1	12:10:00	10	2.96216	42.3	315.3	flotant	0.74	0.1225	rice	463.809	1.37388
743	2015-08-25	SCT 15-2726	P14L3 T2	B4	P14	P14	N/A	2015	8	25	E:B4_P:P14_Tr1:P14_Tr2:N/A_L3_D:25_M:8_Y:2015	L3	T2	12:20:00	20	3.48917	43	316	flotant	0.74	0.1225	rice	462.781	1.61472
744	2015-08-25	SCT 15-2727	P14L3 T3	B4	P14	P14	N/A	2015	8	25	E:B4_P:P14_Tr1:P14_Tr2:N/A_L3_D:25_M:8_Y:2015	L3	T3	12:30:00	30	3.98518	42.4	315.4	flotant	0.74	0.1225	rice	463.662	1.84777
745	2015-08-25	SCT 15-2728	P15L1 T0	B4	P15	P15	N/A	2015	8	25	E:B4_P:P15_Tr1:P15_Tr2:N/A_L1_D:25_M:8_Y:2015	L1	T0	12:22:30	0	1.79965	31.8	304.8	flotant	0.74	0.1225	rice	479.786	0.863446
746	2015-08-25	SCT 15-2729	P15L1 T1	B4	P15	P15	N/A	2015	8	25	E:B4_P:P15_Tr1:P15_Tr2:N/A_L1_D:25_M:8_Y:2015	L1	T1	12:32:30	10	3.07066	41.9	314.9	flotant	0.74	0.1225	rice	464.398	1.42601
747	2015-08-25	SCT 15-2730	P15L1 T2	B4	P15	P15	N/A	2015	8	25	E:B4_P:P15_Tr1:P15_Tr2:N/A_L1_D:25_M:8_Y:2015	L1	T2	12:42:30	20	4.49669	43	316	flotant	0.74	0.1225	rice	462.781	2.08098
748	2015-08-25	SCT 15-2731	P15L1 T3	B4	P15	P15	N/A	2015	8	25	E:B4_P:P15_Tr1:P15_Tr2:N/A_L1_D:25_M:8_Y:2015	L1	T3	12:52:30	30	5.08569	43.5	316.5	flotant	0.74	0.1225	rice	462.05	2.34985
749	2015-08-25	SCT 15-2732	P15L2 T0	B4	P15	P15	N/A	2015	8	25	E:B4_P:P15_Tr1:P15_Tr2:N/A_L2_D:25_M:8_Y:2015	L2	T0	12:22:30	0	2.01665	33.1	306.1	flotant	0.74	0.1225	rice	477.749	0.963452
750	2015-08-25	SCT 15-2733	P15L2 T1	B4	P15	P15	N/A	2015	8	25	E:B4_P:P15_Tr1:P15_Tr2:N/A_L2_D:25_M:8_Y:2015	L2	T1	12:32:30	10	3.65967	40.7	313.7	flotant	0.74	0.1225	rice	466.174	1.70605
751	2015-08-25	SCT 15-2734	P15L2 T2	B4	P15	P15	N/A	2015	8	25	E:B4_P:P15_Tr1:P15_Tr2:N/A_L2_D:25_M:8_Y:2015	L2	T2	12:42:30	20	5.7212	42	315	flotant	0.74	0.1225	rice	464.251	2.65607
752	2015-08-25	SCT 15-2735	P15L2 T3	B4	P15	P15	N/A	2015	8	25	E:B4_P:P15_Tr1:P15_Tr2:N/A_L2_D:25_M:8_Y:2015	L2	T3	12:52:30	30	7.17822	42.4	315.4	flotant	0.74	0.1225	rice	463.662	3.32827
753	2015-08-25	SCT 15-2736	P15L3 T0	B4	P15	P15	N/A	2015	8	25	E:B4_P:P15_Tr1:P15_Tr2:N/A_L3_D:25_M:8_Y:2015	L3	T0	12:22:30	0	3.10167	30.4	303.4	flotant	0.74	0.1225	rice	482	1.495
754	2015-08-25	SCT 15-2737	P15L3 T1	B4	P15	P15	N/A	2015	8	25	E:B4_P:P15_Tr1:P15_Tr2:N/A_L3_D:25_M:8_Y:2015	L3	T1	12:32:30	10	4.49669	40.8	313.8	flotant	0.74	0.1225	rice	466.026	2.09557
755	2015-08-25	SCT 15-2738	P15L3 T2	B4	P15	P15	N/A	2015	8	25	E:B4_P:P15_Tr1:P15_Tr2:N/A_L3_D:25_M:8_Y:2015	L3	T2	12:42:30	20	5.6747	42.7	315.7	flotant	0.74	0.1225	rice	463.221	2.62864
756	2015-08-25	SCT 15-2739	P15L3 T3	B4	P15	P15	N/A	2015	8	25	E:B4_P:P15_Tr1:P15_Tr2:N/A_L3_D:25_M:8_Y:2015	L3	T3	12:52:30	30	7.53473	43.5	316.5	flotant	0.74	0.1225	rice	462.05	3.48142
757	2015-09-09	SCT 15-2876	P1L1T0 Q	B4	P01	P01	N/A	2015	9	9	E:B4_P:P01_Tr1:P01_Tr2:N/A_L1_D:9_M:9_Y:2015	L1	T0	10:35:00	0	7.13137	29	302	flotant	0.74	0.1225	rice	484.235	3.45326
758	2015-09-09	SCT 15-2877	P1L1T1 Q	B4	P01	P01	N/A	2015	9	9	E:B4_P:P01_Tr1:P01_Tr2:N/A_L1_D:9_M:9_Y:2015	L1	T1	10:45:00	10	11.145	35.1	308.1	flotant	0.74	0.1225	rice	474.648	5.28993
759	2015-09-09	SCT 15-2878	P1L1T2 Q	B4	P01	P01	N/A	2015	9	9	E:B4_P:P01_Tr1:P01_Tr2:N/A_L1_D:9_M:9_Y:2015	L1	T2	10:55:00	20	15.2097	37.3	310.3	flotant	0.74	0.1225	rice	471.282	7.16805
760	2015-09-09	SCT 15-2879	P1L1T3 Q	B4	P01	P01	N/A	2015	9	9	E:B4_P:P01_Tr1:P01_Tr2:N/A_L1_D:9_M:9_Y:2015	L1	T3	11:05:00	30	18.6353	37.9	310.9	flotant	0.74	0.1225	rice	470.373	8.76553
761	2015-09-09	SCT 15-2880	P1L2T0 Q	B4	P01	P01	N/A	2015	9	9	E:B4_P:P01_Tr1:P01_Tr2:N/A_L2_D:9_M:9_Y:2015	L2	T0	10:37:00	0	3.78246	26.5	299.5	flotant	0.74	0.1225	rice	488.277	1.84689
762	2015-09-09	SCT 15-2881	P1L2T1 Q	B4	P01	P01	N/A	2015	9	9	E:B4_P:P01_Tr1:P01_Tr2:N/A_L2_D:9_M:9_Y:2015	L2	T1	10:47:00	10	6.95242	33.6	306.6	flotant	0.74	0.1225	rice	476.97	3.3161
763	2015-09-09	SCT 15-2882	P1L2T2 Q	B4	P01	P01	N/A	2015	9	9	E:B4_P:P01_Tr1:P01_Tr2:N/A_L2_D:9_M:9_Y:2015	L2	T2	10:57:00	20	9.94344	35.9	308.9	flotant	0.74	0.1225	rice	473.418	4.70741
764	2015-09-09	SCT 15-2883	P1L2T3 Q	B4	P01	P01	N/A	2015	9	9	E:B4_P:P01_Tr1:P01_Tr2:N/A_L2_D:9_M:9_Y:2015	L2	T3	11:07:00	30	11.9375	36.6	309.6	flotant	0.74	0.1225	rice	472.348	5.63863
765	2015-09-09	SCT 15-2884	P1L3T0 Q	B4	P01	P01	N/A	2015	9	9	E:B4_P:P01_Tr1:P01_Tr2:N/A_L3_D:9_M:9_Y:2015	L3	T0	10:35:00	0	4.70277	28.2	301.2	flotant	0.74	0.1225	rice	485.521	2.28329
766	2015-09-09	SCT 15-2885	P1L3T1 Q	B4	P01	P01	N/A	2015	9	9	E:B4_P:P01_Tr1:P01_Tr2:N/A_L3_D:9_M:9_Y:2015	L3	T1	10:45:00	10	8.81862	34.5	307.5	flotant	0.74	0.1225	rice	475.574	4.1939
767	2015-09-09	SCT 15-2886	P1L3T2 Q	B4	P01	P01	N/A	2015	9	9	E:B4_P:P01_Tr1:P01_Tr2:N/A_L3_D:9_M:9_Y:2015	L3	T2	10:55:00	20	11.3495	36.8	309.8	flotant	0.74	0.1225	rice	472.043	5.35744
768	2015-09-09	SCT 15-2887	P1L3T3 Q	B4	P01	P01	N/A	2015	9	9	E:B4_P:P01_Tr1:P01_Tr2:N/A_L3_D:9_M:9_Y:2015	L3	T3	11:05:00	30	15.0052	37.7	310.7	flotant	0.74	0.1225	rice	470.676	7.06257
769	2015-09-23	SCT 15-2888	P1L1 T0	B4	P01	P01	N/A	2015	9	23	E:B4_P:P01_Tr1:P01_Tr2:N/A_L1_D:23_M:9_Y:2015	L1	T0	11:43:16	0	2.98997	24.5	297.5	flotant	0.74	0.1225	rice	491.559	1.46975
770	2015-09-23	SCT 15-2889	P1L1 T1	B4	P01	P01	N/A	2015	9	23	E:B4_P:P01_Tr1:P01_Tr2:N/A_L1_D:23_M:9_Y:2015	L1	T1	11:53:16	10	6.97799	30.4	303.4	flotant	0.74	0.1225	rice	482	3.36339
771	2015-09-23	SCT 15-2890	P1L1 T2	B4	P01	P01	N/A	2015	9	23	E:B4_P:P01_Tr1:P01_Tr2:N/A_L1_D:23_M:9_Y:2015	L1	T2	12:03:16	20	9.48329	32.4	305.4	flotant	0.74	0.1225	rice	478.844	4.54101
772	2015-09-23	SCT 15-2891	P1L1 T3	B4	P01	P01	N/A	2015	9	23	E:B4_P:P01_Tr1:P01_Tr2:N/A_L1_D:23_M:9_Y:2015	L1	T3	12:13:16	30	13.2157	33.6	306.6	flotant	0.74	0.1225	rice	476.97	6.30347
773	2015-09-23	SCT 15-2892	P1L2 T0	B4	P01	P01	N/A	2015	9	23	E:B4_P:P01_Tr1:P01_Tr2:N/A_L2_D:23_M:9_Y:2015	L2	T0	11:43:16	0	2.93884	24.5	297.5	flotant	0.74	0.1225	rice	491.559	1.44461
774	2015-09-23	SCT 15-2893	P1L2 T1	B4	P01	P01	N/A	2015	9	23	E:B4_P:P01_Tr1:P01_Tr2:N/A_L2_D:23_M:9_Y:2015	L2	T1	11:53:16	10	7.71935	31.6	304.6	flotant	0.74	0.1225	rice	480.102	3.70607
775	2015-09-23	SCT 15-2894	P1L2 T2	B4	P01	P01	N/A	2015	9	23	E:B4_P:P01_Tr1:P01_Tr2:N/A_L2_D:23_M:9_Y:2015	L2	T2	12:03:16	20	10.4803	33.8	306.8	flotant	0.74	0.1225	rice	476.659	4.99552
776	2015-09-23	SCT 15-2895	P1L2 T3	B4	P01	P01	N/A	2015	9	23	E:B4_P:P01_Tr1:P01_Tr2:N/A_L2_D:23_M:9_Y:2015	L2	T3	12:13:16	30	14.954	35.2	308.2	flotant	0.74	0.1225	rice	474.494	7.09559
777	2015-09-23	SCT 15-2896	P1L3 T0	B4	P01	P01	N/A	2015	9	23	E:B4_P:P01_Tr1:P01_Tr2:N/A_L3_D:23_M:9_Y:2015	L3	T0	11:43:16	0	3.85915	24.3	297.3	flotant	0.74	0.1225	rice	491.89	1.89828
778	2015-09-23	SCT 15-2897	P1L3 T1	B4	P01	P01	N/A	2015	9	23	E:B4_P:P01_Tr1:P01_Tr2:N/A_L3_D:23_M:9_Y:2015	L3	T1	11:53:16	10	6.49227	32.5	305.5	flotant	0.74	0.1225	rice	478.687	3.10777
779	2015-09-23	SCT 15-2898	P1L3 T2	B4	P01	P01	N/A	2015	9	23	E:B4_P:P01_Tr1:P01_Tr2:N/A_L3_D:23_M:9_Y:2015	L3	T2	12:03:16	20	8.15394	34.1	307.1	flotant	0.74	0.1225	rice	476.193	3.88285
780	2015-09-23	SCT 15-2899	P1L3 T3	B4	P01	P01	N/A	2015	9	23	E:B4_P:P01_Tr1:P01_Tr2:N/A_L3_D:23_M:9_Y:2015	L3	T3	12:13:16	30	9.48329	36	309	flotant	0.74	0.1225	rice	473.265	4.48811
781	2015-09-23	SCT 15-2900	P2L1 T0	B4	P02	P02	N/A	2015	9	23	E:B4_P:P02_Tr1:P02_Tr2:N/A_L1_D:23_M:9_Y:2015	L1	T0	12:31:30	0	3.42456	26.9	299.9	flotant	0.74	0.1225	rice	487.626	1.6699
782	2015-09-23	SCT 15-2901	P2L1 T1	B4	P02	P02	N/A	2015	9	23	E:B4_P:P02_Tr1:P02_Tr2:N/A_L1_D:23_M:9_Y:2015	L1	T1	12:41:30	10	20.0158	38.6	311.6	flotant	0.74	0.1225	rice	469.316	9.39372
783	2015-09-23	SCT 15-2902	P2L1 T2	B4	P02	P02	N/A	2015	9	23	E:B4_P:P02_Tr1:P02_Tr2:N/A_L1_D:23_M:9_Y:2015	L1	T2	12:51:30	20	28.3241	40.7	313.7	flotant	0.74	0.1225	rice	466.174	13.204
784	2015-09-23	SCT 15-2903	P2L1 T3	B4	P02	P02	N/A	2015	9	23	E:B4_P:P02_Tr1:P02_Tr2:N/A_L1_D:23_M:9_Y:2015	L1	T3	13:01:30	30	23.5181	42	315	flotant	0.74	0.1225	rice	464.251	10.9183
785	2015-09-23	SCT 15-2904	P2L2 T0	B4	P02	P02	N/A	2015	9	23	E:B4_P:P02_Tr1:P02_Tr2:N/A_L2_D:23_M:9_Y:2015	L2	T0	12:31:30	0	4.77946	26.9	299.9	flotant	0.74	0.1225	rice	487.626	2.33059
786	2015-09-23	SCT 15-2905	P2L2 T1	B4	P02	P02	N/A	2015	9	23	E:B4_P:P02_Tr1:P02_Tr2:N/A_L2_D:23_M:9_Y:2015	L2	T1	12:41:30	10	5.03511	37.4	310.4	flotant	0.74	0.1225	rice	471.131	2.37219
787	2015-09-23	SCT 15-2906	P2L2 T2	B4	P02	P02	N/A	2015	9	23	E:B4_P:P02_Tr1:P02_Tr2:N/A_L2_D:23_M:9_Y:2015	L2	T2	12:51:30	20	8.38402	39.5	312.5	flotant	0.74	0.1225	rice	467.965	3.92343
788	2015-09-23	SCT 15-2907	P2L2 T3	B4	P02	P02	N/A	2015	9	23	E:B4_P:P02_Tr1:P02_Tr2:N/A_L2_D:23_M:9_Y:2015	L2	T3	13:01:30	30	10.148	40.1	313.1	flotant	0.74	0.1225	rice	467.068	4.73978
789	2015-09-23	SCT 15-2908	P2L3 T0	B4	P02	P02	N/A	2015	9	23	E:B4_P:P02_Tr1:P02_Tr2:N/A_L3_D:23_M:9_Y:2015	L3	T0	12:31:30	0	3.01553	26.4	299.4	flotant	0.74	0.1225	rice	488.44	1.47291
790	2015-09-23	SCT 15-2909	P2L3 T1	B4	P02	P02	N/A	2015	9	23	E:B4_P:P02_Tr1:P02_Tr2:N/A_L3_D:23_M:9_Y:2015	L3	T1	12:41:30	10	4.98398	37.5	310.5	flotant	0.74	0.1225	rice	470.979	2.34735
791	2015-09-23	SCT 15-2910	P2L3 T2	B4	P02	P02	N/A	2015	9	23	E:B4_P:P02_Tr1:P02_Tr2:N/A_L3_D:23_M:9_Y:2015	L3	T2	12:51:30	20	5.90429	38.5	311.5	flotant	0.74	0.1225	rice	469.467	2.77187
792	2015-09-23	SCT 15-2911	P2L3 T3	B4	P02	P02	N/A	2015	9	23	E:B4_P:P02_Tr1:P02_Tr2:N/A_L3_D:23_M:9_Y:2015	L3	T3	13:01:30	30	6.56896	39.1	312.1	flotant	0.74	0.1225	rice	468.564	3.07798
793	2015-09-23	SCT 15-2912	P3L1 T0	B4	P03	P03	N/A	2015	9	23	E:B4_P:P03_Tr1:P03_Tr2:N/A_L1_D:23_M:9_Y:2015	L1	T0	13:22:45	0	3.14335	25.1	298.1	flotant	0.74	0.1225	rice	490.57	1.54203
794	2015-09-23	SCT 15-2913	P3L1 T1	B4	P03	P03	N/A	2015	9	23	E:B4_P:P03_Tr1:P03_Tr2:N/A_L1_D:23_M:9_Y:2015	L1	T1	13:32:45	10	5.34188	32.6	305.6	flotant	0.74	0.1225	rice	478.53	2.55625
795	2015-09-23	SCT 15-2914	P3L1 T2	B4	P03	P03	N/A	2015	9	23	E:B4_P:P03_Tr1:P03_Tr2:N/A_L1_D:23_M:9_Y:2015	L1	T2	13:42:45	20	6.72235	34.8	307.8	flotant	0.74	0.1225	rice	475.11	3.19386
796	2015-09-23	SCT 15-2915	P3L1 T3	B4	P03	P03	N/A	2015	9	23	E:B4_P:P03_Tr1:P03_Tr2:N/A_L1_D:23_M:9_Y:2015	L1	T3	13:52:45	30	8.2562	36.5	309.5	flotant	0.74	0.1225	rice	472.501	3.90106
797	2015-09-23	SCT 15-2916	P3L2 T0	B4	P03	P03	N/A	2015	9	23	E:B4_P:P03_Tr1:P03_Tr2:N/A_L2_D:23_M:9_Y:2015	L2	T0	13:22:45	0	3.06666	24.8	297.8	flotant	0.74	0.1225	rice	491.064	1.50593
798	2015-09-23	SCT 15-2917	P3L2 T1	B4	P03	P03	N/A	2015	9	23	E:B4_P:P03_Tr1:P03_Tr2:N/A_L2_D:23_M:9_Y:2015	L2	T1	13:32:45	10	4.21705	32.2	305.2	flotant	0.74	0.1225	rice	479.158	2.02063
799	2015-09-23	SCT 15-2918	P3L2 T2	B4	P03	P03	N/A	2015	9	23	E:B4_P:P03_Tr1:P03_Tr2:N/A_L2_D:23_M:9_Y:2015	L2	T2	13:42:45	20	7.64266	33.8	306.8	flotant	0.74	0.1225	rice	476.659	3.64294
800	2015-09-23	SCT 15-2919	P3L2 T3	B4	P03	P03	N/A	2015	9	23	E:B4_P:P03_Tr1:P03_Tr2:N/A_L2_D:23_M:9_Y:2015	L2	T3	13:52:45	30	6.5434	35.6	308.6	flotant	0.74	0.1225	rice	473.879	3.10078
801	2015-09-23	SCT 15-2920	P3L3 T0	B4	P03	P03	N/A	2015	9	23	E:B4_P:P03_Tr1:P03_Tr2:N/A_L3_D:23_M:9_Y:2015	L3	T0	13:22:45	0	3.14335	27.8	300.8	flotant	0.74	0.1225	rice	486.167	1.52819
802	2015-09-23	SCT 15-2921	P3L3 T1	B4	P03	P03	N/A	2015	9	23	E:B4_P:P03_Tr1:P03_Tr2:N/A_L3_D:23_M:9_Y:2015	L3	T1	13:32:45	10	5.80203	27.8	300.8	flotant	0.74	0.1225	rice	486.167	2.82075
803	2015-09-23	SCT 15-2922	P3L3 T2	B4	P03	P03	N/A	2015	9	23	E:B4_P:P03_Tr1:P03_Tr2:N/A_L3_D:23_M:9_Y:2015	L3	T2	13:42:45	20	7.41258	27.8	300.8	flotant	0.74	0.1225	rice	486.167	3.60375
804	2015-09-23	SCT 15-2923	P3L3 T3	B4	P03	P03	N/A	2015	9	23	E:B4_P:P03_Tr1:P03_Tr2:N/A_L3_D:23_M:9_Y:2015	L3	T3	13:52:45	30	9.86675	27.8	300.8	flotant	0.74	0.1225	rice	486.167	4.79688
805	2015-09-23	SCT 15-2924	P4L1 T0	B4	P04	P04	N/A	2015	9	23	E:B4_P:P04_Tr1:P04_Tr2:N/A_L1_D:23_M:9_Y:2015	L1	T0	10:02:09	0	8.02612	18.2	291.2	flotant	0.74	0.1225	rice	502.194	4.03067
806	2015-09-23	SCT 15-2925	P4L1 T1	B4	P04	P04	N/A	2015	9	23	E:B4_P:P04_Tr1:P04_Tr2:N/A_L1_D:23_M:9_Y:2015	L1	T1	10:12:09	10	17.7917	19.2	292.2	flotant	0.74	0.1225	rice	500.475	8.90429
807	2015-09-23	SCT 15-2926	P4L1 T2	B4	P04	P04	N/A	2015	9	23	E:B4_P:P04_Tr1:P04_Tr2:N/A_L1_D:23_M:9_Y:2015	L1	T2	10:22:09	20	21.0383	19.7	292.7	flotant	0.74	0.1225	rice	499.62	10.5112
808	2015-09-23	SCT 15-2927	P4L1 T3	B4	P04	P04	N/A	2015	9	23	E:B4_P:P04_Tr1:P04_Tr2:N/A_L1_D:23_M:9_Y:2015	L1	T3	10:32:09	30	25.576	20.3	293.3	flotant	0.74	0.1225	rice	498.598	12.7521
809	2015-09-23	SCT 15-2928	P4L2 T0	B4	P04	P04	N/A	2015	9	23	E:B4_P:P04_Tr1:P04_Tr2:N/A_L2_D:23_M:9_Y:2015	L2	T0	10:02:09	0	40.6205	18.3	291.3	flotant	0.74	0.1225	rice	502.022	20.3924
810	2015-09-23	SCT 15-2929	P4L2 T1	B4	P04	P04	N/A	2015	9	23	E:B4_P:P04_Tr1:P04_Tr2:N/A_L2_D:23_M:9_Y:2015	L2	T1	10:12:09	10	115.381	19.4	292.4	flotant	0.74	0.1225	rice	500.133	57.7061
811	2015-09-23	SCT 15-2930	P4L2 T2	B4	P04	P04	N/A	2015	9	23	E:B4_P:P04_Tr1:P04_Tr2:N/A_L2_D:23_M:9_Y:2015	L2	T2	10:22:09	20	118.647	19.7	292.7	flotant	0.74	0.1225	rice	499.62	59.2786
812	2015-09-23	SCT 15-2931	P4L2 T3	B4	P04	P04	N/A	2015	9	23	E:B4_P:P04_Tr1:P04_Tr2:N/A_L2_D:23_M:9_Y:2015	L2	T3	10:32:09	30	128.788	20	293	flotant	0.74	0.1225	rice	499.109	64.2793
813	2015-09-23	SCT 15-2932	P4L3 T0	B4	P04	P04	N/A	2015	9	23	E:B4_P:P04_Tr1:P04_Tr2:N/A_L3_D:23_M:9_Y:2015	L3	T0	10:02:09	0	6.44114	18.4	291.4	flotant	0.74	0.1225	rice	501.849	3.23248
814	2015-09-23	SCT 15-2933	P4L3 T1	B4	P04	P04	N/A	2015	9	23	E:B4_P:P04_Tr1:P04_Tr2:N/A_L3_D:23_M:9_Y:2015	L3	T1	10:12:09	10	8.79305	19.8	292.8	flotant	0.74	0.1225	rice	499.45	4.39169
815	2015-09-23	SCT 15-2934	P4L3 T2	B4	P04	P04	N/A	2015	9	23	E:B4_P:P04_Tr1:P04_Tr2:N/A_L3_D:23_M:9_Y:2015	L3	T2	10:22:09	20	10.148	20.3	293.3	flotant	0.74	0.1225	rice	498.598	5.05976
816	2015-09-23	SCT 15-2935	P4L3 T3	B4	P04	P04	N/A	2015	9	23	E:B4_P:P04_Tr1:P04_Tr2:N/A_L3_D:23_M:9_Y:2015	L3	T3	10:32:09	30	11.8608	20.8	293.8	flotant	0.74	0.1225	rice	497.75	5.90369
817	2015-09-23	SCT 15-2936	P5L1 T0	B4	P05	P05	N/A	2015	9	23	E:B4_P:P05_Tr1:P05_Tr2:N/A_L1_D:23_M:9_Y:2015	L1	T0	10:54:35	0	4.01254	19.4	292.4	flotant	0.74	0.1225	rice	500.133	2.0068
818	2015-09-23	SCT 15-2937	P5L1 T1	B4	P05	P05	N/A	2015	9	23	E:B4_P:P05_Tr1:P05_Tr2:N/A_L1_D:23_M:9_Y:2015	L1	T1	11:04:35	10	5.95542	23.8	296.8	flotant	0.74	0.1225	rice	492.719	2.93435
819	2015-09-23	SCT 15-2938	P5L1 T2	B4	P05	P05	N/A	2015	9	23	E:B4_P:P05_Tr1:P05_Tr2:N/A_L1_D:23_M:9_Y:2015	L1	T2	11:14:35	20	7.77048	25.3	298.3	flotant	0.74	0.1225	rice	490.241	3.80941
820	2015-09-23	SCT 15-2939	P5L1 T3	B4	P05	P05	N/A	2015	9	23	E:B4_P:P05_Tr1:P05_Tr2:N/A_L1_D:23_M:9_Y:2015	L1	T3	11:24:35	30	10.5059	26.1	299.1	flotant	0.74	0.1225	rice	488.93	5.13663
821	2015-09-23	SCT 15-2940	P5L2 T0	B4	P05	P05	N/A	2015	9	23	E:B4_P:P05_Tr1:P05_Tr2:N/A_L2_D:23_M:9_Y:2015	L2	T0	10:54:35	0	3.16892	19.3	292.3	flotant	0.74	0.1225	rice	500.304	1.58542
822	2015-09-23	SCT 15-2941	P5L2 T1	B4	P05	P05	N/A	2015	9	23	E:B4_P:P05_Tr1:P05_Tr2:N/A_L2_D:23_M:9_Y:2015	L2	T1	11:04:35	10	4.01254	22.7	295.7	flotant	0.74	0.1225	rice	494.552	1.98441
823	2015-09-23	SCT 15-2942	P5L2 T2	B4	P05	P05	N/A	2015	9	23	E:B4_P:P05_Tr1:P05_Tr2:N/A_L2_D:23_M:9_Y:2015	L2	T2	11:14:35	20	4.65164	24.1	297.1	flotant	0.74	0.1225	rice	492.221	2.28964
824	2015-09-23	SCT 15-2943	P5L2 T3	B4	P05	P05	N/A	2015	9	23	E:B4_P:P05_Tr1:P05_Tr2:N/A_L2_D:23_M:9_Y:2015	L2	T3	11:24:35	30	7.41258	24.8	297.8	flotant	0.74	0.1225	rice	491.064	3.64005
825	2015-09-23	SCT 15-2944	P5L3 T0	B4	P05	P05	N/A	2015	9	23	E:B4_P:P05_Tr1:P05_Tr2:N/A_L3_D:23_M:9_Y:2015	L3	T0	10:54:35	0	3.04109	19.4	292.4	flotant	0.74	0.1225	rice	500.133	1.52095
826	2015-09-23	SCT 15-2945	P5L3 T1	B4	P05	P05	N/A	2015	9	23	E:B4_P:P05_Tr1:P05_Tr2:N/A_L3_D:23_M:9_Y:2015	L3	T1	11:04:35	10	4.80503	22.4	295.4	flotant	0.74	0.1225	rice	495.054	2.37875
827	2015-09-23	SCT 15-2946	P5L3 T2	B4	P05	P05	N/A	2015	9	23	E:B4_P:P05_Tr1:P05_Tr2:N/A_L3_D:23_M:9_Y:2015	L3	T2	11:14:35	20	6.13437	23.8	296.8	flotant	0.74	0.1225	rice	492.719	3.02252
828	2015-09-23	SCT 15-2947	P5L3 T3	B4	P05	P05	N/A	2015	9	23	E:B4_P:P05_Tr1:P05_Tr2:N/A_L3_D:23_M:9_Y:2015	L3	T3	11:24:35	30	7.66822	24.5	297.5	flotant	0.74	0.1225	rice	491.559	3.76939
829	2015-09-23	SCT 15-2948	P6L1 T0	B4	P06	P06	N/A	2015	9	23	E:B4_P:P06_Tr1:P06_Tr2:N/A_L1_D:23_M:9_Y:2015	L1	T0	13:40:30	0	3.19448	28.1	301.1	flotant	0.74	0.1225	rice	485.682	1.5515
830	2015-09-23	SCT 15-2949	P6L1 T1	B4	P06	P06	N/A	2015	9	23	E:B4_P:P06_Tr1:P06_Tr2:N/A_L1_D:23_M:9_Y:2015	L1	T1	13:50:30	10	3.27117	37	310	flotant	0.74	0.1225	rice	471.738	1.54314
831	2015-09-23	SCT 15-2950	P6L1 T2	B4	P06	P06	N/A	2015	9	23	E:B4_P:P06_Tr1:P06_Tr2:N/A_L1_D:23_M:9_Y:2015	L1	T2	14:00:30	20	3.62907	36.7	309.7	flotant	0.74	0.1225	rice	472.195	1.71363
832	2015-09-23	SCT 15-2951	P6L1 T3	B4	P06	P06	N/A	2015	9	23	E:B4_P:P06_Tr1:P06_Tr2:N/A_L1_D:23_M:9_Y:2015	L1	T3	14:10:30	30	3.62907	36.7	309.7	flotant	0.74	0.1225	rice	472.195	1.71363
833	2015-09-23	SCT 15-2952	P6L2 T0	B4	P06	P06	N/A	2015	9	23	E:B4_P:P06_Tr1:P06_Tr2:N/A_L2_D:23_M:9_Y:2015	L2	T0	13:40:30	0	4.31931	29	302	flotant	0.74	0.1225	rice	484.235	2.09156
834	2015-09-23	SCT 15-2953	P6L2 T1	B4	P06	P06	N/A	2015	9	23	E:B4_P:P06_Tr1:P06_Tr2:N/A_L2_D:23_M:9_Y:2015	L2	T1	13:50:30	10	5.64865	35.3	308.3	flotant	0.74	0.1225	rice	474.34	2.67938
835	2015-09-23	SCT 15-2954	P6L2 T2	B4	P06	P06	N/A	2015	9	23	E:B4_P:P06_Tr1:P06_Tr2:N/A_L2_D:23_M:9_Y:2015	L2	T2	14:00:30	20	5.13736	34.9	307.9	flotant	0.74	0.1225	rice	474.956	2.44002
836	2015-09-23	SCT 15-2955	P6L2 T3	B4	P06	P06	N/A	2015	9	23	E:B4_P:P06_Tr1:P06_Tr2:N/A_L2_D:23_M:9_Y:2015	L2	T3	14:10:30	30	5.16293	34.6	307.6	flotant	0.74	0.1225	rice	475.419	2.45455
837	2015-09-23	SCT 15-2956	P6L3 T0	B4	P06	P06	N/A	2015	9	23	E:B4_P:P06_Tr1:P06_Tr2:N/A_L3_D:23_M:9_Y:2015	L3	T0	13:40:30	0	4.16592	30.4	303.4	flotant	0.74	0.1225	rice	482	2.00798
838	2015-09-23	SCT 15-2957	P6L3 T1	B4	P06	P06	N/A	2015	9	23	E:B4_P:P06_Tr1:P06_Tr2:N/A_L3_D:23_M:9_Y:2015	L3	T1	13:50:30	10	14.2127	38.3	311.3	flotant	0.74	0.1225	rice	469.768	6.67667
839	2015-09-23	SCT 15-2958	P6L3 T2	B4	P06	P06	N/A	2015	9	23	E:B4_P:P06_Tr1:P06_Tr2:N/A_L3_D:23_M:9_Y:2015	L3	T2	14:00:30	20	12.7811	38.2	311.2	flotant	0.74	0.1225	rice	469.919	6.00607
840	2015-09-23	SCT 15-2959	P6L3 T3	B4	P06	P06	N/A	2015	9	23	E:B4_P:P06_Tr1:P06_Tr2:N/A_L3_D:23_M:9_Y:2015	L3	T3	14:10:30	30	11.3495	38.2	311.2	flotant	0.74	0.1225	rice	469.919	5.33334
841	2015-09-23	SCT 15-2960	P7L1 T0	B4	P07	P07	N/A	2015	9	23	E:B4_P:P07_Tr1:P07_Tr2:N/A_L1_D:23_M:9_Y:2015	L1	T0	12:53:00	0	4.26818	30.3	303.3	flotant	0.74	0.1225	rice	482.159	2.05794
842	2015-09-23	SCT 15-2961	P7L1 T1	B4	P07	P07	N/A	2015	9	23	E:B4_P:P07_Tr1:P07_Tr2:N/A_L1_D:23_M:9_Y:2015	L1	T1	13:03:00	10	3.73133	42.5	315.5	flotant	0.74	0.1225	rice	463.515	1.72953
843	2015-09-23	SCT 15-2962	P7L1 T2	B4	P07	P07	N/A	2015	9	23	E:B4_P:P07_Tr1:P07_Tr2:N/A_L1_D:23_M:9_Y:2015	L1	T2	13:13:00	20	4.49826	43.7	316.7	flotant	0.74	0.1225	rice	461.759	2.07711
844	2015-09-23	SCT 15-2963	P7L1 T3	B4	P07	P07	N/A	2015	9	23	E:B4_P:P07_Tr1:P07_Tr2:N/A_L1_D:23_M:9_Y:2015	L1	T3	13:23:00	30	4.67721	44.6	317.6	flotant	0.74	0.1225	rice	460.45	2.15362
845	2015-09-23	SCT 15-2964	P7L2 T0	B4	P07	P07	N/A	2015	9	23	E:B4_P:P07_Tr1:P07_Tr2:N/A_L2_D:23_M:9_Y:2015	L2	T0	12:53:00	0	4.7539	32	305	flotant	0.74	0.1225	rice	479.472	2.27936
846	2015-09-23	SCT 15-2965	P7L2 T1	B4	P07	P07	N/A	2015	9	23	E:B4_P:P07_Tr1:P07_Tr2:N/A_L2_D:23_M:9_Y:2015	L2	T1	13:03:00	10	3.93584	41.9	314.9	flotant	0.74	0.1225	rice	464.398	1.8278
847	2015-09-23	SCT 15-2966	P7L2 T2	B4	P07	P07	N/A	2015	9	23	E:B4_P:P07_Tr1:P07_Tr2:N/A_L2_D:23_M:9_Y:2015	L2	T2	13:13:00	20	3.91028	38.9	311.9	flotant	0.74	0.1225	rice	468.865	1.83339
848	2015-09-23	SCT 15-2967	P7L2 T3	B4	P07	P07	N/A	2015	9	23	E:B4_P:P07_Tr1:P07_Tr2:N/A_L2_D:23_M:9_Y:2015	L2	T3	13:23:00	30	3.52681	38.6	311.6	flotant	0.74	0.1225	rice	469.316	1.65519
849	2015-09-23	SCT 15-2968	P7L3 T0	B4	P07	P07	N/A	2015	9	23	E:B4_P:P07_Tr1:P07_Tr2:N/A_L3_D:23_M:9_Y:2015	L3	T0	12:53:00	0	3.47569	33.1	306.1	flotant	0.74	0.1225	rice	477.749	1.6605
850	2015-09-23	SCT 15-2969	P7L3 T1	B4	P07	P07	N/A	2015	9	23	E:B4_P:P07_Tr1:P07_Tr2:N/A_L3_D:23_M:9_Y:2015	L3	T1	13:03:00	10	4.44713	41.2	314.2	flotant	0.74	0.1225	rice	465.433	2.06984
851	2015-09-23	SCT 15-2970	P7L3 T2	B4	P07	P07	N/A	2015	9	23	E:B4_P:P07_Tr1:P07_Tr2:N/A_L3_D:23_M:9_Y:2015	L3	T2	13:13:00	20	5.29075	43	316	flotant	0.74	0.1225	rice	462.781	2.44846
852	2015-09-23	SCT 15-2971	P7L3 T3	B4	P07	P07	N/A	2015	9	23	E:B4_P:P07_Tr1:P07_Tr2:N/A_L3_D:23_M:9_Y:2015	L3	T3	13:23:00	30	3.98697	42.8	315.8	flotant	0.74	0.1225	rice	463.074	1.84626
853	2015-09-23	SCT 15-2972	P8L1 T0	B4	P08	P08	N/A	2015	9	23	E:B4_P:P08_Tr1:P08_Tr2:N/A_L1_D:23_M:9_Y:2015	L1	T0	11:57:00	0	3.06666	24.1	297.1	flotant	0.74	0.1225	rice	492.221	1.50947
854	2015-09-23	SCT 15-2973	P8L1 T1	B4	P08	P08	N/A	2015	9	23	E:B4_P:P08_Tr1:P08_Tr2:N/A_L1_D:23_M:9_Y:2015	L1	T1	12:07:00	10	4.88172	34.4	307.4	flotant	0.74	0.1225	rice	475.728	2.32237
855	2015-09-23	SCT 15-2974	P8L1 T2	B4	P08	P08	N/A	2015	9	23	E:B4_P:P08_Tr1:P08_Tr2:N/A_L1_D:23_M:9_Y:2015	L1	T2	12:17:00	20	4.42156	37.5	310.5	flotant	0.74	0.1225	rice	470.979	2.08246
856	2015-09-23	SCT 15-2975	P8L1 T3	B4	P08	P08	N/A	2015	9	23	E:B4_P:P08_Tr1:P08_Tr2:N/A_L1_D:23_M:9_Y:2015	L1	T3	12:27:00	30	5.03511	39.1	312.1	flotant	0.74	0.1225	rice	468.564	2.35927
857	2015-09-23	SCT 15-2976	P8L2 T0	B4	P08	P08	N/A	2015	9	23	E:B4_P:P08_Tr1:P08_Tr2:N/A_L2_D:23_M:9_Y:2015	L2	T0	11:57:00	0	3.27117	25.7	298.7	flotant	0.74	0.1225	rice	489.585	1.60152
858	2015-09-23	SCT 15-2977	P8L2 T1	B4	P08	P08	N/A	2015	9	23	E:B4_P:P08_Tr1:P08_Tr2:N/A_L2_D:23_M:9_Y:2015	L2	T1	12:07:00	10	4.396	35.3	308.3	flotant	0.74	0.1225	rice	474.34	2.0852
859	2015-09-23	SCT 15-2978	P8L2 T2	B4	P08	P08	N/A	2015	9	23	E:B4_P:P08_Tr1:P08_Tr2:N/A_L2_D:23_M:9_Y:2015	L2	T2	12:17:00	20	5.52083	38.8	311.8	flotant	0.74	0.1225	rice	469.015	2.58935
860	2015-09-23	SCT 15-2979	P8L2 T3	B4	P08	P08	N/A	2015	9	23	E:B4_P:P08_Tr1:P08_Tr2:N/A_L2_D:23_M:9_Y:2015	L2	T3	12:27:00	30	6.08324	40.7	313.7	flotant	0.74	0.1225	rice	466.174	2.83585
861	2015-09-23	SCT 15-2980	P8L3 T0	B4	P08	P08	N/A	2015	9	23	E:B4_P:P08_Tr1:P08_Tr2:N/A_L3_D:23_M:9_Y:2015	L3	T0	11:57:00	0	2.91327	25.5	298.5	flotant	0.74	0.1225	rice	489.913	1.42725
862	2015-09-23	SCT 15-2981	P8L3 T1	B4	P08	P08	N/A	2015	9	23	E:B4_P:P08_Tr1:P08_Tr2:N/A_L3_D:23_M:9_Y:2015	L3	T1	12:07:00	10	3.78246	34.5	307.5	flotant	0.74	0.1225	rice	475.574	1.79884
863	2015-09-23	SCT 15-2982	P8L3 T2	B4	P08	P08	N/A	2015	9	23	E:B4_P:P08_Tr1:P08_Tr2:N/A_L3_D:23_M:9_Y:2015	L3	T2	12:17:00	20	5.64865	38.4	311.4	flotant	0.74	0.1225	rice	469.618	2.6527
864	2015-09-23	SCT 15-2983	P8L3 T3	B4	P08	P08	N/A	2015	9	23	E:B4_P:P08_Tr1:P08_Tr2:N/A_L3_D:23_M:9_Y:2015	L3	T3	12:27:00	30	5.31631	40.3	313.3	flotant	0.74	0.1225	rice	466.77	2.48149
865	2015-09-23	SCT 15-2984	P9L1 T0	B4	P09	P09	N/A	2015	9	23	E:B4_P:P09_Tr1:P09_Tr2:N/A_L1_D:23_M:9_Y:2015	L1	T0	10:51:15	0	2.98997	19.8	292.8	flotant	0.74	0.1225	rice	499.45	1.49334
866	2015-09-23	SCT 15-2985	P9L1 T1	B4	P09	P09	N/A	2015	9	23	E:B4_P:P09_Tr1:P09_Tr2:N/A_L1_D:23_M:9_Y:2015	L1	T1	11:01:15	10	6.21106	23.8	296.8	flotant	0.74	0.1225	rice	492.719	3.06031
867	2015-09-23	SCT 15-2986	P9L1 T2	B4	P09	P09	N/A	2015	9	23	E:B4_P:P09_Tr1:P09_Tr2:N/A_L1_D:23_M:9_Y:2015	L1	T2	11:11:15	20	6.76069	24.3	297.3	flotant	0.74	0.1225	rice	491.89	3.32552
868	2015-09-23	SCT 15-2987	P9L1 T3	B4	P09	P09	N/A	2015	9	23	E:B4_P:P09_Tr1:P09_Tr2:N/A_L1_D:23_M:9_Y:2015	L1	T3	11:21:15	30	5.81482	24.8	297.8	flotant	0.74	0.1225	rice	491.064	2.85545
869	2015-09-23	SCT 15-2988	P9L2 T0	B4	P09	P09	N/A	2015	9	23	E:B4_P:P09_Tr1:P09_Tr2:N/A_L2_D:23_M:9_Y:2015	L2	T0	10:51:15	0	4.29374	19.4	292.4	flotant	0.74	0.1225	rice	500.133	2.14744
870	2015-09-23	SCT 15-2989	P9L2 T1	B4	P09	P09	N/A	2015	9	23	E:B4_P:P09_Tr1:P09_Tr2:N/A_L2_D:23_M:9_Y:2015	L2	T1	11:01:15	10	7.97499	21.8	294.8	flotant	0.74	0.1225	rice	496.061	3.95609
871	2015-09-23	SCT 15-2990	P9L2 T2	B4	P09	P09	N/A	2015	9	23	E:B4_P:P09_Tr1:P09_Tr2:N/A_L2_D:23_M:9_Y:2015	L2	T2	11:11:15	20	8.53741	22.7	295.7	flotant	0.74	0.1225	rice	494.552	4.22219
872	2015-09-23	SCT 15-2991	P9L2 T3	B4	P09	P09	N/A	2015	9	23	E:B4_P:P09_Tr1:P09_Tr2:N/A_L2_D:23_M:9_Y:2015	L2	T3	11:21:15	30	9.15095	23.3	296.3	flotant	0.74	0.1225	rice	493.55	4.51645
873	2015-09-23	SCT 15-2992	P9L3 T0	B4	P09	P09	N/A	2015	9	23	E:B4_P:P09_Tr1:P09_Tr2:N/A_L3_D:23_M:9_Y:2015	L3	T0	10:51:15	0	3.78246	19.7	292.7	flotant	0.74	0.1225	rice	499.62	1.88979
874	2015-09-23	SCT 15-2993	P9L3 T1	B4	P09	P09	N/A	2015	9	23	E:B4_P:P09_Tr1:P09_Tr2:N/A_L3_D:23_M:9_Y:2015	L3	T1	11:01:15	10	14.954	22.6	295.6	flotant	0.74	0.1225	rice	494.719	7.39804
875	2015-09-23	SCT 15-2994	P9L3 T2	B4	P09	P09	N/A	2015	9	23	E:B4_P:P09_Tr1:P09_Tr2:N/A_L3_D:23_M:9_Y:2015	L3	T2	11:11:15	20	17.715	23.9	296.9	flotant	0.74	0.1225	rice	492.553	8.72556
876	2015-09-23	SCT 15-2995	P9L3 T3	B4	P09	P09	N/A	2015	9	23	E:B4_P:P09_Tr1:P09_Tr2:N/A_L3_D:23_M:9_Y:2015	L3	T3	11:21:15	30	20.118	24.7	297.7	flotant	0.74	0.1225	rice	491.229	9.88256
877	2015-09-23	SCT 15-2996	P10L1 T0	B4	P10	P10	N/A	2015	9	23	E:B4_P:P10_Tr1:P10_Tr2:N/A_L1_D:23_M:9_Y:2015	L1	T0	09:59:30	0	3.55238	18.5	291.5	flotant	0.74	0.1225	rice	501.677	1.78215
878	2015-09-23	SCT 15-2997	P10L1 T1	B4	P10	P10	N/A	2015	9	23	E:B4_P:P10_Tr1:P10_Tr2:N/A_L1_D:23_M:9_Y:2015	L1	T1	10:09:30	10	4.14036	19.4	292.4	flotant	0.74	0.1225	rice	500.133	2.07073
879	2015-09-23	SCT 15-2998	P10L1 T2	B4	P10	P10	N/A	2015	9	23	E:B4_P:P10_Tr1:P10_Tr2:N/A_L1_D:23_M:9_Y:2015	L1	T2	10:19:30	20	4.90728	19.9	292.9	flotant	0.74	0.1225	rice	499.279	2.45011
880	2015-09-23	SCT 15-2999	P10L1 T3	B4	P10	P10	N/A	2015	9	23	E:B4_P:P10_Tr1:P10_Tr2:N/A_L1_D:23_M:9_Y:2015	L1	T3	10:29:30	30	5.18849	20.5	293.5	flotant	0.74	0.1225	rice	498.259	2.58521
881	2015-09-23	SCT 15-3000	P10L2 T0	B4	P10	P10	N/A	2015	9	23	E:B4_P:P10_Tr1:P10_Tr2:N/A_L2_D:23_M:9_Y:2015	L2	T0	09:59:30	0	2.70876	18.4	291.4	flotant	0.74	0.1225	rice	501.849	1.35939
882	2015-09-23	SCT 15-3001	P10L2 T1	B4	P10	P10	N/A	2015	9	23	E:B4_P:P10_Tr1:P10_Tr2:N/A_L2_D:23_M:9_Y:2015	L2	T1	10:09:30	10	5.34188	19.1	292.1	flotant	0.74	0.1225	rice	500.647	2.67439
883	2015-09-23	SCT 15-3002	P10L2 T2	B4	P10	P10	N/A	2015	9	23	E:B4_P:P10_Tr1:P10_Tr2:N/A_L2_D:23_M:9_Y:2015	L2	T2	10:19:30	20	7.46371	19.5	292.5	flotant	0.74	0.1225	rice	499.962	3.73157
884	2015-09-23	SCT 15-3003	P10L2 T3	B4	P10	P10	N/A	2015	9	23	E:B4_P:P10_Tr1:P10_Tr2:N/A_L2_D:23_M:9_Y:2015	L2	T3	10:29:30	30	7.46371	20.2	293.2	flotant	0.74	0.1225	rice	498.768	3.72266
885	2015-09-23	SCT 15-3004	P10L3 T0	B4	P10	P10	N/A	2015	9	23	E:B4_P:P10_Tr1:P10_Tr2:N/A_L3_D:23_M:9_Y:2015	L3	T0	09:59:30	0	2.98997	18.3	291.3	flotant	0.74	0.1225	rice	502.022	1.50103
886	2015-09-23	SCT 15-3005	P10L3 T1	B4	P10	P10	N/A	2015	9	23	E:B4_P:P10_Tr1:P10_Tr2:N/A_L3_D:23_M:9_Y:2015	L3	T1	10:09:30	10	4.08923	19.2	292.2	flotant	0.74	0.1225	rice	500.475	2.04656
887	2015-09-23	SCT 15-3006	P10L3 T2	B4	P10	P10	N/A	2015	9	23	E:B4_P:P10_Tr1:P10_Tr2:N/A_L3_D:23_M:9_Y:2015	L3	T2	10:19:30	20	6.72235	19.8	292.8	flotant	0.74	0.1225	rice	499.45	3.35747
888	2015-09-23	SCT 15-3007	P10L3 T3	B4	P10	P10	N/A	2015	9	23	E:B4_P:P10_Tr1:P10_Tr2:N/A_L3_D:23_M:9_Y:2015	L3	T3	10:29:30	30	8.35846	20.5	293.5	flotant	0.74	0.1225	rice	498.259	4.16467
889	2015-09-23	SCT 15-3008	P11L1 T0	B4	P11	P11	N/A	2015	9	23	E:B4_P:P11_Tr1:P11_Tr2:N/A_L1_D:23_M:9_Y:2015	L1	T0	14:31:00	0	4.43711	37.3	310.3	flotant	0.74	0.1225	rice	471.282	2.09113
890	2015-09-23	SCT 15-3009	P11L1 T1	B4	P11	P11	N/A	2015	9	23	E:B4_P:P11_Tr1:P11_Tr2:N/A_L1_D:23_M:9_Y:2015	L1	T1	14:41:00	10	4.33468	40.5	313.5	flotant	0.74	0.1225	rice	466.472	2.02201
891	2015-09-23	SCT 15-3010	P11L1 T2	B4	P11	P11	N/A	2015	9	23	E:B4_P:P11_Tr1:P11_Tr2:N/A_L1_D:23_M:9_Y:2015	L1	T2	14:51:00	20	5.18824	42.9	315.9	flotant	0.74	0.1225	rice	462.928	2.40178
892	2015-09-23	SCT 15-3011	P11L1 T3	B4	P11	P11	N/A	2015	9	23	E:B4_P:P11_Tr1:P11_Tr2:N/A_L1_D:23_M:9_Y:2015	L1	T3	15:01:00	30	4.81268	43.3	316.3	flotant	0.74	0.1225	rice	462.342	2.22511
893	2015-09-23	SCT 15-3012	P11L2 T0	B4	P11	P11	N/A	2015	9	23	E:B4_P:P11_Tr1:P11_Tr2:N/A_L2_D:23_M:9_Y:2015	L2	T0	14:31:00	0	4.74439	35.6	308.6	flotant	0.74	0.1225	rice	473.879	2.24827
894	2015-09-23	SCT 15-3013	P11L2 T1	B4	P11	P11	N/A	2015	9	23	E:B4_P:P11_Tr1:P11_Tr2:N/A_L2_D:23_M:9_Y:2015	L2	T1	14:41:00	10	4.71025	38.1	311.1	flotant	0.74	0.1225	rice	470.07	2.21415
895	2015-09-23	SCT 15-3014	P11L2 T2	B4	P11	P11	N/A	2015	9	23	E:B4_P:P11_Tr1:P11_Tr2:N/A_L2_D:23_M:9_Y:2015	L2	T2	14:51:00	20	6.62223	39.6	312.6	flotant	0.74	0.1225	rice	467.815	3.09798
896	2015-09-23	SCT 15-3015	P11L2 T3	B4	P11	P11	N/A	2015	9	23	E:B4_P:P11_Tr1:P11_Tr2:N/A_L2_D:23_M:9_Y:2015	L2	T3	15:01:00	30	4.33468	40.2	313.2	flotant	0.74	0.1225	rice	466.919	2.02394
897	2015-09-23	SCT 15-3016	P11L3 T0	B4	P11	P11	N/A	2015	9	23	E:B4_P:P11_Tr1:P11_Tr2:N/A_L3_D:23_M:9_Y:2015	L3	T0	14:31:00	0	5.01753	28.7	301.7	flotant	0.74	0.1225	rice	484.716	2.43208
898	2015-09-23	SCT 15-3017	P11L3 T1	B4	P11	P11	N/A	2015	9	23	E:B4_P:P11_Tr1:P11_Tr2:N/A_L3_D:23_M:9_Y:2015	L3	T1	14:41:00	10	4.43711	38.6	311.6	flotant	0.74	0.1225	rice	469.316	2.08241
899	2015-09-23	SCT 15-3018	P11L3 T2	B4	P11	P11	N/A	2015	9	23	E:B4_P:P11_Tr1:P11_Tr2:N/A_L3_D:23_M:9_Y:2015	L3	T2	14:51:00	20	4.40297	40.1	313.1	flotant	0.74	0.1225	rice	467.068	2.05648
900	2015-09-23	SCT 15-3019	P11L3 T3	B4	P11	P11	N/A	2015	9	23	E:B4_P:P11_Tr1:P11_Tr2:N/A_L3_D:23_M:9_Y:2015	L3	T3	15:01:00	30	4.2664	40.9	313.9	flotant	0.74	0.1225	rice	465.877	1.98762
901	2015-09-23	SCT 15-3020	P12L1 T0	B4	P12	P12	N/A	2015	9	23	E:B4_P:P12_Tr1:P12_Tr2:N/A_L1_D:23_M:9_Y:2015	L1	T0	12:52:00	0	8.4735	29.3	302.3	flotant	0.74	0.1225	rice	483.754	4.09909
902	2015-09-23	SCT 15-3021	P12L1 T1	B4	P12	P12	N/A	2015	9	23	E:B4_P:P12_Tr1:P12_Tr2:N/A_L1_D:23_M:9_Y:2015	L1	T1	13:02:00	10	13.3946	34.8	307.8	flotant	0.74	0.1225	rice	475.11	6.36392
903	2015-09-23	SCT 15-3022	P12L1 T2	B4	P12	P12	N/A	2015	9	23	E:B4_P:P12_Tr1:P12_Tr2:N/A_L1_D:23_M:9_Y:2015	L1	T2	13:12:00	20	22.7511	35.8	308.8	flotant	0.74	0.1225	rice	473.572	10.7743
904	2015-09-23	SCT 15-3023	P12L1 T3	B4	P12	P12	N/A	2015	9	23	E:B4_P:P12_Tr1:P12_Tr2:N/A_L1_D:23_M:9_Y:2015	L1	T3	13:23:00	31	27.3783	37.7	310.7	flotant	0.74	0.1225	rice	470.676	12.8863
905	2015-09-23	SCT 15-3624	P12L1 T4	B4	P12	P12	N/A	2015	9	23	E:B4_P:P12_Tr1:P12_Tr2:N/A_L1_D:23_M:9_Y:2015	L1	T4	13:33:00	41	30.1136	40	313	flotant	0.74	0.1225	rice	467.217	14.0696
906	2015-09-23	SCT 15-3024	P12L2 T0	B4	P12	P12	N/A	2015	9	23	E:B4_P:P12_Tr1:P12_Tr2:N/A_L2_D:23_M:9_Y:2015	L2	T0	12:42:00	0	3.80802	27.8	300.8	flotant	0.74	0.1225	rice	486.167	1.85133
907	2015-09-23	SCT 15-3025	P12L2 T1	B4	P12	P12	N/A	2015	9	23	E:B4_P:P12_Tr1:P12_Tr2:N/A_L2_D:23_M:9_Y:2015	L2	T1	12:52:00	10	5.39301	31	304	flotant	0.74	0.1225	rice	481.049	2.5943
908	2015-09-23	SCT 15-3026	P12L2 T2	B4	P12	P12	N/A	2015	9	23	E:B4_P:P12_Tr1:P12_Tr2:N/A_L2_D:23_M:9_Y:2015	L2	T2	13:02:00	20	5.49526	33.4	306.4	flotant	0.74	0.1225	rice	477.281	2.62278
909	2015-09-23	SCT 15-3027	P12L2 T3	B4	P12	P12	N/A	2015	9	23	E:B4_P:P12_Tr1:P12_Tr2:N/A_L2_D:23_M:9_Y:2015	L2	T3	13:12:00	30	6.87573	34.9	307.9	flotant	0.74	0.1225	rice	474.956	3.26567
910	2015-09-23	SCT 15-3028	P12L3 T0	B4	P12	P12	N/A	2015	9	23	E:B4_P:P12_Tr1:P12_Tr2:N/A_L3_D:23_M:9_Y:2015	L3	T0	12:42:00	0	3.37343	31.2	304.2	flotant	0.74	0.1225	rice	480.733	1.62172
911	2015-09-23	SCT 15-3029	P12L3 T1	B4	P12	P12	N/A	2015	9	23	E:B4_P:P12_Tr1:P12_Tr2:N/A_L3_D:23_M:9_Y:2015	L3	T1	12:52:00	10	9.8284	33.6	306.6	flotant	0.74	0.1225	rice	476.97	4.68785
912	2015-09-23	SCT 15-3030	P12L3 T2	B4	P12	P12	N/A	2015	9	23	E:B4_P:P12_Tr1:P12_Tr2:N/A_L3_D:23_M:9_Y:2015	L3	T2	13:02:00	20	10.3525	34.8	307.8	flotant	0.74	0.1225	rice	475.11	4.91856
913	2015-09-23	SCT 15-3031	P12L3 T3	B4	P12	P12	N/A	2015	9	23	E:B4_P:P12_Tr1:P12_Tr2:N/A_L3_D:23_M:9_Y:2015	L3	T3	13:12:00	30	12.7299	36.6	309.6	flotant	0.74	0.1225	rice	472.348	6.01296
914	2015-09-23	SCT 15-3032	P13L1 T0	B4	P13	P13	N/A	2015	9	23	E:B4_P:P13_Tr1:P13_Tr2:N/A_L1_D:23_M:9_Y:2015	L1	T0	11:24:00	0	3.105	22.5	295.5	flotant	0.74	0.1225	rice	494.886	1.53662
915	2015-09-23	SCT 15-3033	P13L1 T1	B4	P13	P13	N/A	2015	9	23	E:B4_P:P13_Tr1:P13_Tr2:N/A_L1_D:23_M:9_Y:2015	L1	T1	11:34:00	10	4.70277	23.7	296.7	flotant	0.74	0.1225	rice	492.885	2.31792
916	2015-09-23	SCT 15-3034	P13L1 T2	B4	P13	P13	N/A	2015	9	23	E:B4_P:P13_Tr1:P13_Tr2:N/A_L1_D:23_M:9_Y:2015	L1	T2	11:44:00	20	4.60051	24.2	297.2	flotant	0.74	0.1225	rice	492.056	2.26371
917	2015-09-23	SCT 15-3035	P13L1 T3	B4	P13	P13	N/A	2015	9	23	E:B4_P:P13_Tr1:P13_Tr2:N/A_L1_D:23_M:9_Y:2015	L1	T3	11:54:00	30	4.57495	25.3	298.3	flotant	0.74	0.1225	rice	490.241	2.24283
918	2015-09-23	SCT 15-3036	P13L2 T0	B4	P13	P13	N/A	2015	9	23	E:B4_P:P13_Tr1:P13_Tr2:N/A_L2_D:23_M:9_Y:2015	L2	T0	11:24:00	0	4.19149	22.6	295.6	flotant	0.74	0.1225	rice	494.719	2.07361
919	2015-09-23	SCT 15-3037	P13L2 T1	B4	P13	P13	N/A	2015	9	23	E:B4_P:P13_Tr1:P13_Tr2:N/A_L2_D:23_M:9_Y:2015	L2	T1	11:34:00	10	4.88172	24.3	297.3	flotant	0.74	0.1225	rice	491.89	2.40127
920	2015-09-23	SCT 15-3038	P13L2 T2	B4	P13	P13	N/A	2015	9	23	E:B4_P:P13_Tr1:P13_Tr2:N/A_L2_D:23_M:9_Y:2015	L2	T2	11:44:00	20	6.85017	24.6	297.6	flotant	0.74	0.1225	rice	491.394	3.36613
921	2015-09-23	SCT 15-3039	P13L2 T3	B4	P13	P13	N/A	2015	9	23	E:B4_P:P13_Tr1:P13_Tr2:N/A_L2_D:23_M:9_Y:2015	L2	T3	11:54:00	30	4.52382	25.3	298.3	flotant	0.74	0.1225	rice	490.241	2.21776
922	2015-09-23	SCT 15-3040	P13L3 T0	B4	P13	P13	N/A	2015	9	23	E:B4_P:P13_Tr1:P13_Tr2:N/A_L3_D:23_M:9_Y:2015	L3	T0	11:24:00	0	4.37043	21.5	294.5	flotant	0.74	0.1225	rice	496.567	2.17021
923	2015-09-23	SCT 15-3041	P13L3 T1	B4	P13	P13	N/A	2015	9	23	E:B4_P:P13_Tr1:P13_Tr2:N/A_L3_D:23_M:9_Y:2015	L3	T1	11:34:00	10	4.65164	23.1	296.1	flotant	0.74	0.1225	rice	493.884	2.29737
924	2015-09-23	SCT 15-3042	P13L3 T2	B4	P13	P13	N/A	2015	9	23	E:B4_P:P13_Tr1:P13_Tr2:N/A_L3_D:23_M:9_Y:2015	L3	T2	11:44:00	20	5.44413	24.3	297.3	flotant	0.74	0.1225	rice	491.89	2.67792
925	2015-09-23	SCT 15-3043	P13L3 T3	B4	P13	P13	N/A	2015	9	23	E:B4_P:P13_Tr1:P13_Tr2:N/A_L3_D:23_M:9_Y:2015	L3	T3	11:54:00	30	5.77647	24.9	297.9	flotant	0.74	0.1225	rice	490.899	2.83566
926	2015-09-23	SCT 15-3044	P14L1 T0	B4	P14	P14	N/A	2015	9	23	E:B4_P:P14_Tr1:P14_Tr2:N/A_L1_D:23_M:9_Y:2015	L1	T0	10:12:00	0	18.1624	19.6	292.6	flotant	0.74	0.1225	rice	499.791	9.07739
927	2015-09-23	SCT 15-3045	P14L1 T1	B4	P14	P14	N/A	2015	9	23	E:B4_P:P14_Tr1:P14_Tr2:N/A_L1_D:23_M:9_Y:2015	L1	T1	10:22:00	10	23.6934	21	294	flotant	0.74	0.1225	rice	497.411	11.7854
928	2015-09-23	SCT 15-3046	P14L1 T2	B4	P14	P14	N/A	2015	9	23	E:B4_P:P14_Tr1:P14_Tr2:N/A_L1_D:23_M:9_Y:2015	L1	T2	10:32:00	20	27.3467	21.6	294.6	flotant	0.74	0.1225	rice	496.398	13.5748
929	2015-09-23	SCT 15-3047	P14L1 T3	B4	P14	P14	N/A	2015	9	23	E:B4_P:P14_Tr1:P14_Tr2:N/A_L1_D:23_M:9_Y:2015	L1	T3	10:42:00	30	30.3512	21.9	294.9	flotant	0.74	0.1225	rice	495.893	15.051
930	2015-09-23	SCT 15-3048	P14L2 T0	B4	P14	P14	N/A	2015	9	23	E:B4_P:P14_Tr1:P14_Tr2:N/A_L2_D:23_M:9_Y:2015	L2	T0	10:12:00	0	115.98	19.7	292.7	flotant	0.74	0.1225	rice	499.62	57.9462
931	2015-09-23	SCT 15-3049	P14L2 T1	B4	P14	P14	N/A	2015	9	23	E:B4_P:P14_Tr1:P14_Tr2:N/A_L2_D:23_M:9_Y:2015	L2	T1	10:22:00	10	108.537	20.4	293.4	flotant	0.74	0.1225	rice	498.428	54.0981
932	2015-09-23	SCT 15-3050	P14L2 T2	B4	P14	P14	N/A	2015	9	23	E:B4_P:P14_Tr1:P14_Tr2:N/A_L2_D:23_M:9_Y:2015	L2	T2	10:32:00	20	104.816	20.8	293.8	flotant	0.74	0.1225	rice	497.75	52.1721
933	2015-09-23	SCT 15-3051	P14L2 T3	B4	P14	P14	N/A	2015	9	23	E:B4_P:P14_Tr1:P14_Tr2:N/A_L2_D:23_M:9_Y:2015	L2	T3	10:42:00	30	103.792	21.8	294.8	flotant	0.74	0.1225	rice	496.061	51.487
934	2015-09-23	SCT 15-3052	P14L3 T0	B4	P14	P14	N/A	2015	9	23	E:B4_P:P14_Tr1:P14_Tr2:N/A_L3_D:23_M:9_Y:2015	L3	T0	10:12:00	0	5.75159	19.7	292.7	flotant	0.74	0.1225	rice	499.62	2.87361
935	2015-09-23	SCT 15-3053	P14L3 T1	B4	P14	P14	N/A	2015	9	23	E:B4_P:P14_Tr1:P14_Tr2:N/A_L3_D:23_M:9_Y:2015	L3	T1	10:22:00	10	6.89537	20.9	293.9	flotant	0.74	0.1225	rice	497.581	3.431
936	2015-09-23	SCT 15-3054	P14L3 T2	B4	P14	P14	N/A	2015	9	23	E:B4_P:P14_Tr1:P14_Tr2:N/A_L3_D:23_M:9_Y:2015	L3	T2	10:32:00	20	8.12449	21.5	294.5	flotant	0.74	0.1225	rice	496.567	4.03435
937	2015-09-23	SCT 15-3055	P14L3 T3	B4	P14	P14	N/A	2015	9	23	E:B4_P:P14_Tr1:P14_Tr2:N/A_L3_D:23_M:9_Y:2015	L3	T3	10:42:00	30	9.42191	21.9	294.9	flotant	0.74	0.1225	rice	495.893	4.67226
938	2015-09-23	SCT 15-3056	P15L1 T0	B4	P15	P15	N/A	2015	9	23	E:B4_P:P15_Tr1:P15_Tr2:N/A_L1_D:23_M:9_Y:2015	L1	T0	14:25:15	0	7.81721	30.7	303.7	flotant	0.74	0.1225	rice	481.524	3.76418
939	2015-09-23	SCT 15-3057	P15L1 T1	B4	P15	P15	N/A	2015	9	23	E:B4_P:P15_Tr1:P15_Tr2:N/A_L1_D:23_M:9_Y:2015	L1	T1	14:35:15	10	9.28534	40.1	313.1	flotant	0.74	0.1225	rice	467.068	4.33688
940	2015-09-23	SCT 15-3058	P15L1 T2	B4	P15	P15	N/A	2015	9	23	E:B4_P:P15_Tr1:P15_Tr2:N/A_L1_D:23_M:9_Y:2015	L1	T2	14:45:15	20	15.6017	40.5	313.5	flotant	0.74	0.1225	rice	466.472	7.27775
941	2015-09-23	SCT 15-3059	P15L1 T3	B4	P15	P15	N/A	2015	9	23	E:B4_P:P15_Tr1:P15_Tr2:N/A_L1_D:23_M:9_Y:2015	L1	T3	14:55:15	30	16.5918	41.7	314.7	flotant	0.74	0.1225	rice	464.693	7.7101
942	2015-09-23	SCT 15-3060	P15L2 T0	B4	P15	P15	N/A	2015	9	23	E:B4_P:P15_Tr1:P15_Tr2:N/A_L2_D:23_M:9_Y:2015	L2	T0	14:25:15	0	9.59262	28.1	301.1	flotant	0.74	0.1225	rice	485.682	4.65896
943	2015-09-23	SCT 15-3061	P15L2 T1	B4	P15	P15	N/A	2015	9	23	E:B4_P:P15_Tr1:P15_Tr2:N/A_L2_D:23_M:9_Y:2015	L2	T1	14:35:15	10	17.4112	40.1	313.1	flotant	0.74	0.1225	rice	467.068	8.13223
944	2015-09-23	SCT 15-3062	P15L2 T2	B4	P15	P15	N/A	2015	9	23	E:B4_P:P15_Tr1:P15_Tr2:N/A_L2_D:23_M:9_Y:2015	L2	T2	14:45:15	20	21.4742	40.3	313.3	flotant	0.74	0.1225	rice	466.77	10.0235
945	2015-09-23	SCT 15-3063	P15L2 T3	B4	P15	P15	N/A	2015	9	23	E:B4_P:P15_Tr1:P15_Tr2:N/A_L2_D:23_M:9_Y:2015	L2	T3	14:55:15	30	24.7519	41.3	314.3	flotant	0.74	0.1225	rice	465.284	11.5167
946	2015-09-23	SCT 15-3064	P15L3 T0	B4	P15	P15	N/A	2015	9	23	E:B4_P:P15_Tr1:P15_Tr2:N/A_L3_D:23_M:9_Y:2015	L3	T0	14:25:15	0	4.84682	29.1	302.1	flotant	0.74	0.1225	rice	484.075	2.34622
947	2015-09-23	SCT 15-3065	P15L3 T1	B4	P15	P15	N/A	2015	9	23	E:B4_P:P15_Tr1:P15_Tr2:N/A_L3_D:23_M:9_Y:2015	L3	T1	14:35:15	10	9.35362	40.7	313.7	flotant	0.74	0.1225	rice	466.174	4.36042
948	2015-09-23	SCT 15-3066	P15L3 T2	B4	P15	P15	N/A	2015	9	23	E:B4_P:P15_Tr1:P15_Tr2:N/A_L3_D:23_M:9_Y:2015	L3	T2	14:45:15	20	10.9242	41.1	314.1	flotant	0.74	0.1225	rice	465.581	5.08608
949	2015-09-23	SCT 15-3067	P15L3 T3	B4	P15	P15	N/A	2015	9	23	E:B4_P:P15_Tr1:P15_Tr2:N/A_L3_D:23_M:9_Y:2015	L3	T3	14:55:15	30	11.607	42.5	315.5	flotant	0.74	0.1225	rice	463.515	5.38003
950	2015-10-07	SCT 15-3425	P1L1 T0 Q	B4	P01	P01	N/A	2015	10	7	E:B4_P:P01_Tr1:P01_Tr2:N/A_L1_D:7_M:10_Y:2015	L1	T0	13:31:17	0	2.27917	30.2	303.2	flotant	0.74	0.1225	rice	482.318	1.09928
951	2015-10-07	SCT 15-3426	P1L1 T1 Q	B4	P01	P01	N/A	2015	10	7	E:B4_P:P01_Tr1:P01_Tr2:N/A_L1_D:7_M:10_Y:2015	L1	T1	13:41:17	10	9.88649	37.1	310.1	flotant	0.74	0.1225	rice	471.586	4.66233
952	2015-10-07	SCT 15-3427	P1L1 T2 Q	B4	P01	P01	N/A	2015	10	7	E:B4_P:P01_Tr1:P01_Tr2:N/A_L1_D:7_M:10_Y:2015	L1	T2	13:51:17	20	10.5533	37.4	310.4	flotant	0.74	0.1225	rice	471.131	4.97196
953	2015-10-07	SCT 15-3428	P1L1 T3 Q	B4	P01	P01	N/A	2015	10	7	E:B4_P:P01_Tr1:P01_Tr2:N/A_L1_D:7_M:10_Y:2015	L1	T3	14:01:17	30	12.5233	39.1	312.1	flotant	0.74	0.1225	rice	468.564	5.86796
954	2015-10-07	SCT 15-3429	P1L2 T0 Q	B4	P01	P01	N/A	2015	10	7	E:B4_P:P01_Tr1:P01_Tr2:N/A_L2_D:7_M:10_Y:2015	L2	T0	13:31:17	0	2.76409	27.9	300.9	flotant	0.74	0.1225	rice	486.005	1.34336
955	2015-10-07	SCT 15-3430	P1L2 T1 Q	B4	P01	P01	N/A	2015	10	7	E:B4_P:P01_Tr1:P01_Tr2:N/A_L2_D:7_M:10_Y:2015	L2	T1	13:41:17	10	4.06734	35.8	308.8	flotant	0.74	0.1225	rice	473.572	1.92618
956	2015-10-07	SCT 15-3431	P1L2 T2 Q	B4	P01	P01	N/A	2015	10	7	E:B4_P:P01_Tr1:P01_Tr2:N/A_L2_D:7_M:10_Y:2015	L2	T2	13:51:17	20	4.52196	37.9	310.9	flotant	0.74	0.1225	rice	470.373	2.12701
957	2015-10-07	SCT 15-3432	P1L2 T3 Q	B4	P01	P01	N/A	2015	10	7	E:B4_P:P01_Tr1:P01_Tr2:N/A_L2_D:7_M:10_Y:2015	L2	T3	14:01:17	30	5.91613	38.4	311.4	flotant	0.74	0.1225	rice	469.618	2.77832
958	2015-10-07	SCT 15-3433	P1L3 T0 Q	B4	P01	P01	N/A	2015	10	7	E:B4_P:P01_Tr1:P01_Tr2:N/A_L3_D:7_M:10_Y:2015	L3	T0	13:31:17	0	4.6735	28.8	301.8	flotant	0.74	0.1225	rice	484.556	2.26457
959	2015-10-07	SCT 15-3434	P1L3 T1 Q	B4	P01	P01	N/A	2015	10	7	E:B4_P:P01_Tr1:P01_Tr2:N/A_L3_D:7_M:10_Y:2015	L3	T1	13:41:17	10	6.37075	36.2	309.2	flotant	0.74	0.1225	rice	472.959	3.0131
960	2015-10-07	SCT 15-3435	P1L3 T2 Q	B4	P01	P01	N/A	2015	10	7	E:B4_P:P01_Tr1:P01_Tr2:N/A_L3_D:7_M:10_Y:2015	L3	T2	13:51:17	20	7.94677	38.2	311.2	flotant	0.74	0.1225	rice	469.919	3.73434
961	2015-10-07	SCT 15-3436	P1L3 T3 Q	B4	P01	P01	N/A	2015	10	7	E:B4_P:P01_Tr1:P01_Tr2:N/A_L3_D:7_M:10_Y:2015	L3	T3	14:01:17	30	8.40139	39.4	312.4	flotant	0.74	0.1225	rice	468.114	3.93281
962	2015-10-21	SCT 15-3437	P1L1 T0	B4	P01	P01	N/A	2015	10	21	E:B4_P:P01_Tr1:P01_Tr2:N/A_L1_D:21_M:10_Y:2015	L1	T0	10:14:00	0	42.4405	23.9	296.9	flotant	0.74	0.1225	rice	492.553	20.9042
963	2015-10-21	SCT 15-3438	P1L1 T1	B4	P01	P01	N/A	2015	10	21	E:B4_P:P01_Tr1:P01_Tr2:N/A_L1_D:21_M:10_Y:2015	L1	T1	10:24:00	10	44.6809	27.9	300.9	flotant	0.74	0.1225	rice	486.005	21.7152
964	2015-10-21	SCT 15-3439	P1L1 T2	B4	P01	P01	N/A	2015	10	21	E:B4_P:P01_Tr1:P01_Tr2:N/A_L1_D:21_M:10_Y:2015	L1	T2	10:34:00	20	53.344	31.6	304.6	flotant	0.74	0.1225	rice	480.102	25.6105
965	2015-10-21	SCT 15-3440	P1L1 T3	B4	P01	P01	N/A	2015	10	21	E:B4_P:P01_Tr1:P01_Tr2:N/A_L1_D:21_M:10_Y:2015	L1	T3	10:44:00	30	56.7794	20.7	293.7	flotant	0.74	0.1225	rice	497.919	28.2716
966	2015-10-21	SCT 15-3441	P1L2 T0	B4	P01	P01	N/A	2015	10	21	E:B4_P:P01_Tr1:P01_Tr2:N/A_L2_D:21_M:10_Y:2015	L2	T0	10:14:00	0	4.82504	23.4	296.4	flotant	0.74	0.1225	rice	493.384	2.3806
967	2015-10-21	SCT 15-3442	P1L2 T1	B4	P01	P01	N/A	2015	10	21	E:B4_P:P01_Tr1:P01_Tr2:N/A_L2_D:21_M:10_Y:2015	L2	T1	10:24:00	10	7.88615	27.9	300.9	flotant	0.74	0.1225	rice	486.005	3.83271
968	2015-10-21	SCT 15-3443	P1L2 T2	B4	P01	P01	N/A	2015	10	21	E:B4_P:P01_Tr1:P01_Tr2:N/A_L2_D:21_M:10_Y:2015	L2	T2	10:34:00	20	11.311	30.5	303.5	flotant	0.74	0.1225	rice	481.842	5.45009
969	2015-10-21	SCT 15-3444	P1L2 T3	B4	P01	P01	N/A	2015	10	21	E:B4_P:P01_Tr1:P01_Tr2:N/A_L2_D:21_M:10_Y:2015	L2	T3	10:44:00	30	14.4933	20.4	293.4	flotant	0.74	0.1225	rice	498.428	7.22388
970	2015-10-21	SCT 15-3445	P1L3 T0	B4	P01	P01	N/A	2015	10	21	E:B4_P:P01_Tr1:P01_Tr2:N/A_L3_D:21_M:10_Y:2015	L3	T0	10:14:00	0	9.37125	25.8	298.8	flotant	0.74	0.1225	rice	489.421	4.58648
971	2015-10-21	SCT 15-3446	P1L3 T1	B4	P01	P01	N/A	2015	10	21	E:B4_P:P01_Tr1:P01_Tr2:N/A_L3_D:21_M:10_Y:2015	L3	T1	10:24:00	10	20.3428	28.3	301.3	flotant	0.74	0.1225	rice	485.36	9.87356
972	2015-10-21	SCT 15-3447	P1L3 T2	B4	P01	P01	N/A	2015	10	21	E:B4_P:P01_Tr1:P01_Tr2:N/A_L3_D:21_M:10_Y:2015	L3	T2	10:34:00	20	24.1313	23.5	296.5	flotant	0.74	0.1225	rice	493.217	11.902
973	2015-10-21	SCT 15-3448	P1L3 T3	B4	P01	P01	N/A	2015	10	21	E:B4_P:P01_Tr1:P01_Tr2:N/A_L3_D:21_M:10_Y:2015	L3	T3	10:44:00	30	25.3739	20.8	293.8	flotant	0.74	0.1225	rice	497.75	12.6299
974	2015-10-21	SCT 15-3449	P2L1 T0	B4	P02	P02	N/A	2015	10	21	E:B4_P:P02_Tr1:P02_Tr2:N/A_L1_D:21_M:10_Y:2015	L1	T0	11:06:30	0	2.94594	17.9	290.9	flotant	0.74	0.1225	rice	502.712	1.48096
975	2015-10-21	SCT 15-3450	P2L1 T1	B4	P02	P02	N/A	2015	10	21	E:B4_P:P02_Tr1:P02_Tr2:N/A_L1_D:21_M:10_Y:2015	L1	T1	11:16:30	10	10.0077	19.3	292.3	flotant	0.74	0.1225	rice	500.304	5.0069
976	2015-10-21	SCT 15-3451	P2L1 T2	B4	P02	P02	N/A	2015	10	21	E:B4_P:P02_Tr1:P02_Tr2:N/A_L1_D:21_M:10_Y:2015	L1	T2	11:26:30	20	10.3108	26.1	299.1	flotant	0.74	0.1225	rice	488.93	5.04126
977	2015-10-21	SCT 15-3452	P2L1 T3	B4	P02	P02	N/A	2015	10	21	E:B4_P:P02_Tr1:P02_Tr2:N/A_L1_D:21_M:10_Y:2015	L1	T3	11:36:30	30	11.8262	32.9	305.9	flotant	0.74	0.1225	rice	478.061	5.65365
978	2015-10-21	SCT 15-3453	P2L2 T0	B4	P02	P02	N/A	2015	10	21	E:B4_P:P02_Tr1:P02_Tr2:N/A_L2_D:21_M:10_Y:2015	L2	T0	11:06:30	0	3.24902	17.6	290.6	flotant	0.74	0.1225	rice	503.231	1.63501
979	2015-10-21	SCT 15-3454	P2L2 T1	B4	P02	P02	N/A	2015	10	21	E:B4_P:P02_Tr1:P02_Tr2:N/A_L2_D:21_M:10_Y:2015	L2	T1	11:16:30	10	5.30997	19.2	292.2	flotant	0.74	0.1225	rice	500.475	2.65751
980	2015-10-21	SCT 15-3455	P2L2 T2	B4	P02	P02	N/A	2015	10	21	E:B4_P:P02_Tr1:P02_Tr2:N/A_L2_D:21_M:10_Y:2015	L2	T2	11:26:30	20	6.9466	27.5	300.5	flotant	0.74	0.1225	rice	486.652	3.38058
981	2015-10-21	SCT 15-3456	P2L2 T3	B4	P02	P02	N/A	2015	10	21	E:B4_P:P02_Tr1:P02_Tr2:N/A_L2_D:21_M:10_Y:2015	L2	T3	11:36:30	30	8.21954	31.9	304.9	flotant	0.74	0.1225	rice	479.629	3.94233
982	2015-10-21	SCT 15-3457	P2L3 T0	B4	P02	P02	N/A	2015	10	21	E:B4_P:P02_Tr1:P02_Tr2:N/A_L3_D:21_M:10_Y:2015	L3	T0	11:06:30	0	4.6735	18	291	flotant	0.74	0.1225	rice	502.539	2.34862
983	2015-10-21	SCT 15-3458	P2L3 T1	B4	P02	P02	N/A	2015	10	21	E:B4_P:P02_Tr1:P02_Tr2:N/A_L3_D:21_M:10_Y:2015	L3	T1	11:16:30	10	11.22	19	292	flotant	0.74	0.1225	rice	500.818	5.6192
984	2015-10-21	SCT 15-3459	P2L3 T2	B4	P02	P02	N/A	2015	10	21	E:B4_P:P02_Tr1:P02_Tr2:N/A_L3_D:21_M:10_Y:2015	L3	T2	11:26:30	20	14.069	26	299	flotant	0.74	0.1225	rice	489.093	6.88105
985	2015-10-21	SCT 15-3460	P2L3 T3	B4	P02	P02	N/A	2015	10	21	E:B4_P:P02_Tr1:P02_Tr2:N/A_L3_D:21_M:10_Y:2015	L3	T3	11:36:30	30	18.2212	31.8	304.8	flotant	0.74	0.1225	rice	479.786	8.74228
986	2015-10-21	SCT 15-3461	P3L1 T0	B4	P03	P03	N/A	2015	10	21	E:B4_P:P03_Tr1:P03_Tr2:N/A_L1_D:21_M:10_Y:2015	L1	T0	12:07:38	0	8.58324	23.2	296.2	flotant	0.74	0.1225	rice	493.717	4.23769
987	2015-10-21	SCT 15-3462	P3L1 T1	B4	P03	P03	N/A	2015	10	21	E:B4_P:P03_Tr1:P03_Tr2:N/A_L1_D:21_M:10_Y:2015	L1	T1	12:17:38	10	18.2515	31.4	304.4	flotant	0.74	0.1225	rice	480.417	8.76833
988	2015-10-21	SCT 15-3463	P3L1 T2	B4	P03	P03	N/A	2015	10	21	E:B4_P:P03_Tr1:P03_Tr2:N/A_L1_D:21_M:10_Y:2015	L1	T2	12:27:38	20	19.7669	32	305	flotant	0.74	0.1225	rice	479.472	9.47768
989	2015-10-21	SCT 15-3464	P3L1 T3	B4	P03	P03	N/A	2015	10	21	E:B4_P:P03_Tr1:P03_Tr2:N/A_L1_D:21_M:10_Y:2015	L1	T3	12:37:38	30	19.7669	32.7	305.7	flotant	0.74	0.1225	rice	478.374	9.45597
990	2015-10-21	SCT 15-3465	P3L2 T0	B4	P03	P03	N/A	2015	10	21	E:B4_P:P03_Tr1:P03_Tr2:N/A_L2_D:21_M:10_Y:2015	L2	T0	12:07:38	0	5.61305	21.8	294.8	flotant	0.74	0.1225	rice	496.061	2.78442
991	2015-10-21	SCT 15-3466	P3L2 T1	B4	P03	P03	N/A	2015	10	21	E:B4_P:P03_Tr1:P03_Tr2:N/A_L2_D:21_M:10_Y:2015	L2	T1	12:17:38	10	11.9777	31.2	304.2	flotant	0.74	0.1225	rice	480.733	5.75809
992	2015-10-21	SCT 15-3467	P3L2 T2	B4	P03	P03	N/A	2015	10	21	E:B4_P:P03_Tr1:P03_Tr2:N/A_L2_D:21_M:10_Y:2015	L2	T2	12:27:38	20	15.3722	32.8	305.8	flotant	0.74	0.1225	rice	478.218	7.35128
993	2015-10-21	SCT 15-3468	P3L2 T3	B4	P03	P03	N/A	2015	10	21	E:B4_P:P03_Tr1:P03_Tr2:N/A_L2_D:21_M:10_Y:2015	L2	T3	12:37:38	30	14.069	33.1	306.1	flotant	0.74	0.1225	rice	477.749	6.72145
994	2015-10-21	SCT 15-3469	P3L3 T0	B4	P03	P03	N/A	2015	10	21	E:B4_P:P03_Tr1:P03_Tr2:N/A_L3_D:21_M:10_Y:2015	L3	T0	12:07:38	0	2.97625	25.1	298.1	flotant	0.74	0.1225	rice	490.57	1.46006
995	2015-10-21	SCT 15-3470	P3L3 T1	B4	P03	P03	N/A	2015	10	21	E:B4_P:P03_Tr1:P03_Tr2:N/A_L3_D:21_M:10_Y:2015	L3	T1	12:17:38	10	3.27933	31.8	304.8	flotant	0.74	0.1225	rice	479.786	1.57338
996	2015-10-21	SCT 15-3471	P3L3 T2	B4	P03	P03	N/A	2015	10	21	E:B4_P:P03_Tr1:P03_Tr2:N/A_L3_D:21_M:10_Y:2015	L3	T2	12:27:38	20	4.09765	32.7	305.7	flotant	0.74	0.1225	rice	478.374	1.96021
997	2015-10-21	SCT 15-3472	P3L3 T3	B4	P03	P03	N/A	2015	10	21	E:B4_P:P03_Tr1:P03_Tr2:N/A_L3_D:21_M:10_Y:2015	L3	T3	12:37:38	30	6.1586	33.1	306.1	flotant	0.74	0.1225	rice	477.749	2.94226
998	2015-10-21	SCT 15-3473	P4L1 T0	B4	P04	P04	N/A	2015	10	21	E:B4_P:P04_Tr1:P04_Tr2:N/A_L1_D:21_M:10_Y:2015	L1	T0	14:10:50	0	7.18907	26	299	flotant	0.74	0.1225	rice	489.093	3.51613
999	2015-10-21	SCT 15-3474	P4L1 T1	B4	P04	P04	N/A	2015	10	21	E:B4_P:P04_Tr1:P04_Tr2:N/A_L1_D:21_M:10_Y:2015	L1	T1	14:20:50	10	29.0715	32.6	305.6	flotant	0.74	0.1225	rice	478.53	13.9116
1000	2015-10-21	SCT 15-3475	P4L1 T2	B4	P04	P04	N/A	2015	10	21	E:B4_P:P04_Tr1:P04_Tr2:N/A_L1_D:21_M:10_Y:2015	L1	T2	14:30:50	20	37.2874	33.5	306.5	flotant	0.74	0.1225	rice	477.125	17.7908
1001	2015-10-21	SCT 15-3476	P4L1 T3	B4	P04	P04	N/A	2015	10	21	E:B4_P:P04_Tr1:P04_Tr2:N/A_L1_D:21_M:10_Y:2015	L1	T3	14:40:50	30	42.54	33.8	306.8	flotant	0.74	0.1225	rice	476.659	20.2771
1002	2015-10-21	SCT 15-3477	P4L2 T0	B4	P04	P04	N/A	2015	10	21	E:B4_P:P04_Tr1:P04_Tr2:N/A_L2_D:21_M:10_Y:2015	L2	T0	14:10:50	0	37.138	25.7	298.7	flotant	0.74	0.1225	rice	489.585	18.1822
1003	2015-10-21	SCT 15-3478	P4L2 T1	B4	P04	P04	N/A	2015	10	21	E:B4_P:P04_Tr1:P04_Tr2:N/A_L2_D:21_M:10_Y:2015	L2	T1	14:20:50	10	68.0812	34.4	307.4	flotant	0.74	0.1225	rice	475.728	32.3882
1004	2015-10-21	SCT 15-3479	P4L2 T2	B4	P04	P04	N/A	2015	10	21	E:B4_P:P04_Tr1:P04_Tr2:N/A_L2_D:21_M:10_Y:2015	L2	T2	14:30:50	20	77.989	34.3	307.3	flotant	0.74	0.1225	rice	475.883	37.1137
1005	2015-10-21	SCT 15-3480	P4L2 T3	B4	P04	P04	N/A	2015	10	21	E:B4_P:P04_Tr1:P04_Tr2:N/A_L2_D:21_M:10_Y:2015	L2	T3	14:40:50	30	87.1002	34.9	307.9	flotant	0.74	0.1225	rice	474.956	41.3688
1006	2015-10-21	SCT 15-3481	P4L3 T0	B4	P04	P04	N/A	2015	10	21	E:B4_P:P04_Tr1:P04_Tr2:N/A_L3_D:21_M:10_Y:2015	L3	T0	14:10:50	0	8.34077	27	300	flotant	0.74	0.1225	rice	487.463	4.06582
1007	2015-10-21	SCT 15-3482	P4L3 T1	B4	P04	P04	N/A	2015	10	21	E:B4_P:P04_Tr1:P04_Tr2:N/A_L3_D:21_M:10_Y:2015	L3	T1	14:20:50	10	60.1401	35.5	308.5	flotant	0.74	0.1225	rice	474.032	28.5083
1008	2015-10-21	SCT 15-3483	P4L3 T2	B4	P04	P04	N/A	2015	10	21	E:B4_P:P04_Tr1:P04_Tr2:N/A_L3_D:21_M:10_Y:2015	L3	T2	14:30:50	20	93.9212	36.4	309.4	flotant	0.74	0.1225	rice	472.653	44.3921
1009	2015-10-21	SCT 15-3484	P4L3 T3	B4	P04	P04	N/A	2015	10	21	E:B4_P:P04_Tr1:P04_Tr2:N/A_L3_D:21_M:10_Y:2015	L3	T3	14:40:50	30	143.037	36.7	309.7	flotant	0.74	0.1225	rice	472.195	67.5412
1010	2015-10-21	SCT 15-3485	P5L1 T0	B4	P05	P05	N/A	2015	10	21	E:B4_P:P05_Tr1:P05_Tr2:N/A_L1_D:21_M:10_Y:2015	L1	T0	14:28:32	0	55.2111	25.3	298.3	flotant	0.74	0.1225	rice	490.241	27.0667
1011	2015-10-21	SCT 15-3486	P5L1 T1	B4	P05	P05	N/A	2015	10	21	E:B4_P:P05_Tr1:P05_Tr2:N/A_L1_D:21_M:10_Y:2015	L1	T1	14:38:32	10	97.5308	31.1	304.1	flotant	0.74	0.1225	rice	480.891	46.9017
1012	2015-10-21	SCT 15-3487	P5L1 T2	B4	P05	P05	N/A	2015	10	21	E:B4_P:P05_Tr1:P05_Tr2:N/A_L1_D:21_M:10_Y:2015	L1	T2	14:48:32	20	127.873	32.2	305.2	flotant	0.74	0.1225	rice	479.158	61.2711
1013	2015-10-21	SCT 15-3488	P5L1 T3	B4	P05	P05	N/A	2015	10	21	E:B4_P:P05_Tr1:P05_Tr2:N/A_L1_D:21_M:10_Y:2015	L1	T3	14:58:32	30	136.05	31.9	304.9	flotant	0.74	0.1225	rice	479.629	65.2536
1014	2015-10-21	SCT 15-3489	P5L2 T0	B4	P05	P05	N/A	2015	10	21	E:B4_P:P05_Tr1:P05_Tr2:N/A_L2_D:21_M:10_Y:2015	L2	T0	14:28:32	0	25.413	24.9	297.9	flotant	0.74	0.1225	rice	490.899	12.4752
1015	2015-10-21	SCT 15-3490	P5L2 T1	B4	P05	P05	N/A	2015	10	21	E:B4_P:P05_Tr1:P05_Tr2:N/A_L2_D:21_M:10_Y:2015	L2	T1	14:38:32	10	49.2365	30.1	303.1	flotant	0.74	0.1225	rice	482.477	23.7555
1016	2015-10-21	SCT 15-3491	P5L2 T2	B4	P05	P05	N/A	2015	10	21	E:B4_P:P05_Tr1:P05_Tr2:N/A_L2_D:21_M:10_Y:2015	L2	T2	14:48:32	20	65.5421	31	304	flotant	0.74	0.1225	rice	481.049	31.5289
1017	2015-10-21	SCT 15-3492	P5L2 T3	B4	P05	P05	N/A	2015	10	21	E:B4_P:P05_Tr1:P05_Tr2:N/A_L2_D:21_M:10_Y:2015	L2	T3	14:58:32	30	78.7358	31	304	flotant	0.74	0.1225	rice	481.049	37.8758
1018	2015-10-21	SCT 15-3493	P5L3 T0	B4	P05	P05	N/A	2015	10	21	E:B4_P:P05_Tr1:P05_Tr2:N/A_L3_D:21_M:10_Y:2015	L3	T0	14:28:32	0	12.3111	25.4	298.4	flotant	0.74	0.1225	rice	490.077	6.0334
1019	2015-10-21	SCT 15-3494	P5L3 T1	B4	P05	P05	N/A	2015	10	21	E:B4_P:P05_Tr1:P05_Tr2:N/A_L3_D:21_M:10_Y:2015	L3	T1	14:38:32	10	22.0703	30.8	303.8	flotant	0.74	0.1225	rice	481.366	10.6239
1020	2015-10-21	SCT 15-3495	P5L3 T2	B4	P05	P05	N/A	2015	10	21	E:B4_P:P05_Tr1:P05_Tr2:N/A_L3_D:21_M:10_Y:2015	L3	T2	14:48:32	20	56.2068	32.7	305.7	flotant	0.74	0.1225	rice	478.374	26.8879
1021	2015-10-21	SCT 15-3496	P5L3 T3	B4	P05	P05	N/A	2015	10	21	E:B4_P:P05_Tr1:P05_Tr2:N/A_L3_D:21_M:10_Y:2015	L3	T3	14:58:32	30	62.6046	32.7	305.7	flotant	0.74	0.1225	rice	478.374	29.9484
1022	2015-10-21	SCT 15-3497	P6L1 T0	B4	P06	P06	N/A	2015	10	21	E:B4_P:P06_Tr1:P06_Tr2:N/A_L1_D:21_M:10_Y:2015	L1	T0	10:19:00	0	6.24952	23.5	296.5	flotant	0.74	0.1225	rice	493.217	3.08237
1023	2015-10-21	SCT 15-3498	P6L1 T1	B4	P06	P06	N/A	2015	10	21	E:B4_P:P06_Tr1:P06_Tr2:N/A_L1_D:21_M:10_Y:2015	L1	T1	10:29:00	10	31.9601	26.5	299.5	flotant	0.74	0.1225	rice	488.277	15.6054
1024	2015-10-21	SCT 15-3499	P6L1 T2	B4	P06	P06	N/A	2015	10	21	E:B4_P:P06_Tr1:P06_Tr2:N/A_L1_D:21_M:10_Y:2015	L1	T2	10:39:00	20	35.9431	26.6	299.6	flotant	0.74	0.1225	rice	488.114	17.5443
1025	2015-10-21	SCT 15-3500	P6L1 T3	B4	P06	P06	N/A	2015	10	21	E:B4_P:P06_Tr1:P06_Tr2:N/A_L1_D:21_M:10_Y:2015	L1	T3	10:49:00	30	40.3494	26.1	299.1	flotant	0.74	0.1225	rice	488.93	19.728
1026	2015-10-21	SCT 15-3501	P6L2 T0	B4	P06	P06	N/A	2015	10	21	E:B4_P:P06_Tr1:P06_Tr2:N/A_L2_D:21_M:10_Y:2015	L2	T0	10:19:00	0	25.7366	19.1	292.1	flotant	0.74	0.1225	rice	500.647	12.885
1027	2015-10-21	SCT 15-3502	P6L2 T1	B4	P06	P06	N/A	2015	10	21	E:B4_P:P06_Tr1:P06_Tr2:N/A_L2_D:21_M:10_Y:2015	L2	T1	10:29:00	10	76.595	26.2	299.2	flotant	0.74	0.1225	rice	488.766	37.437
1028	2015-10-21	SCT 15-3503	P6L2 T2	B4	P06	P06	N/A	2015	10	21	E:B4_P:P06_Tr1:P06_Tr2:N/A_L2_D:21_M:10_Y:2015	L2	T2	10:39:00	20	81.9721	25.9	298.9	flotant	0.74	0.1225	rice	489.257	40.1054
1029	2015-10-21	SCT 15-3504	P6L2 T3	B4	P06	P06	N/A	2015	10	21	E:B4_P:P06_Tr1:P06_Tr2:N/A_L2_D:21_M:10_Y:2015	L2	T3	10:49:00	30	76.122	26.1	299.1	flotant	0.74	0.1225	rice	488.93	37.2183
1030	2015-10-21	SCT 15-3505	P6L3 T0	B4	P06	P06	N/A	2015	10	21	E:B4_P:P06_Tr1:P06_Tr2:N/A_L3_D:21_M:10_Y:2015	L3	T0	10:19:00	0	27.5041	19.3	292.3	flotant	0.74	0.1225	rice	500.304	13.7604
1031	2015-10-21	SCT 15-3506	P6L3 T1	B4	P06	P06	N/A	2015	10	21	E:B4_P:P06_Tr1:P06_Tr2:N/A_L3_D:21_M:10_Y:2015	L3	T1	10:29:00	10	70.8694	26.9	299.9	flotant	0.74	0.1225	rice	487.626	34.5577
1032	2015-10-21	SCT 15-3507	P6L3 T2	B4	P06	P06	N/A	2015	10	21	E:B4_P:P06_Tr1:P06_Tr2:N/A_L3_D:21_M:10_Y:2015	L3	T2	10:39:00	20	75.7984	27.1	300.1	flotant	0.74	0.1225	rice	487.301	36.9366
1033	2015-10-21	SCT 15-3508	P6L3 T3	B4	P06	P06	N/A	2015	10	21	E:B4_P:P06_Tr1:P06_Tr2:N/A_L3_D:21_M:10_Y:2015	L3	T3	10:49:00	30	82.7438	25.1	298.1	flotant	0.74	0.1225	rice	490.57	40.5916
1034	2015-10-21	SCT 15-3509	P7L1 T0	B4	P07	P07	N/A	2015	10	21	E:B4_P:P07_Tr1:P07_Tr2:N/A_L1_D:21_M:10_Y:2015	L1	T0	11:04:00	0	2.85502	17.9	290.9	flotant	0.74	0.1225	rice	502.712	1.43525
1035	2015-10-21	SCT 15-3510	P7L1 T1	B4	P07	P07	N/A	2015	10	21	E:B4_P:P07_Tr1:P07_Tr2:N/A_L1_D:21_M:10_Y:2015	L1	T1	11:14:00	10	4.21888	17.1	290.1	flotant	0.74	0.1225	rice	504.098	2.12673
1036	2015-10-21	SCT 15-3511	P7L1 T2	B4	P07	P07	N/A	2015	10	21	E:B4_P:P07_Tr1:P07_Tr2:N/A_L1_D:21_M:10_Y:2015	L1	T2	11:24:00	20	4.85535	25.3	298.3	flotant	0.74	0.1225	rice	490.241	2.38029
1037	2015-10-21	SCT 15-3512	P7L1 T3	B4	P07	P07	N/A	2015	10	21	E:B4_P:P07_Tr1:P07_Tr2:N/A_L1_D:21_M:10_Y:2015	L1	T3	11:34:00	30	5.24935	27	300	flotant	0.74	0.1225	rice	487.463	2.55887
1038	2015-10-21	SCT 15-3513	P7L2 T0	B4	P07	P07	N/A	2015	10	21	E:B4_P:P07_Tr1:P07_Tr2:N/A_L2_D:21_M:10_Y:2015	L2	T0	11:04:00	0	2.76409	18.6	291.6	flotant	0.74	0.1225	rice	501.505	1.38621
1039	2015-10-21	SCT 15-3514	P7L2 T1	B4	P07	P07	N/A	2015	10	21	E:B4_P:P07_Tr1:P07_Tr2:N/A_L2_D:21_M:10_Y:2015	L2	T1	11:14:00	10	3.27933	17.7	290.7	flotant	0.74	0.1225	rice	503.058	1.64969
1040	2015-10-21	SCT 15-3515	P7L2 T2	B4	P07	P07	N/A	2015	10	21	E:B4_P:P07_Tr1:P07_Tr2:N/A_L2_D:21_M:10_Y:2015	L2	T2	11:24:00	20	4.40073	26.4	299.4	flotant	0.74	0.1225	rice	488.44	2.14949
1041	2015-10-21	SCT 15-3516	P7L2 T3	B4	P07	P07	N/A	2015	10	21	E:B4_P:P07_Tr1:P07_Tr2:N/A_L2_D:21_M:10_Y:2015	L2	T3	11:34:00	30	5.58274	28.9	301.9	flotant	0.74	0.1225	rice	484.395	2.70425
1042	2015-10-21	SCT 15-3517	P7L3 T0	B4	P07	P07	N/A	2015	10	21	E:B4_P:P07_Tr1:P07_Tr2:N/A_L3_D:21_M:10_Y:2015	L3	T0	11:06:00	0	6.43137	17.7	290.7	flotant	0.74	0.1225	rice	503.058	3.23535
1043	2015-10-21	SCT 15-3518	P7L3 T1	B4	P07	P07	N/A	2015	10	21	E:B4_P:P07_Tr1:P07_Tr2:N/A_L3_D:21_M:10_Y:2015	L3	T1	11:16:00	10	8.068	17.4	290.4	flotant	0.74	0.1225	rice	503.578	4.06286
1044	2015-10-21	SCT 15-3519	P7L3 T2	B4	P07	P07	N/A	2015	10	21	E:B4_P:P07_Tr1:P07_Tr2:N/A_L3_D:21_M:10_Y:2015	L3	T2	11:26:00	20	8.8257	26.9	299.9	flotant	0.74	0.1225	rice	487.626	4.30364
1045	2015-10-21	SCT 15-3520	P7L3 T3	B4	P07	P07	N/A	2015	10	21	E:B4_P:P07_Tr1:P07_Tr2:N/A_L3_D:21_M:10_Y:2015	L3	T3	11:36:00	30	10.3108	28.7	301.7	flotant	0.74	0.1225	rice	484.716	4.99781
1046	2015-10-21	SCT 15-3521	P8L1 T0	B4	P08	P08	N/A	2015	10	21	E:B4_P:P08_Tr1:P08_Tr2:N/A_L1_D:21_M:10_Y:2015	L1	T0	11:55:00	0	53.8668	26.7	299.7	flotant	0.74	0.1225	rice	487.951	26.2844
1047	2015-10-21	SCT 15-3522	P8L1 T1	B4	P08	P08	N/A	2015	10	21	E:B4_P:P08_Tr1:P08_Tr2:N/A_L1_D:21_M:10_Y:2015	L1	T1	12:05:00	10	119.97	32.8	305.8	flotant	0.74	0.1225	rice	478.218	57.3717
1048	2015-10-21	SCT 15-3523	P8L1 T2	B4	P08	P08	N/A	2015	10	21	E:B4_P:P08_Tr1:P08_Tr2:N/A_L1_D:21_M:10_Y:2015	L1	T2	12:15:00	20	136.669	32.8	305.8	flotant	0.74	0.1225	rice	478.218	65.3573
1049	2015-10-21	SCT 15-3524	P8L1 T3	B4	P08	P08	N/A	2015	10	21	E:B4_P:P08_Tr1:P08_Tr2:N/A_L1_D:21_M:10_Y:2015	L1	T3	12:25:00	30	125.536	31.7	304.7	flotant	0.74	0.1225	rice	479.944	60.2503
1050	2015-10-21	SCT 15-3525	P8L2 T0	B4	P08	P08	N/A	2015	10	21	E:B4_P:P08_Tr1:P08_Tr2:N/A_L2_D:21_M:10_Y:2015	L2	T0	11:55:00	0	22.3431	24.9	297.9	flotant	0.74	0.1225	rice	490.899	10.9682
1051	2015-10-21	SCT 15-3526	P8L2 T1	B4	P08	P08	N/A	2015	10	21	E:B4_P:P08_Tr1:P08_Tr2:N/A_L2_D:21_M:10_Y:2015	L2	T1	12:05:00	10	35.1465	33	306	flotant	0.74	0.1225	rice	477.905	16.7967
1052	2015-10-21	SCT 15-3527	P8L2 T2	B4	P08	P08	N/A	2015	10	21	E:B4_P:P08_Tr1:P08_Tr2:N/A_L2_D:21_M:10_Y:2015	L2	T2	12:15:00	20	48.3403	31.9	304.9	flotant	0.74	0.1225	rice	479.629	23.1854
1053	2015-10-21	SCT 15-3528	P8L2 T3	B4	P08	P08	N/A	2015	10	21	E:B4_P:P08_Tr1:P08_Tr2:N/A_L2_D:21_M:10_Y:2015	L2	T3	12:25:00	30	50.4314	31.5	304.5	flotant	0.74	0.1225	rice	480.259	24.2202
1054	2015-10-21	SCT 15-3529	P8L3 T0	B4	P08	P08	N/A	2015	10	21	E:B4_P:P08_Tr1:P08_Tr2:N/A_L3_D:21_M:10_Y:2015	L3	T0	11:55:00	0	11.0685	25.5	298.5	flotant	0.74	0.1225	rice	489.913	5.4226
1055	2015-10-21	SCT 15-3530	P8L3 T1	B4	P08	P08	N/A	2015	10	21	E:B4_P:P08_Tr1:P08_Tr2:N/A_L3_D:21_M:10_Y:2015	L3	T1	12:05:00	10	12.1293	34	307	flotant	0.74	0.1225	rice	476.348	5.77776
1056	2015-10-21	SCT 15-3531	P8L3 T2	B4	P08	P08	N/A	2015	10	21	E:B4_P:P08_Tr1:P08_Tr2:N/A_L3_D:21_M:10_Y:2015	L3	T2	12:15:00	20	11.8868	34.9	307.9	flotant	0.74	0.1225	rice	474.956	5.64571
1057	2015-10-21	SCT 15-3532	P8L3 T3	B4	P08	P08	N/A	2015	10	21	E:B4_P:P08_Tr1:P08_Tr2:N/A_L3_D:21_M:10_Y:2015	L3	T3	12:25:00	30	11.5231	35.3	308.3	flotant	0.74	0.1225	rice	474.34	5.46587
1058	2015-10-21	SCT 15-3533	P9L1 T0	B4	P09	P09	N/A	2015	10	21	E:B4_P:P09_Tr1:P09_Tr2:N/A_L1_D:21_M:10_Y:2015	L1	T0	12:42:15	0	82.1961	27.4	300.4	flotant	0.74	0.1225	rice	486.814	40.0142
1059	2015-10-21	SCT 15-3534	P9L1 T1	B4	P09	P09	N/A	2015	10	21	E:B4_P:P09_Tr1:P09_Tr2:N/A_L1_D:21_M:10_Y:2015	L1	T1	12:52:15	10	101.862	30.7	303.7	flotant	0.74	0.1225	rice	481.524	49.0492
1060	2015-10-21	SCT 15-3535	P9L1 T2	B4	P09	P09	N/A	2015	10	21	E:B4_P:P09_Tr1:P09_Tr2:N/A_L1_D:21_M:10_Y:2015	L1	T2	13:02:15	20	94.8671	30.9	303.9	flotant	0.74	0.1225	rice	481.207	45.6508
1061	2015-10-21	SCT 15-3536	P9L1 T3	B4	P09	P09	N/A	2015	10	21	E:B4_P:P09_Tr1:P09_Tr2:N/A_L1_D:21_M:10_Y:2015	L1	T3	13:12:15	30	102.286	31.5	304.5	flotant	0.74	0.1225	rice	480.259	49.1236
1062	2015-10-21	SCT 15-3537	P9L2 T0	B4	P09	P09	N/A	2015	10	21	E:B4_P:P09_Tr1:P09_Tr2:N/A_L2_D:21_M:10_Y:2015	L2	T0	12:42:15	0	164.385	27.5	300.5	flotant	0.74	0.1225	rice	486.652	79.9984
1063	2015-10-21	SCT 15-3538	P9L2 T1	B4	P09	P09	N/A	2015	10	21	E:B4_P:P09_Tr1:P09_Tr2:N/A_L2_D:21_M:10_Y:2015	L2	T1	12:52:15	10	150.046	32.9	305.9	flotant	0.74	0.1225	rice	478.061	71.7311
1064	2015-10-21	SCT 15-3539	P9L2 T2	B4	P09	P09	N/A	2015	10	21	E:B4_P:P09_Tr1:P09_Tr2:N/A_L2_D:21_M:10_Y:2015	L2	T2	13:02:15	20	74.5537	32.5	305.5	flotant	0.74	0.1225	rice	478.687	35.6879
1065	2015-10-21	SCT 15-3540	P9L2 T3	B4	P09	P09	N/A	2015	10	21	E:B4_P:P09_Tr1:P09_Tr2:N/A_L2_D:21_M:10_Y:2015	L2	T3	13:12:15	30	49.585	33.1	306.1	flotant	0.74	0.1225	rice	477.749	23.6892
1066	2015-10-21	SCT 15-3541	P9L3 T0	B4	P09	P09	N/A	2015	10	21	E:B4_P:P09_Tr1:P09_Tr2:N/A_L3_D:21_M:10_Y:2015	L3	T0	12:42:15	0	14.2205	22.5	295.5	flotant	0.74	0.1225	rice	494.886	7.03755
1067	2015-10-21	SCT 15-3542	P9L3 T1	B4	P09	P09	N/A	2015	10	21	E:B4_P:P09_Tr1:P09_Tr2:N/A_L3_D:21_M:10_Y:2015	L3	T1	12:52:15	10	5.67367	28.7	301.7	flotant	0.74	0.1225	rice	484.716	2.75012
1068	2015-10-21	SCT 15-3543	P9L3 T2	B4	P09	P09	N/A	2015	10	21	E:B4_P:P09_Tr1:P09_Tr2:N/A_L3_D:21_M:10_Y:2015	L3	T2	13:02:15	20	3.79457	29.1	302.1	flotant	0.74	0.1225	rice	484.075	1.83685
1069	2015-10-21	SCT 15-3544	P9L3 T3	B4	P09	P09	N/A	2015	10	21	E:B4_P:P09_Tr1:P09_Tr2:N/A_L3_D:21_M:10_Y:2015	L3	T3	13:12:15	30	4.82504	30.9	303.9	flotant	0.74	0.1225	rice	481.207	2.32185
1070	2015-10-21	SCT 15-3545	P10L1 T0	B4	P10	P10	N/A	2015	10	21	E:B4_P:P10_Tr1:P10_Tr2:N/A_L1_D:21_M:10_Y:2015	L1	T0	13:29:00	0	70.3715	25	298	flotant	0.74	0.1225	rice	490.735	34.5337
1071	2015-10-21	SCT 15-3546	P10L1 T1	B4	P10	P10	N/A	2015	10	21	E:B4_P:P10_Tr1:P10_Tr2:N/A_L1_D:21_M:10_Y:2015	L1	T1	13:39:00	10	131.95	30.1	303.1	flotant	0.74	0.1225	rice	482.477	63.6629
1072	2015-10-21	SCT 15-3547	P10L1 T2	B4	P10	P10	N/A	2015	10	21	E:B4_P:P10_Tr1:P10_Tr2:N/A_L1_D:21_M:10_Y:2015	L1	T2	13:49:00	20	135.913	31.4	304.4	flotant	0.74	0.1225	rice	480.417	65.2948
1073	2015-10-21	SCT 15-3548	P10L1 T3	B4	P10	P10	N/A	2015	10	21	E:B4_P:P10_Tr1:P10_Tr2:N/A_L1_D:21_M:10_Y:2015	L1	T3	13:59:00	30	187.337	31.9	304.9	flotant	0.74	0.1225	rice	479.629	89.8524
1074	2015-10-21	SCT 15-3549	P10L2 T0	B4	P10	P10	N/A	2015	10	21	E:B4_P:P10_Tr1:P10_Tr2:N/A_L2_D:21_M:10_Y:2015	L2	T0	13:29:00	0	14.5539	24.5	297.5	flotant	0.74	0.1225	rice	491.559	7.15412
1075	2015-10-21	SCT 15-3550	P10L2 T1	B4	P10	P10	N/A	2015	10	21	E:B4_P:P10_Tr1:P10_Tr2:N/A_L2_D:21_M:10_Y:2015	L2	T1	13:39:00	10	28.0107	30.6	303.6	flotant	0.74	0.1225	rice	481.683	13.4923
1076	2015-10-21	SCT 15-3551	P10L2 T2	B4	P10	P10	N/A	2015	10	21	E:B4_P:P10_Tr1:P10_Tr2:N/A_L2_D:21_M:10_Y:2015	L2	T2	13:49:00	20	24.7906	32.4	305.4	flotant	0.74	0.1225	rice	478.844	11.8708
1077	2015-10-21	SCT 15-3552	P10L2 T3	B4	P10	P10	N/A	2015	10	21	E:B4_P:P10_Tr1:P10_Tr2:N/A_L2_D:21_M:10_Y:2015	L2	T3	13:59:00	30	26.3092	33.3	306.3	flotant	0.74	0.1225	rice	477.437	12.561
1078	2015-10-21	SCT 15-3553	P10L3 T0	B4	P10	P10	N/A	2015	10	21	E:B4_P:P10_Tr1:P10_Tr2:N/A_L3_D:21_M:10_Y:2015	L3	T0	13:29:00	0	48.7386	23	296	flotant	0.74	0.1225	rice	494.05	24.0793
1079	2015-10-21	SCT 15-3554	P10L3 T1	B4	P10	P10	N/A	2015	10	21	E:B4_P:P10_Tr1:P10_Tr2:N/A_L3_D:21_M:10_Y:2015	L3	T1	13:39:00	10	38.9802	30	303	flotant	0.74	0.1225	rice	482.637	18.8133
1080	2015-10-21	SCT 15-3555	P10L3 T2	B4	P10	P10	N/A	2015	10	21	E:B4_P:P10_Tr1:P10_Tr2:N/A_L3_D:21_M:10_Y:2015	L3	T2	13:49:00	20	44.5813	31.9	304.9	flotant	0.74	0.1225	rice	479.629	21.3825
1081	2015-10-21	SCT 15-3556	P10L3 T3	B4	P10	P10	N/A	2015	10	21	E:B4_P:P10_Tr1:P10_Tr2:N/A_L3_D:21_M:10_Y:2015	L3	T3	13:59:00	30	43.7101	32.4	305.4	flotant	0.74	0.1225	rice	478.844	20.9303
1082	2015-10-21	SCT 15-3557	P11L1 T0	B4	P11	P11	N/A	2015	10	21	E:B4_P:P11_Tr1:P11_Tr2:N/A_L1_D:21_M:10_Y:2015	L1	T0	10:30:00	0	3.5218	18.9	291.9	flotant	0.74	0.1225	rice	500.99	1.76438
1083	2015-10-21	SCT 15-3558	P11L1 T1	B4	P11	P11	N/A	2015	10	21	E:B4_P:P11_Tr1:P11_Tr2:N/A_L1_D:21_M:10_Y:2015	L1	T1	10:40:00	10	3.9158	24.4	297.4	flotant	0.74	0.1225	rice	491.725	1.9255
1084	2015-10-21	SCT 15-3559	P11L1 T2	B4	P11	P11	N/A	2015	10	21	E:B4_P:P11_Tr1:P11_Tr2:N/A_L1_D:21_M:10_Y:2015	L1	T2	10:50:00	20	3.85518	19.3	292.3	flotant	0.74	0.1225	rice	500.304	1.92876
1085	2015-10-21	SCT 15-3560	P11L1 T3	B4	P11	P11	N/A	2015	10	21	E:B4_P:P11_Tr1:P11_Tr2:N/A_L1_D:21_M:10_Y:2015	L1	T3	11:00:00	30	3.49149	34.5	307.5	flotant	0.74	0.1225	rice	475.574	1.66046
1086	2015-10-21	SCT 15-3561	P11L2 T0	B4	P11	P11	N/A	2015	10	21	E:B4_P:P11_Tr1:P11_Tr2:N/A_L2_D:21_M:10_Y:2015	L2	T0	10:30:00	0	3.46118	19	292	flotant	0.74	0.1225	rice	500.818	1.73342
1087	2015-10-21	SCT 15-3562	P11L2 T1	B4	P11	P11	N/A	2015	10	21	E:B4_P:P11_Tr1:P11_Tr2:N/A_L2_D:21_M:10_Y:2015	L2	T1	10:40:00	10	156.001	24.3	297.3	flotant	0.74	0.1225	rice	491.89	76.7356
1088	2015-10-21	SCT 15-3563	P11L2 T2	B4	P11	P11	N/A	2015	10	21	E:B4_P:P11_Tr1:P11_Tr2:N/A_L2_D:21_M:10_Y:2015	L2	T2	10:50:00	20	13.9478	20.2	293.2	flotant	0.74	0.1225	rice	498.768	6.9567
1089	2015-10-21	SCT 15-3564	P11L2 T3	B4	P11	P11	N/A	2015	10	21	E:B4_P:P11_Tr1:P11_Tr2:N/A_L2_D:21_M:10_Y:2015	L2	T3	11:00:00	30	17.1301	33.6	306.6	flotant	0.74	0.1225	rice	476.97	8.17054
1090	2015-10-21	SCT 15-3565	P11L3 T0	B4	P11	P11	N/A	2015	10	21	E:B4_P:P11_Tr1:P11_Tr2:N/A_L3_D:21_M:10_Y:2015	L3	T0	10:30:00	0	15.5844	18.6	291.6	flotant	0.74	0.1225	rice	501.505	7.81566
1091	2015-10-21	SCT 15-3566	P11L3 T1	B4	P11	P11	N/A	2015	10	21	E:B4_P:P11_Tr1:P11_Tr2:N/A_L3_D:21_M:10_Y:2015	L3	T1	10:40:00	10	15.6147	24.3	297.3	flotant	0.74	0.1225	rice	491.89	7.68072
1092	2015-10-21	SCT 15-3567	P11L3 T2	B4	P11	P11	N/A	2015	10	21	E:B4_P:P11_Tr1:P11_Tr2:N/A_L3_D:21_M:10_Y:2015	L3	T2	10:50:00	20	16.2815	19.9	292.9	flotant	0.74	0.1225	rice	499.279	8.12901
1093	2015-10-21	SCT 15-3568	P11L3 T3	B4	P11	P11	N/A	2015	10	21	E:B4_P:P11_Tr1:P11_Tr2:N/A_L3_D:21_M:10_Y:2015	L3	T3	11:00:00	30	13.8871	34.2	307.2	flotant	0.74	0.1225	rice	476.038	6.61081
1094	2015-10-21	SCT 15-3569	P12L1 T0	B4	P12	P12	N/A	2015	10	21	E:B4_P:P12_Tr1:P12_Tr2:N/A_L1_D:21_M:10_Y:2015	L1	T0	12:07:00	0	28.7488	27.1	300.1	flotant	0.74	0.1225	rice	487.301	14.0093
1095	2015-10-21	SCT 15-3570	P12L1 T1	B4	P12	P12	N/A	2015	10	21	E:B4_P:P12_Tr1:P12_Tr2:N/A_L1_D:21_M:10_Y:2015	L1	T1	12:17:00	10	40.8224	29.1	302.1	flotant	0.74	0.1225	rice	484.075	19.7611
1096	2015-10-21	SCT 15-3571	P12L1 T2	B4	P12	P12	N/A	2015	10	21	E:B4_P:P12_Tr1:P12_Tr2:N/A_L1_D:21_M:10_Y:2015	L1	T2	12:27:00	20	58.7709	30.3	303.3	flotant	0.74	0.1225	rice	482.159	28.3369
1097	2015-10-21	SCT 15-3572	P12L1 T3	B4	P12	P12	N/A	2015	10	21	E:B4_P:P12_Tr1:P12_Tr2:N/A_L1_D:21_M:10_Y:2015	L1	T3	12:37:00	30	61.335	30.5	303.5	flotant	0.74	0.1225	rice	481.842	29.5537
1098	2015-10-21	SCT 15-3573	P12L2 T0	B4	P12	P12	N/A	2015	10	21	E:B4_P:P12_Tr1:P12_Tr2:N/A_L2_D:21_M:10_Y:2015	L2	T0	12:07:00	0	26.9564	25.4	298.4	flotant	0.74	0.1225	rice	490.077	13.2107
1099	2015-10-21	SCT 15-3574	P12L2 T1	B4	P12	P12	N/A	2015	10	21	E:B4_P:P12_Tr1:P12_Tr2:N/A_L2_D:21_M:10_Y:2015	L2	T1	12:17:00	10	52.4478	28.6	301.6	flotant	0.74	0.1225	rice	484.877	25.4307
1100	2015-10-21	SCT 15-3575	P12L2 T2	B4	P12	P12	N/A	2015	10	21	E:B4_P:P12_Tr1:P12_Tr2:N/A_L2_D:21_M:10_Y:2015	L2	T2	12:27:00	20	52.3731	33	306	flotant	0.74	0.1225	rice	477.905	25.0294
1101	2015-10-21	SCT 15-3576	P12L2 T3	B4	P12	P12	N/A	2015	10	21	E:B4_P:P12_Tr1:P12_Tr2:N/A_L2_D:21_M:10_Y:2015	L2	T3	12:37:00	30	82.2459	29	302	flotant	0.74	0.1225	rice	484.235	39.8263
1102	2015-10-21	SCT 15-3577	P12L3 T0	B4	P12	P12	N/A	2015	10	21	E:B4_P:P12_Tr1:P12_Tr2:N/A_L3_D:21_M:10_Y:2015	L3	T0	12:07:00	0	50.5808	24.9	297.9	flotant	0.74	0.1225	rice	490.899	24.8301
1103	2015-10-21	SCT 15-3578	P12L3 T1	B4	P12	P12	N/A	2015	10	21	E:B4_P:P12_Tr1:P12_Tr2:N/A_L3_D:21_M:10_Y:2015	L3	T1	12:17:00	10	76.4705	32	305	flotant	0.74	0.1225	rice	479.472	36.6655
1104	2015-10-21	SCT 15-3579	P12L3 T2	B4	P12	P12	N/A	2015	10	21	E:B4_P:P12_Tr1:P12_Tr2:N/A_L3_D:21_M:10_Y:2015	L3	T2	12:27:00	20	83.9138	31.2	304.2	flotant	0.74	0.1225	rice	480.733	40.3401
1105	2015-10-21	SCT 15-3580	P12L3 T3	B4	P12	P12	N/A	2015	10	21	E:B4_P:P12_Tr1:P12_Tr2:N/A_L3_D:21_M:10_Y:2015	L3	T3	12:37:00	30	94.2697	33.1	306.1	flotant	0.74	0.1225	rice	477.749	45.0372
1106	2015-10-21	SCT 15-3581	P13L1 T0	B4	P13	P13	N/A	2015	10	21	E:B4_P:P13_Tr1:P13_Tr2:N/A_L1_D:21_M:10_Y:2015	L1	T0	12:59:00	0	75.5494	21	294	flotant	0.74	0.1225	rice	497.411	37.5791
1107	2015-10-21	SCT 15-3582	P13L1 T1	B4	P13	P13	N/A	2015	10	21	E:B4_P:P13_Tr1:P13_Tr2:N/A_L1_D:21_M:10_Y:2015	L1	T1	13:09:00	10	100.692	33.7	306.7	flotant	0.74	0.1225	rice	476.814	48.0115
1108	2015-10-21	SCT 15-3583	P13L1 T2	B4	P13	P13	N/A	2015	10	21	E:B4_P:P13_Tr1:P13_Tr2:N/A_L1_D:21_M:10_Y:2015	L1	T2	13:19:00	20	118.893	30.2	303.2	flotant	0.74	0.1225	rice	482.318	57.3445
1109	2015-10-21	SCT 15-3584	P13L1 T3	B4	P13	P13	N/A	2015	10	21	E:B4_P:P13_Tr1:P13_Tr2:N/A_L1_D:21_M:10_Y:2015	L1	T3	13:29:00	30	123.291	32.7	305.7	flotant	0.74	0.1225	rice	478.374	58.9794
1110	2015-10-21	SCT 15-3585	P13L2 T0	B4	P13	P13	N/A	2015	10	21	E:B4_P:P13_Tr1:P13_Tr2:N/A_L2_D:21_M:10_Y:2015	L2	T0	12:59:00	0	33.404	24.5	297.5	flotant	0.74	0.1225	rice	491.559	16.42
1111	2015-10-21	SCT 15-3586	P13L2 T1	B4	P13	P13	N/A	2015	10	21	E:B4_P:P13_Tr1:P13_Tr2:N/A_L2_D:21_M:10_Y:2015	L2	T1	13:09:00	10	73.2094	30.2	303.2	flotant	0.74	0.1225	rice	482.318	35.3102
1112	2015-10-21	SCT 15-3587	P13L2 T2	B4	P13	P13	N/A	2015	10	21	E:B4_P:P13_Tr1:P13_Tr2:N/A_L2_D:21_M:10_Y:2015	L2	T2	13:19:00	20	100.618	27.8	300.8	flotant	0.74	0.1225	rice	486.167	48.9169
1113	2015-10-21	SCT 15-3588	P13L2 T3	B4	P13	P13	N/A	2015	10	21	E:B4_P:P13_Tr1:P13_Tr2:N/A_L2_D:21_M:10_Y:2015	L2	T3	13:29:00	30	121.138	34.7	307.7	flotant	0.74	0.1225	rice	475.265	57.5727
1114	2015-10-21	SCT 15-3589	P13L3 T0	B4	P13	P13	N/A	2015	10	21	E:B4_P:P13_Tr1:P13_Tr2:N/A_L3_D:21_M:10_Y:2015	L3	T0	12:59:00	0	95.2405	24.8	297.8	flotant	0.74	0.1225	rice	491.064	46.7692
1115	2015-10-21	SCT 15-3590	P13L3 T1	B4	P13	P13	N/A	2015	10	21	E:B4_P:P13_Tr1:P13_Tr2:N/A_L3_D:21_M:10_Y:2015	L3	T1	13:09:00	10	178.839	33.8	306.8	flotant	0.74	0.1225	rice	476.659	85.2452
1116	2015-10-21	SCT 15-3591	P13L3 T2	B4	P13	P13	N/A	2015	10	21	E:B4_P:P13_Tr1:P13_Tr2:N/A_L3_D:21_M:10_Y:2015	L3	T2	13:19:00	20	189.467	33.8	306.8	flotant	0.74	0.1225	rice	476.659	90.3113
1117	2015-10-21	SCT 15-3592	P13L3 T3	B4	P13	P13	N/A	2015	10	21	E:B4_P:P13_Tr1:P13_Tr2:N/A_L3_D:21_M:10_Y:2015	L3	T3	13:29:00	30	223.712	34.1	307.1	flotant	0.74	0.1225	rice	476.193	106.53
1118	2015-10-21	SCT 15-3593	P14L1 T0	B4	P14	P14	N/A	2015	10	21	E:B4_P:P14_Tr1:P14_Tr2:N/A_L1_D:21_M:10_Y:2015	L1	T0	14:15:00	0	3.67334	21.5	294.5	flotant	0.74	0.1225	rice	496.567	1.82406
1119	2015-10-21	SCT 15-3594	P14L1 T1	B4	P14	P14	N/A	2015	10	21	E:B4_P:P14_Tr1:P14_Tr2:N/A_L1_D:21_M:10_Y:2015	L1	T1	14:25:00	10	3.21871	31.2	304.2	flotant	0.74	0.1225	rice	480.733	1.54734
1120	2015-10-21	SCT 15-3595	P14L1 T2	B4	P14	P14	N/A	2015	10	21	E:B4_P:P14_Tr1:P14_Tr2:N/A_L1_D:21_M:10_Y:2015	L1	T2	14:35:00	20	3.76426	31.9	304.9	flotant	0.74	0.1225	rice	479.629	1.80545
1121	2015-10-21	SCT 15-3596	P14L1 T3	B4	P14	P14	N/A	2015	10	21	E:B4_P:P14_Tr1:P14_Tr2:N/A_L1_D:21_M:10_Y:2015	L1	T3	14:45:00	30	5.40089	32.1	305.1	flotant	0.74	0.1225	rice	479.315	2.58873
1122	2015-10-21	SCT 15-3597	P14L2 T0	B4	P14	P14	N/A	2015	10	21	E:B4_P:P14_Tr1:P14_Tr2:N/A_L2_D:21_M:10_Y:2015	L2	T0	14:15:00	0	2.73379	25.1	298.1	flotant	0.74	0.1225	rice	490.57	1.34111
1123	2015-10-21	SCT 15-3598	P14L2 T1	B4	P14	P14	N/A	2015	10	21	E:B4_P:P14_Tr1:P14_Tr2:N/A_L2_D:21_M:10_Y:2015	L2	T1	14:25:00	10	5.09781	30.4	303.4	flotant	0.74	0.1225	rice	482	2.45715
1124	2015-10-21	SCT 15-3599	P14L2 T2	B4	P14	P14	N/A	2015	10	21	E:B4_P:P14_Tr1:P14_Tr2:N/A_L2_D:21_M:10_Y:2015	L2	T2	14:35:00	20	6.79506	31	304	flotant	0.74	0.1225	rice	481.049	3.26876
1125	2015-10-21	SCT 15-3600	P14L2 T3	B4	P14	P14	N/A	2015	10	21	E:B4_P:P14_Tr1:P14_Tr2:N/A_L2_D:21_M:10_Y:2015	L2	T3	14:45:00	30	8.70447	31.1	304.1	flotant	0.74	0.1225	rice	480.891	4.1859
1126	2015-10-21	SCT 15-3601	P14L3 T0	B4	P14	P14	N/A	2015	10	21	E:B4_P:P14_Tr1:P14_Tr2:N/A_L3_D:21_M:10_Y:2015	L3	T0	14:15:00	0	4.49165	24	297	flotant	0.74	0.1225	rice	492.387	2.21163
1127	2015-10-21	SCT 15-3602	P14L3 T1	B4	P14	P14	N/A	2015	10	21	E:B4_P:P14_Tr1:P14_Tr2:N/A_L3_D:21_M:10_Y:2015	L3	T1	14:25:00	10	9.97741	30.3	303.3	flotant	0.74	0.1225	rice	482.159	4.8107
1128	2015-10-21	SCT 15-3603	P14L3 T2	B4	P14	P14	N/A	2015	10	21	E:B4_P:P14_Tr1:P14_Tr2:N/A_L3_D:21_M:10_Y:2015	L3	T2	14:35:00	20	10.7351	31	304	flotant	0.74	0.1225	rice	481.049	5.16412
1129	2015-10-21	SCT 15-3604	P14L3 T3	B4	P14	P14	N/A	2015	10	21	E:B4_P:P14_Tr1:P14_Tr2:N/A_L3_D:21_M:10_Y:2015	L3	T3	14:45:00	30	12.4627	31.6	304.6	flotant	0.74	0.1225	rice	480.102	5.98335
1130	2015-10-21	SCT 15-3605	P15L1 T0	B4	P15	P15	N/A	2015	10	21	E:B4_P:P15_Tr1:P15_Tr2:N/A_L1_D:21_M:10_Y:2015	L1	T0	13:05:00	0	3.70364	25.9	298.9	flotant	0.74	0.1225	rice	489.257	1.81203
1131	2015-10-21	SCT 15-3606	P15L1 T1	B4	P15	P15	N/A	2015	10	21	E:B4_P:P15_Tr1:P15_Tr2:N/A_L1_D:21_M:10_Y:2015	L1	T1	13:15:00	10	4.46134	35.3	308.3	flotant	0.74	0.1225	rice	474.34	2.11619
1132	2015-10-21	SCT 15-3607	P15L1 T2	B4	P15	P15	N/A	2015	10	21	E:B4_P:P15_Tr1:P15_Tr2:N/A_L1_D:21_M:10_Y:2015	L1	T2	13:25:00	20	4.73412	37.2	310.2	flotant	0.74	0.1225	rice	471.434	2.23183
1133	2015-10-21	SCT 15-3608	P15L1 T3	B4	P15	P15	N/A	2015	10	21	E:B4_P:P15_Tr1:P15_Tr2:N/A_L1_D:21_M:10_Y:2015	L1	T3	13:35:00	30	4.91597	37.2	310.2	flotant	0.74	0.1225	rice	471.434	2.31755
1134	2015-10-21	SCT 15-3609	P15L2 T0	B4	P15	P15	N/A	2015	10	21	E:B4_P:P15_Tr1:P15_Tr2:N/A_L2_D:21_M:10_Y:2015	L2	T0	13:05:00	0	3.27933	25.9	298.9	flotant	0.74	0.1225	rice	489.257	1.60444
1135	2015-10-21	SCT 15-3610	P15L2 T1	B4	P15	P15	N/A	2015	10	21	E:B4_P:P15_Tr1:P15_Tr2:N/A_L2_D:21_M:10_Y:2015	L2	T1	13:15:00	10	3.61272	31.7	304.7	flotant	0.74	0.1225	rice	479.944	1.7339
1136	2015-10-21	SCT 15-3611	P15L2 T2	B4	P15	P15	N/A	2015	10	21	E:B4_P:P15_Tr1:P15_Tr2:N/A_L2_D:21_M:10_Y:2015	L2	T2	13:25:00	20	3.73395	33.2	306.2	flotant	0.74	0.1225	rice	477.593	1.78331
1137	2015-10-21	SCT 15-3612	P15L2 T3	B4	P15	P15	N/A	2015	10	21	E:B4_P:P15_Tr1:P15_Tr2:N/A_L2_D:21_M:10_Y:2015	L2	T3	13:35:00	30	4.00672	33.5	306.5	flotant	0.74	0.1225	rice	477.125	1.91171
1138	2015-10-21	SCT 15-3613	P15L3 T0	B4	P15	P15	N/A	2015	10	21	E:B4_P:P15_Tr1:P15_Tr2:N/A_L3_D:21_M:10_Y:2015	L3	T0	13:05:00	0	3.00656	26	299	flotant	0.74	0.1225	rice	489.093	1.47049
1139	2015-10-21	SCT 15-3614	P15L3 T1	B4	P15	P15	N/A	2015	10	21	E:B4_P:P15_Tr1:P15_Tr2:N/A_L3_D:21_M:10_Y:2015	L3	T1	13:15:00	10	4.58258	35.5	308.5	flotant	0.74	0.1225	rice	474.032	2.17229
1140	2015-10-21	SCT 15-3615	P15L3 T2	B4	P15	P15	N/A	2015	10	21	E:B4_P:P15_Tr1:P15_Tr2:N/A_L3_D:21_M:10_Y:2015	L3	T2	13:25:00	20	4.76443	36.4	309.4	flotant	0.74	0.1225	rice	472.653	2.25192
1141	2015-10-21	SCT 15-3616	P15L3 T3	B4	P15	P15	N/A	2015	10	21	E:B4_P:P15_Tr1:P15_Tr2:N/A_L3_D:21_M:10_Y:2015	L3	T3	13:35:00	30	5.49182	36.9	309.9	flotant	0.74	0.1225	rice	471.891	2.59154
1142	2015-11-04	SCT 15-4076	P1L1 T0 Q	B4	P01	P01	N/A	2015	11	4	E:B4_P:P01_Tr1:P01_Tr2:N/A_L1_D:4_M:11_Y:2015	L1	T0	09:59:00	0	2.31006	26.3	299.3	flotant	0.74	0.1225	rice	488.603	1.1287
1143	2015-11-04	SCT 15-4077	P1L1 T1 Q	B4	P01	P01	N/A	2015	11	4	E:B4_P:P01_Tr1:P01_Tr2:N/A_L1_D:4_M:11_Y:2015	L1	T1	10:09:00	10	5.25492	35.2	308.2	flotant	0.74	0.1225	rice	474.494	2.49343
1144	2015-11-04	SCT 15-4078	P1L1 T2 Q	B4	P01	P01	N/A	2015	11	4	E:B4_P:P01_Tr1:P01_Tr2:N/A_L1_D:4_M:11_Y:2015	L1	T2	10:19:00	20	10.4084	35.9	308.9	flotant	0.74	0.1225	rice	473.418	4.92754
1145	2015-11-04	SCT 15-4079	P1L1 T3 Q	B4	P01	P01	N/A	2015	11	4	E:B4_P:P01_Tr1:P01_Tr2:N/A_L1_D:4_M:11_Y:2015	L1	T3	10:29:00	30	8.84201	36.1	309.1	flotant	0.74	0.1225	rice	473.112	4.18326
1146	2015-11-04	SCT 15-4080	P1L2 T0 Q	B4	P01	P01	N/A	2015	11	4	E:B4_P:P01_Tr1:P01_Tr2:N/A_L2_D:4_M:11_Y:2015	L2	T0	10:01:00	0	3.32823	27.2	300.2	flotant	0.74	0.1225	rice	487.138	1.62131
1147	2015-11-04	SCT 15-4081	P1L2 T1 Q	B4	P01	P01	N/A	2015	11	4	E:B4_P:P01_Tr1:P01_Tr2:N/A_L2_D:4_M:11_Y:2015	L2	T1	10:11:00	10	6.58638	35.9	308.9	flotant	0.74	0.1225	rice	473.418	3.11811
1148	2015-11-04	SCT 15-4082	P1L2 T2 Q	B4	P01	P01	N/A	2015	11	4	E:B4_P:P01_Tr1:P01_Tr2:N/A_L2_D:4_M:11_Y:2015	L2	T2	10:21:00	20	3.81382	36.5	309.5	flotant	0.74	0.1225	rice	472.501	1.80203
1149	2015-11-04	SCT 15-4083	P1L2 T3 Q	B4	P01	P01	N/A	2015	11	4	E:B4_P:P01_Tr1:P01_Tr2:N/A_L2_D:4_M:11_Y:2015	L2	T3	10:31:00	30	13.0713	36	309	flotant	0.74	0.1225	rice	473.265	6.18621
1150	2015-11-04	SCT 15-4084	P1L3 T0 Q	B4	P01	P01	N/A	2015	11	4	E:B4_P:P01_Tr1:P01_Tr2:N/A_L3_D:4_M:11_Y:2015	L3	T0	10:01:00	0	3.45354	23.9	296.9	flotant	0.74	0.1225	rice	492.553	1.70105
1151	2015-11-04	SCT 15-4085	P1L3 T1 Q	B4	P01	P01	N/A	2015	11	4	E:B4_P:P01_Tr1:P01_Tr2:N/A_L3_D:4_M:11_Y:2015	L3	T1	10:11:00	10	19.9166	31.7	304.7	flotant	0.74	0.1225	rice	479.944	9.55884
1152	2015-11-04	SCT 15-4086	P1L3 T2 Q	B4	P01	P01	N/A	2015	11	4	E:B4_P:P01_Tr1:P01_Tr2:N/A_L3_D:4_M:11_Y:2015	L3	T2	10:21:00	20	21.7649	33.2	306.2	flotant	0.74	0.1225	rice	477.593	10.3948
1153	2015-11-04	SCT 15-4087	P1L3 T3 Q	B4	P01	P01	N/A	2015	11	4	E:B4_P:P01_Tr1:P01_Tr2:N/A_L3_D:4_M:11_Y:2015	L3	T3	10:31:00	30	25.8689	33.3	306.3	flotant	0.74	0.1225	rice	477.437	12.3508
1154	2015-11-12	SCT 15-3873	P1L1 T0	B4	P01	P01	N/A	2015	11	12	E:B4_P:P01_Tr1:P01_Tr2:N/A_L1_D:12_M:11_Y:2015	L1	T0	14:07:50	0	55.3176	19.8	292.8	flotant	0.74	0.1225	rice	499.45	27.6283
1155	2015-11-12	SCT 15-3874	P1L1 T1	B4	P01	P01	N/A	2015	11	12	E:B4_P:P01_Tr1:P01_Tr2:N/A_L1_D:12_M:11_Y:2015	L1	T1	14:17:50	10	98.2717	24.4	297.4	flotant	0.74	0.1225	rice	491.725	48.3226
1156	2015-11-12	SCT 15-3875	P1L1 T2	B4	P01	P01	N/A	2015	11	12	E:B4_P:P01_Tr1:P01_Tr2:N/A_L1_D:12_M:11_Y:2015	L1	T2	14:27:50	20	103.223	23.5	296.5	flotant	0.74	0.1225	rice	493.217	50.9112
1157	2015-11-12	SCT 15-3876	P1L1 T3	B4	P01	P01	N/A	2015	11	12	E:B4_P:P01_Tr1:P01_Tr2:N/A_L1_D:12_M:11_Y:2015	L1	T3	14:37:50	30	96.5207	22.7	295.7	flotant	0.74	0.1225	rice	494.552	47.7345
1158	2015-11-12	SCT 15-3877	P1L2 T0	B4	P01	P01	N/A	2015	11	12	E:B4_P:P01_Tr1:P01_Tr2:N/A_L2_D:12_M:11_Y:2015	L2	T0	14:07:50	0	5.8345	20.3	293.3	flotant	0.74	0.1225	rice	498.598	2.90907
1159	2015-11-12	SCT 15-3878	P1L2 T1	B4	P01	P01	N/A	2015	11	12	E:B4_P:P01_Tr1:P01_Tr2:N/A_L2_D:12_M:11_Y:2015	L2	T1	14:17:50	10	4.03312	24.1	297.1	flotant	0.74	0.1225	rice	492.221	1.98519
1160	2015-11-12	SCT 15-3879	P1L2 T2	B4	P01	P01	N/A	2015	11	12	E:B4_P:P01_Tr1:P01_Tr2:N/A_L2_D:12_M:11_Y:2015	L2	T2	14:27:50	20	4.39339	23.5	296.5	flotant	0.74	0.1225	rice	493.217	2.1669
1161	2015-11-12	SCT 15-3880	P1L2 T3	B4	P01	P01	N/A	2015	11	12	E:B4_P:P01_Tr1:P01_Tr2:N/A_L2_D:12_M:11_Y:2015	L2	T3	14:37:50	30	3.81382	23.5	296.5	flotant	0.74	0.1225	rice	493.217	1.88104
1162	2015-11-12	SCT 15-3881	P1L3 T0	B4	P01	P01	N/A	2015	11	12	E:B4_P:P01_Tr1:P01_Tr2:N/A_L3_D:12_M:11_Y:2015	L3	T0	14:07:50	0	6.14778	20.2	293.2	flotant	0.74	0.1225	rice	498.768	3.06632
1163	2015-11-12	SCT 15-3882	P1L3 T1	B4	P01	P01	N/A	2015	11	12	E:B4_P:P01_Tr1:P01_Tr2:N/A_L3_D:12_M:11_Y:2015	L3	T1	14:17:50	10	7.83951	24	297	flotant	0.74	0.1225	rice	492.387	3.86007
1164	2015-11-12	SCT 15-3883	P1L3 T2	B4	P01	P01	N/A	2015	11	12	E:B4_P:P01_Tr1:P01_Tr2:N/A_L3_D:12_M:11_Y:2015	L3	T2	14:27:50	20	6.27309	23	296	flotant	0.74	0.1225	rice	494.05	3.09922
1165	2015-11-12	SCT 15-3884	P1L3 T3	B4	P01	P01	N/A	2015	11	12	E:B4_P:P01_Tr1:P01_Tr2:N/A_L3_D:12_M:11_Y:2015	L3	T3	14:37:50	30	5.52121	22.6	295.6	flotant	0.74	0.1225	rice	494.719	2.73145
1166	2015-11-12	SCT 15-3885	P2L1 T0	B4	P02	P02	N/A	2015	11	12	E:B4_P:P02_Tr1:P02_Tr2:N/A_L1_D:12_M:11_Y:2015	L1	T0	14:06:29	0	4.23675	23.2	296.2	flotant	0.74	0.1225	rice	493.717	2.09176
1167	2015-11-12	SCT 15-3886	P2L1 T1	B4	P02	P02	N/A	2015	11	12	E:B4_P:P02_Tr1:P02_Tr2:N/A_L1_D:12_M:11_Y:2015	L1	T1	14:16:29	10	8.16846	25.2	298.2	flotant	0.74	0.1225	rice	490.405	4.00586
1168	2015-11-12	SCT 15-3887	P2L1 T2	B4	P02	P02	N/A	2015	11	12	E:B4_P:P02_Tr1:P02_Tr2:N/A_L1_D:12_M:11_Y:2015	L1	T2	14:26:29	20	8.68537	25.1	298.1	flotant	0.74	0.1225	rice	490.57	4.26078
1169	2015-11-12	SCT 15-3888	P2L1 T3	B4	P02	P02	N/A	2015	11	12	E:B4_P:P02_Tr1:P02_Tr2:N/A_L1_D:12_M:11_Y:2015	L1	T3	14:36:29	30	9.06131	24.3	297.3	flotant	0.74	0.1225	rice	491.89	4.45717
1170	2015-11-12	SCT 15-3889	P2L2 T0	B4	P02	P02	N/A	2015	11	12	E:B4_P:P02_Tr1:P02_Tr2:N/A_L2_D:12_M:11_Y:2015	L2	T0	14:06:29	0	2.2944	20.2	293.2	flotant	0.74	0.1225	rice	498.768	1.14437
1171	2015-11-12	SCT 15-3890	P2L2 T1	B4	P02	P02	N/A	2015	11	12	E:B4_P:P02_Tr1:P02_Tr2:N/A_L2_D:12_M:11_Y:2015	L2	T1	14:16:29	10	3.54753	25	298	flotant	0.74	0.1225	rice	490.735	1.7409
1172	2015-11-12	SCT 15-3891	P2L2 T2	B4	P02	P02	N/A	2015	11	12	E:B4_P:P02_Tr1:P02_Tr2:N/A_L2_D:12_M:11_Y:2015	L2	T2	14:26:29	20	3.97046	25.1	298.1	flotant	0.74	0.1225	rice	490.57	1.94779
1173	2015-11-12	SCT 15-3892	P2L2 T3	B4	P02	P02	N/A	2015	11	12	E:B4_P:P02_Tr1:P02_Tr2:N/A_L2_D:12_M:11_Y:2015	L2	T3	14:36:29	30	4.39339	24.4	297.4	flotant	0.74	0.1225	rice	491.725	2.16034
1174	2015-11-12	SCT 15-3893	P2L3 T0	B4	P02	P02	N/A	2015	11	12	E:B4_P:P02_Tr1:P02_Tr2:N/A_L3_D:12_M:11_Y:2015	L3	T0	14:06:29	0	30.2079	20.1	293.1	flotant	0.74	0.1225	rice	498.939	15.0719
1175	2015-11-12	SCT 15-3894	P2L3 T1	B4	P02	P02	N/A	2015	11	12	E:B4_P:P02_Tr1:P02_Tr2:N/A_L3_D:12_M:11_Y:2015	L3	T1	14:16:29	10	21.1854	25.1	298.1	flotant	0.74	0.1225	rice	490.57	10.3929
1176	2015-11-12	SCT 15-3895	P2L3 T2	B4	P02	P02	N/A	2015	11	12	E:B4_P:P02_Tr1:P02_Tr2:N/A_L3_D:12_M:11_Y:2015	L3	T2	14:26:29	20	23.253	25	298	flotant	0.74	0.1225	rice	490.735	11.4111
1177	2015-11-12	SCT 15-3896	P2L3 T3	B4	P02	P02	N/A	2015	11	12	E:B4_P:P02_Tr1:P02_Tr2:N/A_L3_D:12_M:11_Y:2015	L3	T3	14:36:29	30	21.8119	24.3	297.3	flotant	0.74	0.1225	rice	491.89	10.7291
1178	2015-11-12	SCT 15-3897	P3L1 T0	B4	P03	P03	N/A	2015	11	12	E:B4_P:P03_Tr1:P03_Tr2:N/A_L1_D:12_M:11_Y:2015	L1	T0	10:12:35	0	5.52121	20.8	293.8	flotant	0.74	0.1225	rice	497.75	2.74818
1179	2015-11-12	SCT 15-3898	P3L1 T1	B4	P03	P03	N/A	2015	11	12	E:B4_P:P03_Tr1:P03_Tr2:N/A_L1_D:12_M:11_Y:2015	L1	T1	10:22:35	10	26.9889	28.9	301.9	flotant	0.74	0.1225	rice	484.395	13.0733
1180	2015-11-12	SCT 15-3899	P3L1 T2	B4	P03	P03	N/A	2015	11	12	E:B4_P:P03_Tr1:P03_Tr2:N/A_L1_D:12_M:11_Y:2015	L1	T2	10:32:35	20	34.8288	29.9	302.9	flotant	0.74	0.1225	rice	482.796	16.8152
1181	2015-11-12	SCT 15-3900	P3L1 T3	B4	P03	P03	N/A	2015	11	12	E:B4_P:P03_Tr1:P03_Tr2:N/A_L1_D:12_M:11_Y:2015	L1	T3	10:42:35	30	43.8044	29.9	302.9	flotant	0.74	0.1225	rice	482.796	21.1486
1182	2015-11-12	SCT 15-3901	P3L2 T0	B4	P03	P03	N/A	2015	11	12	E:B4_P:P03_Tr1:P03_Tr2:N/A_L2_D:12_M:11_Y:2015	L2	T0	10:12:35	0	37.6171	21.4	294.4	flotant	0.74	0.1225	rice	496.735	18.6857
1183	2015-11-12	SCT 15-3902	P3L2 T1	B4	P03	P03	N/A	2015	11	12	E:B4_P:P03_Tr1:P03_Tr2:N/A_L2_D:12_M:11_Y:2015	L2	T1	10:22:35	10	67.8332	29.3	302.3	flotant	0.74	0.1225	rice	483.754	32.8146
1184	2015-11-12	SCT 15-3903	P3L2 T2	B4	P03	P03	N/A	2015	11	12	E:B4_P:P03_Tr1:P03_Tr2:N/A_L2_D:12_M:11_Y:2015	L2	T2	10:32:35	20	65.0763	30.2	303.2	flotant	0.74	0.1225	rice	482.318	31.3875
1185	2015-11-12	SCT 15-3904	P3L2 T3	B4	P03	P03	N/A	2015	11	12	E:B4_P:P03_Tr1:P03_Tr2:N/A_L2_D:12_M:11_Y:2015	L2	T3	10:42:35	30	80.6152	30.5	303.5	flotant	0.74	0.1225	rice	481.842	38.8437
1186	2015-11-12	SCT 15-3905	P3L3 T0	B4	P03	P03	N/A	2015	11	12	E:B4_P:P03_Tr1:P03_Tr2:N/A_L3_D:12_M:11_Y:2015	L3	T0	10:12:35	0	7.46357	19.2	292.2	flotant	0.74	0.1225	rice	500.475	3.73533
1187	2015-11-12	SCT 15-3906	P3L3 T1	B4	P03	P03	N/A	2015	11	12	E:B4_P:P03_Tr1:P03_Tr2:N/A_L3_D:12_M:11_Y:2015	L3	T1	10:22:35	10	19.3527	28	301	flotant	0.74	0.1225	rice	485.844	9.40237
1188	2015-11-12	SCT 15-3907	P3L3 T2	B4	P03	P03	N/A	2015	11	12	E:B4_P:P03_Tr1:P03_Tr2:N/A_L3_D:12_M:11_Y:2015	L3	T2	10:32:35	20	21.4203	29.1	302.1	flotant	0.74	0.1225	rice	484.075	10.369
1189	2015-11-12	SCT 15-3908	P3L3 T3	B4	P03	P03	N/A	2015	11	12	E:B4_P:P03_Tr1:P03_Tr2:N/A_L3_D:12_M:11_Y:2015	L3	T3	10:42:35	30	22.9867	29.7	302.7	flotant	0.74	0.1225	rice	483.115	11.1052
1190	2015-11-12	SCT 15-3909	P4L1 T0	B4	P04	P04	N/A	2015	11	12	E:B4_P:P04_Tr1:P04_Tr2:N/A_L1_D:12_M:11_Y:2015	L1	T0	12:23:24	0	2.16908	18.5	291.5	flotant	0.74	0.1225	rice	501.677	1.08818
1191	2015-11-12	SCT 15-3910	P4L1 T1	B4	P04	P04	N/A	2015	11	12	E:B4_P:P04_Tr1:P04_Tr2:N/A_L1_D:12_M:11_Y:2015	L1	T1	12:33:24	10	4.785	21.7	294.7	flotant	0.74	0.1225	rice	496.23	2.37446
1192	2015-11-12	SCT 15-3911	P4L1 T2	B4	P04	P04	N/A	2015	11	12	E:B4_P:P04_Tr1:P04_Tr2:N/A_L1_D:12_M:11_Y:2015	L1	T2	12:43:24	20	9.23362	22.1	295.1	flotant	0.74	0.1225	rice	495.557	4.57579
1193	2015-11-12	SCT 15-3912	P4L1 T3	B4	P04	P04	N/A	2015	11	12	E:B4_P:P04_Tr1:P04_Tr2:N/A_L1_D:12_M:11_Y:2015	L1	T3	12:53:24	30	14.3871	22.6	295.6	flotant	0.74	0.1225	rice	494.719	7.11758
1194	2015-11-12	SCT 15-3913	P4L2 T0	B4	P04	P04	N/A	2015	11	12	E:B4_P:P04_Tr1:P04_Tr2:N/A_L2_D:12_M:11_Y:2015	L2	T0	12:23:24	0	5.25492	18.6	291.6	flotant	0.74	0.1225	rice	501.505	2.63537
1195	2015-11-12	SCT 15-3914	P4L2 T1	B4	P04	P04	N/A	2015	11	12	E:B4_P:P04_Tr1:P04_Tr2:N/A_L2_D:12_M:11_Y:2015	L2	T1	12:33:24	10	19.243	22.7	295.7	flotant	0.74	0.1225	rice	494.552	9.51666
1196	2015-11-12	SCT 15-3915	P4L2 T2	B4	P04	P04	N/A	2015	11	12	E:B4_P:P04_Tr1:P04_Tr2:N/A_L2_D:12_M:11_Y:2015	L2	T2	12:43:24	20	23.1591	22.9	295.9	flotant	0.74	0.1225	rice	494.217	11.4456
1197	2015-11-12	SCT 15-3916	P4L2 T3	B4	P04	P04	N/A	2015	11	12	E:B4_P:P04_Tr1:P04_Tr2:N/A_L2_D:12_M:11_Y:2015	L2	T3	12:53:24	30	29.644	23.6	296.6	flotant	0.74	0.1225	rice	493.051	14.616
1198	2015-11-12	SCT 15-3917	P4L3 T0	B4	P04	P04	N/A	2015	11	12	E:B4_P:P04_Tr1:P04_Tr2:N/A_L3_D:12_M:11_Y:2015	L3	T0	12:23:24	0	17.5669	19	292	flotant	0.74	0.1225	rice	500.818	8.79785
1199	2015-11-12	SCT 15-3918	P4L3 T1	B4	P04	P04	N/A	2015	11	12	E:B4_P:P04_Tr1:P04_Tr2:N/A_L3_D:12_M:11_Y:2015	L3	T1	12:33:24	10	16.1415	22.3	295.3	flotant	0.74	0.1225	rice	495.222	7.99362
1200	2015-11-12	SCT 15-3919	P4L3 T2	B4	P04	P04	N/A	2015	11	12	E:B4_P:P04_Tr1:P04_Tr2:N/A_L3_D:12_M:11_Y:2015	L3	T2	12:43:24	20	19.8383	22.4	295.4	flotant	0.74	0.1225	rice	495.054	9.821
1201	2015-11-12	SCT 15-3920	P4L3 T3	B4	P04	P04	N/A	2015	11	12	E:B4_P:P04_Tr1:P04_Tr2:N/A_L3_D:12_M:11_Y:2015	L3	T3	12:53:24	30	24.0676	23.1	296.1	flotant	0.74	0.1225	rice	493.884	11.8866
1202	2015-11-12	SCT 15-3921	P5L1 T0	B4	P05	P05	N/A	2015	11	12	E:B4_P:P05_Tr1:P05_Tr2:N/A_L1_D:12_M:11_Y:2015	L1	T0	13:14:45	0	3.9548	19.2	292.2	flotant	0.74	0.1225	rice	500.475	1.97928
1203	2015-11-12	SCT 15-3922	P5L1 T1	B4	P05	P05	N/A	2015	11	12	E:B4_P:P05_Tr1:P05_Tr2:N/A_L1_D:12_M:11_Y:2015	L1	T1	13:24:45	10	9.29627	23.7	296.7	flotant	0.74	0.1225	rice	492.885	4.58199
1204	2015-11-12	SCT 15-3923	P5L1 T2	B4	P05	P05	N/A	2015	11	12	E:B4_P:P05_Tr1:P05_Tr2:N/A_L1_D:12_M:11_Y:2015	L1	T2	13:34:45	20	17.0657	23.7	296.7	flotant	0.74	0.1225	rice	492.885	8.41142
1205	2015-11-12	SCT 15-3924	P5L1 T3	B4	P05	P05	N/A	2015	11	12	E:B4_P:P05_Tr1:P05_Tr2:N/A_L1_D:12_M:11_Y:2015	L1	T3	13:44:45	30	30.3646	24.4	297.4	flotant	0.74	0.1225	rice	491.725	14.931
1206	2015-11-12	SCT 15-3925	P5L2 T0	B4	P05	P05	N/A	2015	11	12	E:B4_P:P05_Tr1:P05_Tr2:N/A_L2_D:12_M:11_Y:2015	L2	T0	13:14:45	0	2.38838	19.6	292.6	flotant	0.74	0.1225	rice	499.791	1.19369
1207	2015-11-12	SCT 15-3926	P5L2 T1	B4	P05	P05	N/A	2015	11	12	E:B4_P:P05_Tr1:P05_Tr2:N/A_L2_D:12_M:11_Y:2015	L2	T1	13:24:45	10	8.95166	24.4	297.4	flotant	0.74	0.1225	rice	491.725	4.40175
1208	2015-11-12	SCT 15-3927	P5L2 T2	B4	P05	P05	N/A	2015	11	12	E:B4_P:P05_Tr1:P05_Tr2:N/A_L2_D:12_M:11_Y:2015	L2	T2	13:34:45	20	16.0945	25.3	298.3	flotant	0.74	0.1225	rice	490.241	7.89019
1209	2015-11-12	SCT 15-3928	P5L2 T3	B4	P05	P05	N/A	2015	11	12	E:B4_P:P05_Tr1:P05_Tr2:N/A_L2_D:12_M:11_Y:2015	L2	T3	13:44:45	30	28.1559	25	298	flotant	0.74	0.1225	rice	490.735	13.8171
1210	2015-11-12	SCT 15-3929	P5L3 T0	B4	P05	P05	N/A	2015	11	12	E:B4_P:P05_Tr1:P05_Tr2:N/A_L3_D:12_M:11_Y:2015	L3	T0	13:14:45	0	3.92347	19.4	292.4	flotant	0.74	0.1225	rice	500.133	1.96226
1211	2015-11-12	SCT 15-3930	P5L3 T1	B4	P05	P05	N/A	2015	11	12	E:B4_P:P05_Tr1:P05_Tr2:N/A_L3_D:12_M:11_Y:2015	L3	T1	13:24:45	10	4.23675	23.7	296.7	flotant	0.74	0.1225	rice	492.885	2.08823
1212	2015-11-12	SCT 15-3931	P5L3 T2	B4	P05	P05	N/A	2015	11	12	E:B4_P:P05_Tr1:P05_Tr2:N/A_L3_D:12_M:11_Y:2015	L3	T2	13:34:45	20	4.64402	24	297	flotant	0.74	0.1225	rice	492.387	2.28666
1213	2015-11-12	SCT 15-3932	P5L3 T3	B4	P05	P05	N/A	2015	11	12	E:B4_P:P05_Tr1:P05_Tr2:N/A_L3_D:12_M:11_Y:2015	L3	T3	13:44:45	30	5.69352	24.3	297.3	flotant	0.74	0.1225	rice	491.89	2.80059
1214	2015-11-12	SCT 15-3933	P6L1 T0	B4	P06	P06	N/A	2015	11	12	E:B4_P:P06_Tr1:P06_Tr2:N/A_L1_D:12_M:11_Y:2015	L1	T0	10:05:10	0	80.0178	18	291	flotant	0.74	0.1225	rice	502.539	40.2121
1215	2015-11-12	SCT 15-3934	P6L1 T1	B4	P06	P06	N/A	2015	11	12	E:B4_P:P06_Tr1:P06_Tr2:N/A_L1_D:12_M:11_Y:2015	L1	T1	10:15:10	10	102.807	24.7	297.7	flotant	0.74	0.1225	rice	491.229	50.5017
1216	2015-11-12	SCT 15-3935	P6L1 T2	B4	P06	P06	N/A	2015	11	12	E:B4_P:P06_Tr1:P06_Tr2:N/A_L1_D:12_M:11_Y:2015	L1	T2	10:25:10	20	110.038	27.4	300.4	flotant	0.74	0.1225	rice	486.814	53.568
1217	2015-11-12	SCT 15-3936	P6L1 T3	B4	P06	P06	N/A	2015	11	12	E:B4_P:P06_Tr1:P06_Tr2:N/A_L1_D:12_M:11_Y:2015	L1	T3	10:35:10	30	122.925	28	301	flotant	0.74	0.1225	rice	485.844	59.7225
1218	2015-11-12	SCT 15-3937	P6L2 T0	B4	P06	P06	N/A	2015	11	12	E:B4_P:P06_Tr1:P06_Tr2:N/A_L2_D:12_M:11_Y:2015	L2	T0	10:05:10	0	36.4579	18.3	291.3	flotant	0.74	0.1225	rice	502.022	18.3027
1219	2015-11-12	SCT 15-3938	P6L2 T1	B4	P06	P06	N/A	2015	11	12	E:B4_P:P06_Tr1:P06_Tr2:N/A_L2_D:12_M:11_Y:2015	L2	T1	10:15:10	10	51.3075	24.2	297.2	flotant	0.74	0.1225	rice	492.056	25.2462
1220	2015-11-12	SCT 15-3939	P6L2 T2	B4	P06	P06	N/A	2015	11	12	E:B4_P:P06_Tr1:P06_Tr2:N/A_L2_D:12_M:11_Y:2015	L2	T2	10:25:10	20	59.6565	24.6	297.6	flotant	0.74	0.1225	rice	491.394	29.3149
1221	2015-11-12	SCT 15-3940	P6L2 T3	B4	P06	P06	N/A	2015	11	12	E:B4_P:P06_Tr1:P06_Tr2:N/A_L2_D:12_M:11_Y:2015	L2	T3	10:35:10	30	69.5563	27.2	300.2	flotant	0.74	0.1225	rice	487.138	33.8835
1222	2015-11-12	SCT 15-3941	P6L3 T0	B4	P06	P06	N/A	2015	11	12	E:B4_P:P06_Tr1:P06_Tr2:N/A_L3_D:12_M:11_Y:2015	L3	T0	10:05:10	0	19.2743	18.6	291.6	flotant	0.74	0.1225	rice	501.505	9.66618
1223	2015-11-12	SCT 15-3942	P6L3 T1	B4	P06	P06	N/A	2015	11	12	E:B4_P:P06_Tr1:P06_Tr2:N/A_L3_D:12_M:11_Y:2015	L3	T1	10:15:10	10	66.7524	23.7	296.7	flotant	0.74	0.1225	rice	492.885	32.9012
1224	2015-11-12	SCT 15-3943	P6L3 T2	B4	P06	P06	N/A	2015	11	12	E:B4_P:P06_Tr1:P06_Tr2:N/A_L3_D:12_M:11_Y:2015	L3	T2	10:25:10	20	72.5096	26.2	299.2	flotant	0.74	0.1225	rice	488.766	35.4403
1225	2015-11-12	SCT 15-3944	P6L3 T3	B4	P06	P06	N/A	2015	11	12	E:B4_P:P06_Tr1:P06_Tr2:N/A_L3_D:12_M:11_Y:2015	L3	T3	10:35:10	30	83.016	26.9	299.9	flotant	0.74	0.1225	rice	487.626	40.4807
1226	2015-11-12	SCT 15-3945	P7L1 T0	B4	P07	P07	N/A	2015	11	12	E:B4_P:P07_Tr1:P07_Tr2:N/A_L1_D:12_M:11_Y:2015	L1	T0	10:49:50	0	47.4385	18.4	291.4	flotant	0.74	0.1225	rice	501.849	23.807
1227	2015-11-12	SCT 15-3946	P7L1 T1	B4	P07	P07	N/A	2015	11	12	E:B4_P:P07_Tr1:P07_Tr2:N/A_L1_D:12_M:11_Y:2015	L1	T1	10:59:50	10	50.7906	26.2	299.2	flotant	0.74	0.1225	rice	488.766	24.8248
1228	2015-11-12	SCT 15-3947	P7L1 T2	B4	P07	P07	N/A	2015	11	12	E:B4_P:P07_Tr1:P07_Tr2:N/A_L1_D:12_M:11_Y:2015	L1	T2	11:09:50	20	57.9335	29.1	302.1	flotant	0.74	0.1225	rice	484.075	28.0441
1229	2015-11-12	SCT 15-3948	P7L1 T3	B4	P07	P07	N/A	2015	11	12	E:B4_P:P07_Tr1:P07_Tr2:N/A_L1_D:12_M:11_Y:2015	L1	T3	11:19:50	30	67.8176	29.8	302.8	flotant	0.74	0.1225	rice	482.955	32.7529
1230	2015-11-12	SCT 15-3949	P7L2 T0	B4	P07	P07	N/A	2015	11	12	E:B4_P:P07_Tr1:P07_Tr2:N/A_L2_D:12_M:11_Y:2015	L2	T0	10:49:50	0	5.91282	19.4	292.4	flotant	0.74	0.1225	rice	500.133	2.9572
1231	2015-11-12	SCT 15-3950	P7L2 T1	B4	P07	P07	N/A	2015	11	12	E:B4_P:P07_Tr1:P07_Tr2:N/A_L2_D:12_M:11_Y:2015	L2	T1	10:59:50	10	25.258	26.9	299.9	flotant	0.74	0.1225	rice	487.626	12.3165
1232	2015-11-12	SCT 15-3951	P7L2 T2	B4	P07	P07	N/A	2015	11	12	E:B4_P:P07_Tr1:P07_Tr2:N/A_L2_D:12_M:11_Y:2015	L2	T2	11:09:50	20	26.7775	30.1	303.1	flotant	0.74	0.1225	rice	482.477	12.9195
1233	2015-11-12	SCT 15-3952	P7L2 T3	B4	P07	P07	N/A	2015	11	12	E:B4_P:P07_Tr1:P07_Tr2:N/A_L2_D:12_M:11_Y:2015	L2	T3	11:19:50	30	25.8689	30.5	303.5	flotant	0.74	0.1225	rice	481.842	12.4647
1234	2015-11-12	SCT 15-3953	P7L3 T0	B4	P07	P07	N/A	2015	11	12	E:B4_P:P07_Tr1:P07_Tr2:N/A_L3_D:12_M:11_Y:2015	L3	T0	10:49:50	0	5.31758	19.3	292.3	flotant	0.74	0.1225	rice	500.304	2.66041
1235	2015-11-12	SCT 15-3954	P7L3 T1	B4	P07	P07	N/A	2015	11	12	E:B4_P:P07_Tr1:P07_Tr2:N/A_L3_D:12_M:11_Y:2015	L3	T1	10:59:50	10	23.9893	26.4	299.4	flotant	0.74	0.1225	rice	488.44	11.7173
1236	2015-11-12	SCT 15-3955	P7L3 T2	B4	P07	P07	N/A	2015	11	12	E:B4_P:P07_Tr1:P07_Tr2:N/A_L3_D:12_M:11_Y:2015	L3	T2	11:09:50	20	29.5344	30.5	303.5	flotant	0.74	0.1225	rice	481.842	14.2309
1237	2015-11-12	SCT 15-3956	P7L3 T3	B4	P07	P07	N/A	2015	11	12	E:B4_P:P07_Tr1:P07_Tr2:N/A_L3_D:12_M:11_Y:2015	L3	T3	11:19:50	30	33.0901	31.8	304.8	flotant	0.74	0.1225	rice	479.786	15.8762
1238	2015-11-12	SCT 15-3957	P8L1 T0	B4	P08	P08	N/A	2015	11	12	E:B4_P:P08_Tr1:P08_Tr2:N/A_L1_D:12_M:11_Y:2015	L1	T0	11:38:30	0	5.99114	17.9	290.9	flotant	0.74	0.1225	rice	502.712	3.01182
1239	2015-11-12	SCT 15-3958	P8L1 T1	B4	P08	P08	N/A	2015	11	12	E:B4_P:P08_Tr1:P08_Tr2:N/A_L1_D:12_M:11_Y:2015	L1	T1	11:48:30	10	12.9617	20.6	293.6	flotant	0.74	0.1225	rice	498.089	6.45607
1240	2015-11-12	SCT 15-3959	P8L1 T2	B4	P08	P08	N/A	2015	11	12	E:B4_P:P08_Tr1:P08_Tr2:N/A_L1_D:12_M:11_Y:2015	L1	T2	11:58:30	20	13.1183	20.2	293.2	flotant	0.74	0.1225	rice	498.768	6.54301
1241	2015-11-12	SCT 15-3960	P8L1 T3	B4	P08	P08	N/A	2015	11	12	E:B4_P:P08_Tr1:P08_Tr2:N/A_L1_D:12_M:11_Y:2015	L1	T3	12:08:30	30	13.5883	20	293	flotant	0.74	0.1225	rice	499.109	6.78202
1242	2015-11-12	SCT 15-3961	P8L2 T0	B4	P08	P08	N/A	2015	11	12	E:B4_P:P08_Tr1:P08_Tr2:N/A_L2_D:12_M:11_Y:2015	L2	T0	11:38:30	0	2.23174	17.8	290.8	flotant	0.74	0.1225	rice	502.885	1.12231
1243	2015-11-12	SCT 15-3962	P8L2 T1	B4	P08	P08	N/A	2015	11	12	E:B4_P:P08_Tr1:P08_Tr2:N/A_L2_D:12_M:11_Y:2015	L2	T1	11:48:30	10	2.77999	20.3	293.3	flotant	0.74	0.1225	rice	498.598	1.3861
1244	2015-11-12	SCT 15-3963	P8L2 T2	B4	P08	P08	N/A	2015	11	12	E:B4_P:P08_Tr1:P08_Tr2:N/A_L2_D:12_M:11_Y:2015	L2	T2	11:58:30	20	2.56069	20	293	flotant	0.74	0.1225	rice	499.109	1.27806
1245	2015-11-12	SCT 15-3964	P8L2 T3	B4	P08	P08	N/A	2015	11	12	E:B4_P:P08_Tr1:P08_Tr2:N/A_L2_D:12_M:11_Y:2015	L2	T3	12:08:30	30	2.32573	19.8	292.8	flotant	0.74	0.1225	rice	499.45	1.16158
1246	2015-11-12	SCT 15-3965	P8L3 T0	B4	P08	P08	N/A	2015	11	12	E:B4_P:P08_Tr1:P08_Tr2:N/A_L3_D:12_M:11_Y:2015	L3	T0	11:38:30	0	4.72234	17.8	290.8	flotant	0.74	0.1225	rice	502.885	2.37479
1247	2015-11-12	SCT 15-3966	P8L3 T1	B4	P08	P08	N/A	2015	11	12	E:B4_P:P08_Tr1:P08_Tr2:N/A_L3_D:12_M:11_Y:2015	L3	T1	11:48:30	10	6.64903	20.4	293.4	flotant	0.74	0.1225	rice	498.428	3.31407
1248	2015-11-12	SCT 15-3967	P8L3 T2	B4	P08	P08	N/A	2015	11	12	E:B4_P:P08_Tr1:P08_Tr2:N/A_L3_D:12_M:11_Y:2015	L3	T2	11:58:30	20	6.71169	20	293	flotant	0.74	0.1225	rice	499.109	3.34986
1249	2015-11-12	SCT 15-3968	P8L3 T3	B4	P08	P08	N/A	2015	11	12	E:B4_P:P08_Tr1:P08_Tr2:N/A_L3_D:12_M:11_Y:2015	L3	T3	12:08:30	30	6.16344	19.9	292.9	flotant	0.74	0.1225	rice	499.279	3.07728
1250	2015-11-12	SCT 15-3969	P9L1 T0	B4	P09	P09	N/A	2015	11	12	E:B4_P:P09_Tr1:P09_Tr2:N/A_L1_D:12_M:11_Y:2015	L1	T0	12:25:45	0	3.01495	18	291	flotant	0.74	0.1225	rice	502.539	1.51513
1251	2015-11-12	SCT 15-3970	P9L1 T1	B4	P09	P09	N/A	2015	11	12	E:B4_P:P09_Tr1:P09_Tr2:N/A_L1_D:12_M:11_Y:2015	L1	T1	12:35:45	10	3.65718	20.4	293.4	flotant	0.74	0.1225	rice	498.428	1.82284
1252	2015-11-12	SCT 15-3971	P9L1 T2	B4	P09	P09	N/A	2015	11	12	E:B4_P:P09_Tr1:P09_Tr2:N/A_L1_D:12_M:11_Y:2015	L1	T2	12:45:45	20	4.53437	21.4	294.4	flotant	0.74	0.1225	rice	496.735	2.25238
1253	2015-11-12	SCT 15-3972	P9L1 T3	B4	P09	P09	N/A	2015	11	12	E:B4_P:P09_Tr1:P09_Tr2:N/A_L1_D:12_M:11_Y:2015	L1	T3	12:55:45	30	4.40906	21.8	294.8	flotant	0.74	0.1225	rice	496.061	2.18716
1254	2015-11-12	SCT 15-3973	P9L2 T0	B4	P09	P09	N/A	2015	11	12	E:B4_P:P09_Tr1:P09_Tr2:N/A_L2_D:12_M:11_Y:2015	L2	T0	12:25:45	0	4.55004	18.3	291.3	flotant	0.74	0.1225	rice	502.022	2.28422
1255	2015-11-12	SCT 15-3974	P9L2 T1	B4	P09	P09	N/A	2015	11	12	E:B4_P:P09_Tr1:P09_Tr2:N/A_L2_D:12_M:11_Y:2015	L2	T1	12:35:45	10	7.25993	19.9	292.9	flotant	0.74	0.1225	rice	499.279	3.62474
1256	2015-11-12	SCT 15-3975	P9L2 T2	B4	P09	P09	N/A	2015	11	12	E:B4_P:P09_Tr1:P09_Tr2:N/A_L2_D:12_M:11_Y:2015	L2	T2	12:45:45	20	2.69383	20.9	293.9	flotant	0.74	0.1225	rice	497.581	1.3404
1257	2015-11-12	SCT 15-3976	P9L2 T3	B4	P09	P09	N/A	2015	11	12	E:B4_P:P09_Tr1:P09_Tr2:N/A_L2_D:12_M:11_Y:2015	L2	T3	12:55:45	30	2.49803	21	294	flotant	0.74	0.1225	rice	497.411	1.24255
1258	2015-11-12	SCT 15-3977	P9L3 T0	B4	P09	P09	N/A	2015	11	12	E:B4_P:P09_Tr1:P09_Tr2:N/A_L3_D:12_M:11_Y:2015	L3	T0	12:25:45	0	11.5676	17.7	290.7	flotant	0.74	0.1225	rice	503.058	5.81916
1259	2015-11-12	SCT 15-3978	P9L3 T1	B4	P09	P09	N/A	2015	11	12	E:B4_P:P09_Tr1:P09_Tr2:N/A_L3_D:12_M:11_Y:2015	L3	T1	12:35:45	10	5.69352	19.9	292.9	flotant	0.74	0.1225	rice	499.279	2.84266
1260	2015-11-12	SCT 15-3979	P9L3 T2	B4	P09	P09	N/A	2015	11	12	E:B4_P:P09_Tr1:P09_Tr2:N/A_L3_D:12_M:11_Y:2015	L3	T2	12:45:45	20	4.06445	20.7	293.7	flotant	0.74	0.1225	rice	497.919	2.02377
1261	2015-11-12	SCT 15-3980	P9L3 T3	B4	P09	P09	N/A	2015	11	12	E:B4_P:P09_Tr1:P09_Tr2:N/A_L3_D:12_M:11_Y:2015	L3	T3	12:55:45	30	3.53187	21.2	294.2	flotant	0.74	0.1225	rice	497.073	1.7556
1262	2015-11-12	SCT 15-3981	P10L1 T0	B4	P10	P10	N/A	2015	11	12	E:B4_P:P10_Tr1:P10_Tr2:N/A_L1_D:12_M:11_Y:2015	L1	T0	13:11:30	0	55.1766	18.7	291.7	flotant	0.74	0.1225	rice	501.333	27.6619
1263	2015-11-12	SCT 15-3982	P10L1 T1	B4	P10	P10	N/A	2015	11	12	E:B4_P:P10_Tr1:P10_Tr2:N/A_L1_D:12_M:11_Y:2015	L1	T1	13:21:30	10	72.8144	22.2	295.2	flotant	0.74	0.1225	rice	495.389	36.0715
1264	2015-11-12	SCT 15-3983	P10L1 T2	B4	P10	P10	N/A	2015	11	12	E:B4_P:P10_Tr1:P10_Tr2:N/A_L1_D:12_M:11_Y:2015	L1	T2	13:31:30	20	80.7718	22.2	295.2	flotant	0.74	0.1225	rice	495.389	40.0135
1265	2015-11-12	SCT 15-3984	P10L1 T3	B4	P10	P10	N/A	2015	11	12	E:B4_P:P10_Tr1:P10_Tr2:N/A_L1_D:12_M:11_Y:2015	L1	T3	13:41:30	30	85.518	22.1	295.1	flotant	0.74	0.1225	rice	495.557	42.3791
1266	2015-11-12	SCT 15-3985	P10L2 T0	B4	P10	P10	N/A	2015	11	12	E:B4_P:P10_Tr1:P10_Tr2:N/A_L2_D:12_M:11_Y:2015	L2	T0	13:11:30	0	343.709	19	292	flotant	0.74	0.1225	rice	500.818	172.136
1267	2015-11-12	SCT 15-3986	P10L2 T1	B4	P10	P10	N/A	2015	11	12	E:B4_P:P10_Tr1:P10_Tr2:N/A_L2_D:12_M:11_Y:2015	L2	T1	13:21:30	10	293.1	20.9	293.9	flotant	0.74	0.1225	rice	497.581	145.841
1268	2015-11-12	SCT 15-3987	P10L2 T2	B4	P10	P10	N/A	2015	11	12	E:B4_P:P10_Tr1:P10_Tr2:N/A_L2_D:12_M:11_Y:2015	L2	T2	13:31:30	20	333.066	22.1	295.1	flotant	0.74	0.1225	rice	495.557	165.053
1269	2015-11-12	SCT 15-3988	P10L2 T3	B4	P10	P10	N/A	2015	11	12	E:B4_P:P10_Tr1:P10_Tr2:N/A_L2_D:12_M:11_Y:2015	L2	T3	13:41:30	30	338.501	21.7	294.7	flotant	0.74	0.1225	rice	496.23	167.975
1270	2015-11-12	SCT 15-3989	P10L3 T0	B4	P10	P10	N/A	2015	11	12	E:B4_P:P10_Tr1:P10_Tr2:N/A_L3_D:12_M:11_Y:2015	L3	T0	13:11:30	0	63.1026	18.7	291.7	flotant	0.74	0.1225	rice	501.333	31.6355
1271	2015-11-12	SCT 15-3990	P10L3 T1	B4	P10	P10	N/A	2015	11	12	E:B4_P:P10_Tr1:P10_Tr2:N/A_L3_D:12_M:11_Y:2015	L3	T1	13:21:30	10	98.9142	22	295	flotant	0.74	0.1225	rice	495.725	49.0343
1272	2015-11-12	SCT 15-3991	P10L3 T2	B4	P10	P10	N/A	2015	11	12	E:B4_P:P10_Tr1:P10_Tr2:N/A_L3_D:12_M:11_Y:2015	L3	T2	13:31:30	20	101.761	22	295	flotant	0.74	0.1225	rice	495.725	50.4456
1273	2015-11-12	SCT 15-3992	P10L3 T3	B4	P10	P10	N/A	2015	11	12	E:B4_P:P10_Tr1:P10_Tr2:N/A_L3_D:12_M:11_Y:2015	L3	T3	13:41:30	30	101.698	21.8	294.8	flotant	0.74	0.1225	rice	496.061	50.4486
1274	2015-11-12	SCT 15-3993	P11L1 T0	B4	P11	P11	N/A	2015	11	12	E:B4_P:P11_Tr1:P11_Tr2:N/A_L1_D:12_M:11_Y:2015	L1	T0	13:55:30	0	2.74866	19.5	292.5	flotant	0.74	0.1225	rice	499.962	1.37422
1275	2015-11-12	SCT 15-3994	P11L1 T1	B4	P11	P11	N/A	2015	11	12	E:B4_P:P11_Tr1:P11_Tr2:N/A_L1_D:12_M:11_Y:2015	L1	T1	14:05:30	10	2.35705	23.5	296.5	flotant	0.74	0.1225	rice	493.217	1.16254
1276	2015-11-12	SCT 15-3995	P11L1 T2	B4	P11	P11	N/A	2015	11	12	E:B4_P:P11_Tr1:P11_Tr2:N/A_L1_D:12_M:11_Y:2015	L1	T2	14:15:30	20	2.27873	24.5	297.5	flotant	0.74	0.1225	rice	491.559	1.12013
1277	2015-11-12	SCT 15-3996	P11L1 T3	B4	P11	P11	N/A	2015	11	12	E:B4_P:P11_Tr1:P11_Tr2:N/A_L1_D:12_M:11_Y:2015	L1	T3	14:25:30	30	2.48237	24.5	297.5	flotant	0.74	0.1225	rice	491.559	1.22023
1278	2015-11-12	SCT 15-3997	P11L2 T0	B4	P11	P11	N/A	2015	11	12	E:B4_P:P11_Tr1:P11_Tr2:N/A_L2_D:12_M:11_Y:2015	L2	T0	13:55:30	0	2.31006	21	294	flotant	0.74	0.1225	rice	497.411	1.14905
1279	2015-11-12	SCT 15-3998	P11L2 T1	B4	P11	P11	N/A	2015	11	12	E:B4_P:P11_Tr1:P11_Tr2:N/A_L2_D:12_M:11_Y:2015	L2	T1	14:05:30	10	2.04377	23.7	296.7	flotant	0.74	0.1225	rice	492.885	1.00734
1280	2015-11-12	SCT 15-3999	P11L2 T2	B4	P11	P11	N/A	2015	11	12	E:B4_P:P11_Tr1:P11_Tr2:N/A_L2_D:12_M:11_Y:2015	L2	T2	14:15:30	20	2.45104	23.5	296.5	flotant	0.74	0.1225	rice	493.217	1.20889
1281	2015-11-12	SCT 15-4000	P11L2 T3	B4	P11	P11	N/A	2015	11	12	E:B4_P:P11_Tr1:P11_Tr2:N/A_L2_D:12_M:11_Y:2015	L2	T3	14:25:30	30	2.31006	23.1	296.1	flotant	0.74	0.1225	rice	493.884	1.1409
1282	2015-11-12	SCT 15-4001	P11L3 T0	B4	P11	P11	N/A	2015	11	12	E:B4_P:P11_Tr1:P11_Tr2:N/A_L3_D:12_M:11_Y:2015	L3	T0	13:55:30	0	1.8558	20.4	293.4	flotant	0.74	0.1225	rice	498.428	0.924984
1283	2015-11-12	SCT 15-4002	P11L3 T1	B4	P11	P11	N/A	2015	11	12	E:B4_P:P11_Tr1:P11_Tr2:N/A_L3_D:12_M:11_Y:2015	L3	T1	14:05:30	10	2.01244	24.3	297.3	flotant	0.74	0.1225	rice	491.89	0.989901
1284	2015-11-12	SCT 15-4003	P11L3 T2	B4	P11	P11	N/A	2015	11	12	E:B4_P:P11_Tr1:P11_Tr2:N/A_L3_D:12_M:11_Y:2015	L3	T2	14:15:30	20	1.82447	24.6	297.6	flotant	0.74	0.1225	rice	491.394	0.896535
1285	2015-11-12	SCT 15-4004	P11L3 T3	B4	P11	P11	N/A	2015	11	12	E:B4_P:P11_Tr1:P11_Tr2:N/A_L3_D:12_M:11_Y:2015	L3	T3	14:25:30	30	1.93412	24.1	297.1	flotant	0.74	0.1225	rice	492.221	0.952016
1286	2015-11-12	SCT 15-4005	P12L1 T0	B4	P12	P12	N/A	2015	11	12	E:B4_P:P12_Tr1:P12_Tr2:N/A_L1_D:12_M:11_Y:2015	L1	T0	12:37:00	0	74.5688	18	291	flotant	0.74	0.1225	rice	502.539	37.4738
1287	2015-11-12	SCT 15-4006	P12L1 T1	B4	P12	P12	N/A	2015	11	12	E:B4_P:P12_Tr1:P12_Tr2:N/A_L1_D:12_M:11_Y:2015	L1	T1	12:47:00	10	81.0004	21.6	294.6	flotant	0.74	0.1225	rice	496.398	40.2085
1288	2015-11-12	SCT 15-4007	P12L1 T2	B4	P12	P12	N/A	2015	11	12	E:B4_P:P12_Tr1:P12_Tr2:N/A_L1_D:12_M:11_Y:2015	L1	T2	12:57:00	20	89.8061	22.6	295.6	flotant	0.74	0.1225	rice	494.719	44.4288
1289	2015-11-12	SCT 15-4008	P12L1 T3	B4	P12	P12	N/A	2015	11	12	E:B4_P:P12_Tr1:P12_Tr2:N/A_L1_D:12_M:11_Y:2015	L1	T3	13:07:00	30	82.3358	23.3	296.3	flotant	0.74	0.1225	rice	493.55	40.6368
1290	2015-11-12	SCT 15-4009	P12L2 T0	B4	P12	P12	N/A	2015	11	12	E:B4_P:P12_Tr1:P12_Tr2:N/A_L2_D:12_M:11_Y:2015	L2	T0	12:37:00	0	118.39	18.8	291.8	flotant	0.74	0.1225	rice	501.161	59.3326
1291	2015-11-12	SCT 15-4010	P12L2 T1	B4	P12	P12	N/A	2015	11	12	E:B4_P:P12_Tr1:P12_Tr2:N/A_L2_D:12_M:11_Y:2015	L2	T1	12:47:00	10	123.883	21.9	294.9	flotant	0.74	0.1225	rice	495.893	61.4326
1292	2015-11-12	SCT 15-4011	P12L2 T2	B4	P12	P12	N/A	2015	11	12	E:B4_P:P12_Tr1:P12_Tr2:N/A_L2_D:12_M:11_Y:2015	L2	T2	12:57:00	20	128.141	22.8	295.8	flotant	0.74	0.1225	rice	494.384	63.3508
1293	2015-11-12	SCT 15-4012	P12L2 T3	B4	P12	P12	N/A	2015	11	12	E:B4_P:P12_Tr1:P12_Tr2:N/A_L2_D:12_M:11_Y:2015	L2	T3	13:07:00	30	120.973	23.2	296.2	flotant	0.74	0.1225	rice	493.717	59.7262
1294	2015-11-12	SCT 15-4013	P12L3 T0	B4	P12	P12	N/A	2015	11	12	E:B4_P:P12_Tr1:P12_Tr2:N/A_L3_D:12_M:11_Y:2015	L3	T0	12:37:00	0	36.4423	16.8	289.8	flotant	0.74	0.1225	rice	504.62	18.3895
1295	2015-11-12	SCT 15-4014	P12L3 T1	B4	P12	P12	N/A	2015	11	12	E:B4_P:P12_Tr1:P12_Tr2:N/A_L3_D:12_M:11_Y:2015	L3	T1	12:47:00	10	27.7486	22	295	flotant	0.74	0.1225	rice	495.725	13.7557
1296	2015-11-12	SCT 15-4015	P12L3 T2	B4	P12	P12	N/A	2015	11	12	E:B4_P:P12_Tr1:P12_Tr2:N/A_L3_D:12_M:11_Y:2015	L3	T2	12:57:00	20	31.4141	23.2	296.2	flotant	0.74	0.1225	rice	493.717	15.5096
1297	2015-11-12	SCT 15-4016	P12L3 T3	B4	P12	P12	N/A	2015	11	12	E:B4_P:P12_Tr1:P12_Tr2:N/A_L3_D:12_M:11_Y:2015	L3	T3	13:07:00	30	38.4629	23.4	296.4	flotant	0.74	0.1225	rice	493.384	18.977
1298	2015-11-12	SCT 15-4017	P13L1 T0	B4	P13	P13	N/A	2015	11	12	E:B4_P:P13_Tr1:P13_Tr2:N/A_L1_D:12_M:11_Y:2015	L1	T0	11:31:00	0	143.195	16.8	289.8	flotant	0.74	0.1225	rice	504.62	72.259
1299	2015-11-12	SCT 15-4018	P13L1 T1	B4	P13	P13	N/A	2015	11	12	E:B4_P:P13_Tr1:P13_Tr2:N/A_L1_D:12_M:11_Y:2015	L1	T1	11:41:00	10	104.974	19.4	292.4	flotant	0.74	0.1225	rice	500.133	52.5008
1300	2015-11-12	SCT 15-4019	P13L1 T2	B4	P13	P13	N/A	2015	11	12	E:B4_P:P13_Tr1:P13_Tr2:N/A_L1_D:12_M:11_Y:2015	L1	T2	11:51:00	20	104.986	20	293	flotant	0.74	0.1225	rice	499.109	52.3996
1301	2015-11-12	SCT 15-4020	P13L1 T3	B4	P13	P13	N/A	2015	11	12	E:B4_P:P13_Tr1:P13_Tr2:N/A_L1_D:12_M:11_Y:2015	L1	T3	12:01:00	30	99.4433	20.4	293.4	flotant	0.74	0.1225	rice	498.428	49.5654
1302	2015-11-12	SCT 15-4021	P13L2 T0	B4	P13	P13	N/A	2015	11	12	E:B4_P:P13_Tr1:P13_Tr2:N/A_L2_D:12_M:11_Y:2015	L2	T0	11:31:00	0	15.4523	17.4	290.4	flotant	0.74	0.1225	rice	503.578	7.78142
1303	2015-11-12	SCT 15-4022	P13L2 T1	B4	P13	P13	N/A	2015	11	12	E:B4_P:P13_Tr1:P13_Tr2:N/A_L2_D:12_M:11_Y:2015	L2	T1	11:41:00	10	26.0569	19.5	292.5	flotant	0.74	0.1225	rice	499.962	13.0275
1304	2015-11-12	SCT 15-4023	P13L2 T2	B4	P13	P13	N/A	2015	11	12	E:B4_P:P13_Tr1:P13_Tr2:N/A_L2_D:12_M:11_Y:2015	L2	T2	11:51:00	20	30.7718	20	293	flotant	0.74	0.1225	rice	499.109	15.3585
1305	2015-11-12	SCT 15-4024	P13L2 T3	B4	P13	P13	N/A	2015	11	12	E:B4_P:P13_Tr1:P13_Tr2:N/A_L2_D:12_M:11_Y:2015	L2	T3	12:01:00	30	27.7017	20.4	293.4	flotant	0.74	0.1225	rice	498.428	13.8073
1306	2015-11-12	SCT 15-4025	P13L3 T0	B4	P13	P13	N/A	2015	11	12	E:B4_P:P13_Tr1:P13_Tr2:N/A_L3_D:12_M:11_Y:2015	L3	T0	11:31:00	0	3.35956	15.4	288.4	flotant	0.74	0.1225	rice	507.07	1.70353
1307	2015-11-12	SCT 15-4026	P13L3 T1	B4	P13	P13	N/A	2015	11	12	E:B4_P:P13_Tr1:P13_Tr2:N/A_L3_D:12_M:11_Y:2015	L3	T1	11:41:00	10	10.6747	18.6	291.6	flotant	0.74	0.1225	rice	501.505	5.35343
1308	2015-11-12	SCT 15-4027	P13L3 T2	B4	P13	P13	N/A	2015	11	12	E:B4_P:P13_Tr1:P13_Tr2:N/A_L3_D:12_M:11_Y:2015	L3	T2	11:51:00	20	14.1208	20.2	293.2	flotant	0.74	0.1225	rice	498.768	7.04303
1309	2015-11-12	SCT 15-4028	P13L3 T3	B4	P13	P13	N/A	2015	11	12	E:B4_P:P13_Tr1:P13_Tr2:N/A_L3_D:12_M:11_Y:2015	L3	T3	12:01:00	30	29.1271	20.7	293.7	flotant	0.74	0.1225	rice	497.919	14.5029
1310	2015-11-12	SCT 15-4029	P14L1 T0	B4	P14	P14	N/A	2015	11	12	E:B4_P:P14_Tr1:P14_Tr2:N/A_L1_D:12_M:11_Y:2015	L1	T0	10:19:30	0	4.76933	17.4	290.4	flotant	0.74	0.1225	rice	503.578	2.40173
1311	2015-11-12	SCT 15-4030	P14L1 T1	B4	P14	P14	N/A	2015	11	12	E:B4_P:P14_Tr1:P14_Tr2:N/A_L1_D:12_M:11_Y:2015	L1	T1	10:29:30	10	32.8238	18.1	291.1	flotant	0.74	0.1225	rice	502.367	16.4896
1312	2015-11-12	SCT 15-4031	P14L1 T2	B4	P14	P14	N/A	2015	11	12	E:B4_P:P14_Tr1:P14_Tr2:N/A_L1_D:12_M:11_Y:2015	L1	T2	10:39:30	20	33.4661	18	291	flotant	0.74	0.1225	rice	502.539	16.818
1313	2015-11-12	SCT 15-4032	P14L1 T3	B4	P14	P14	N/A	2015	11	12	E:B4_P:P14_Tr1:P14_Tr2:N/A_L1_D:12_M:11_Y:2015	L1	T3	10:49:30	30	37.946	17.5	290.5	flotant	0.74	0.1225	rice	503.404	19.1022
1314	2015-11-12	SCT 15-4033	P14L2 T0	B4	P14	P14	N/A	2015	11	12	E:B4_P:P14_Tr1:P14_Tr2:N/A_L2_D:12_M:11_Y:2015	L2	T0	10:19:30	0	3.07761	17.4	290.4	flotant	0.74	0.1225	rice	503.578	1.54981
1315	2015-11-12	SCT 15-4034	P14L2 T1	B4	P14	P14	N/A	2015	11	12	E:B4_P:P14_Tr1:P14_Tr2:N/A_L2_D:12_M:11_Y:2015	L2	T1	10:29:30	10	3.97046	19	292	flotant	0.74	0.1225	rice	500.818	1.98848
1316	2015-11-12	SCT 15-4035	P14L2 T2	B4	P14	P14	N/A	2015	11	12	E:B4_P:P14_Tr1:P14_Tr2:N/A_L2_D:12_M:11_Y:2015	L2	T2	10:39:30	20	3.50054	18.5	291.5	flotant	0.74	0.1225	rice	501.677	1.75614
1317	2015-11-12	SCT 15-4036	P14L2 T3	B4	P14	P14	N/A	2015	11	12	E:B4_P:P14_Tr1:P14_Tr2:N/A_L2_D:12_M:11_Y:2015	L2	T3	10:49:30	30	4.45605	18	291	flotant	0.74	0.1225	rice	502.539	2.23934
1318	2015-11-12	SCT 15-4037	P14L3 T0	B4	P14	P14	N/A	2015	11	12	E:B4_P:P14_Tr1:P14_Tr2:N/A_L3_D:12_M:11_Y:2015	L3	T0	10:19:30	0	3.32823	17.1	290.1	flotant	0.74	0.1225	rice	504.098	1.67776
1319	2015-11-12	SCT 15-4038	P14L3 T1	B4	P14	P14	N/A	2015	11	12	E:B4_P:P14_Tr1:P14_Tr2:N/A_L3_D:12_M:11_Y:2015	L3	T1	10:29:30	10	5.70918	18.9	291.9	flotant	0.74	0.1225	rice	500.99	2.86024
1320	2015-11-12	SCT 15-4039	P14L3 T2	B4	P14	P14	N/A	2015	11	12	E:B4_P:P14_Tr1:P14_Tr2:N/A_L3_D:12_M:11_Y:2015	L3	T2	10:39:30	20	6.13212	18.2	291.2	flotant	0.74	0.1225	rice	502.194	3.07951
1321	2015-11-12	SCT 15-4040	P14L3 T3	B4	P14	P14	N/A	2015	11	12	E:B4_P:P14_Tr1:P14_Tr2:N/A_L3_D:12_M:11_Y:2015	L3	T3	10:49:30	30	6.25743	17.4	290.4	flotant	0.74	0.1225	rice	503.578	3.1511
1322	2015-11-12	SCT 15-4041	P15L1 T0	B4	P15	P15	N/A	2015	11	12	E:B4_P:P15_Tr1:P15_Tr2:N/A_L1_D:12_M:11_Y:2015	L1	T0	11:09:03	0	3.7355	25.3	298.3	flotant	0.74	0.1225	rice	490.241	1.8313
1323	2015-11-12	SCT 15-4042	P15L1 T1	B4	P15	P15	N/A	2015	11	12	E:B4_P:P15_Tr1:P15_Tr2:N/A_L1_D:12_M:11_Y:2015	L1	T1	11:19.03	10	8.48174	33	306	flotant	0.74	0.1225	rice	477.905	4.05346
1324	2015-11-12	SCT 15-4043	P15L1 T2	B4	P15	P15	N/A	2015	11	12	E:B4_P:P15_Tr1:P15_Tr2:N/A_L1_D:12_M:11_Y:2015	L1	T2	12:09:03	20	8.95166	33.4	306.4	flotant	0.74	0.1225	rice	477.281	4.27246
1325	2015-11-12	SCT 15-4044	P15L1 T3	B4	P15	P15	N/A	2015	11	12	E:B4_P:P15_Tr1:P15_Tr2:N/A_L1_D:12_M:11_Y:2015	L1	T3	11:19.04	30	9.07698	34.3	307.3	flotant	0.74	0.1225	rice	475.883	4.31958
1326	2015-11-12	SCT 15-4045	P15L2 T0	B4	P15	P15	N/A	2015	11	12	E:B4_P:P15_Tr1:P15_Tr2:N/A_L2_D:12_M:11_Y:2015	L2	T0	11:09:03	0	3.71984	21.6	294.6	flotant	0.74	0.1225	rice	496.398	1.84652
1327	2015-11-12	SCT 15-4046	P15L2 T1	B4	P15	P15	N/A	2015	11	12	E:B4_P:P15_Tr1:P15_Tr2:N/A_L2_D:12_M:11_Y:2015	L2	T1	11:19.03	10	5.56821	26.9	299.9	flotant	0.74	0.1225	rice	487.626	2.7152
1328	2015-11-12	SCT 15-4047	P15L2 T2	B4	P15	P15	N/A	2015	11	12	E:B4_P:P15_Tr1:P15_Tr2:N/A_L2_D:12_M:11_Y:2015	L2	T2	12:09:03	20	6.08512	29.2	302.2	flotant	0.74	0.1225	rice	483.914	2.94468
1329	2015-11-12	SCT 15-4048	P15L2 T3	B4	P15	P15	N/A	2015	11	12	E:B4_P:P15_Tr1:P15_Tr2:N/A_L2_D:12_M:11_Y:2015	L2	T3	11:19.04	30	6.53938	30.4	303.4	flotant	0.74	0.1225	rice	482	3.15199
1330	2015-11-12	SCT 15-4049	P15L3 T0	B4	P15	P15	N/A	2015	11	12	E:B4_P:P15_Tr1:P15_Tr2:N/A_L3_D:12_M:11_Y:2015	L3	T0	11:09:03	0	3.2969	22.7	295.7	flotant	0.74	0.1225	rice	494.552	1.63049
1331	2015-11-12	SCT 15-4050	P15L3 T1	B4	P15	P15	N/A	2015	11	12	E:B4_P:P15_Tr1:P15_Tr2:N/A_L3_D:12_M:11_Y:2015	L3	T1	11:19.03	10	4.06445	32.3	305.3	flotant	0.74	0.1225	rice	479.001	1.94687
1332	2015-11-12	SCT 15-4051	P15L3 T2	B4	P15	P15	N/A	2015	11	12	E:B4_P:P15_Tr1:P15_Tr2:N/A_L3_D:12_M:11_Y:2015	L3	T2	12:09:03	20	3.87648	33.6	306.6	flotant	0.74	0.1225	rice	476.97	1.84896
1333	2015-11-12	SCT 15-4052	P15L3 T3	B4	P15	P15	N/A	2015	11	12	E:B4_P:P15_Tr1:P15_Tr2:N/A_L3_D:12_M:11_Y:2015	L3	T3	11:19.04	30	4.42472	33.8	306.8	flotant	0.74	0.1225	rice	476.659	2.10908
1334	2015-11-24	SCT 15-4377	P1L1 T0 Q	B4	P01	P01	N/A	2015	11	24	E:B4_P:P01_Tr1:P01_Tr2:N/A_L1_D:24_M:11_Y:2015	L1	T0	12:57:05	0	3.40267	20.3	293.3	flotant	0.74	0.1225	rice	498.598	1.69656
1335	2015-11-24	SCT 15-4378	P1L1 T1 Q	B4	P01	P01	N/A	2015	11	24	E:B4_P:P01_Tr1:P01_Tr2:N/A_L1_D:24_M:11_Y:2015	L1	T1	13:07:05	10	3.30283	29.3	302.3	flotant	0.74	0.1225	rice	483.754	1.59776
1336	2015-11-24	SCT 15-4379	P1L1 T2 Q	B4	P01	P01	N/A	2015	11	24	E:B4_P:P01_Tr1:P01_Tr2:N/A_L1_D:24_M:11_Y:2015	L1	T2	13:17:05	20	3.60233	29.8	302.8	flotant	0.74	0.1225	rice	482.955	1.73977
1337	2015-11-24	SCT 15-4380	P1L1 T3 Q	B4	P01	P01	N/A	2015	11	24	E:B4_P:P01_Tr1:P01_Tr2:N/A_L1_D:24_M:11_Y:2015	L1	T3	13:27:05	30	3.56906	30	303	flotant	0.74	0.1225	rice	482.637	1.72256
1338	2015-11-24	SCT 15-4381	P1L2 T0 Q	B4	P01	P01	N/A	2015	11	24	E:B4_P:P01_Tr1:P01_Tr2:N/A_L2_D:24_M:11_Y:2015	L2	T0	12:57:05	0	18.5608	21.1	294.1	flotant	0.74	0.1225	rice	497.242	9.22919
1339	2015-11-24	SCT 15-4382	P1L2 T1 Q	B4	P01	P01	N/A	2015	11	24	E:B4_P:P01_Tr1:P01_Tr2:N/A_L2_D:24_M:11_Y:2015	L2	T1	13:07:05	10	39.8835	29.2	302.2	flotant	0.74	0.1225	rice	483.914	19.3002
1340	2015-11-24	SCT 15-4383	P1L2 T2 Q	B4	P01	P01	N/A	2015	11	24	E:B4_P:P01_Tr1:P01_Tr2:N/A_L2_D:24_M:11_Y:2015	L2	T2	13:17:05	20	53.5033	31.2	304.2	flotant	0.74	0.1225	rice	480.733	25.7208
1341	2015-11-24	SCT 15-4384	P1L2 T3 Q	B4	P01	P01	N/A	2015	11	24	E:B4_P:P01_Tr1:P01_Tr2:N/A_L2_D:24_M:11_Y:2015	L2	T3	13:27:05	30	68.7043	30.6	303.6	flotant	0.74	0.1225	rice	481.683	33.0937
1342	2015-11-24	SCT 15-4385	P1L3 T0 Q	B4	P01	P01	N/A	2015	11	24	E:B4_P:P01_Tr1:P01_Tr2:N/A_L3_D:24_M:11_Y:2015	L3	T0	12:57:05	0	5.7654	21.7	294.7	flotant	0.74	0.1225	rice	496.23	2.86096
1343	2015-11-24	SCT 15-4386	P1L3 T1 Q	B4	P01	P01	N/A	2015	11	24	E:B4_P:P01_Tr1:P01_Tr2:N/A_L3_D:24_M:11_Y:2015	L3	T1	13:07:05	10	20.4243	27.1	300.1	flotant	0.74	0.1225	rice	487.301	9.95278
1344	2015-11-24	SCT 15-4387	P1L3 T2 Q	B4	P01	P01	N/A	2015	11	24	E:B4_P:P01_Tr1:P01_Tr2:N/A_L3_D:24_M:11_Y:2015	L3	T2	13:17:05	20	31.0385	29.2	302.2	flotant	0.74	0.1225	rice	483.914	15.02
1345	2015-11-24	SCT 15-4388	P1L3 T3 Q	B4	P01	P01	N/A	2015	11	24	E:B4_P:P01_Tr1:P01_Tr2:N/A_L3_D:24_M:11_Y:2015	L3	T3	13:27:05	30	40.0244	28.8	301.8	flotant	0.74	0.1225	rice	484.556	19.3941
1346	2015-12-16	SCT 15-4389	P1L1 T0	B4	P01	P01	N/A	2015	12	16	E:B4_P:P01_Tr1:P01_Tr2:N/A_L1_D:16_M:12_Y:2015	L1	T0	11:17:15	0	2.8203	22.9	295.9	flotant	0.74	0.1225	rice	494.217	1.39384
1347	2015-12-16	SCT 15-4390	P1L1 T1	B4	P01	P01	N/A	2015	12	16	E:B4_P:P01_Tr1:P01_Tr2:N/A_L1_D:16_M:12_Y:2015	L1	T1	11:27:15	10	2.47089	28.2	301.2	flotant	0.74	0.1225	rice	485.521	1.19967
1348	2015-12-16	SCT 15-4391	P1L1 T2	B4	P01	P01	N/A	2015	12	16	E:B4_P:P01_Tr1:P01_Tr2:N/A_L1_D:16_M:12_Y:2015	L1	T2	11:37:15	20	2.20466	27.9	300.9	flotant	0.74	0.1225	rice	486.005	1.07148
1349	2015-12-16	SCT 15-4392	P1L1 T3	B4	P01	P01	N/A	2015	12	16	E:B4_P:P01_Tr1:P01_Tr2:N/A_L1_D:16_M:12_Y:2015	L1	T3	11:47:15	30	2.37105	29.3	302.3	flotant	0.74	0.1225	rice	483.754	1.14701
1350	2015-12-16	SCT 15-4393	P1L2 T0	B4	P01	P01	N/A	2015	12	16	E:B4_P:P01_Tr1:P01_Tr2:N/A_L2_D:16_M:12_Y:2015	L2	T0	11:17:15	0	3.01997	23	296	flotant	0.74	0.1225	rice	494.05	1.49202
1351	2015-12-16	SCT 15-4394	P1L2 T1	B4	P01	P01	N/A	2015	12	16	E:B4_P:P01_Tr1:P01_Tr2:N/A_L2_D:16_M:12_Y:2015	L2	T1	11:27:15	10	2.65391	29.1	302.1	flotant	0.74	0.1225	rice	484.075	1.28469
1352	2015-12-16	SCT 15-4395	P1L2 T2	B4	P01	P01	N/A	2015	12	16	E:B4_P:P01_Tr1:P01_Tr2:N/A_L2_D:16_M:12_Y:2015	L2	T2	11:37:15	20	2.63727	28.1	301.1	flotant	0.74	0.1225	rice	485.682	1.28088
1353	2015-12-16	SCT 15-4396	P1L2 T3	B4	P01	P01	N/A	2015	12	16	E:B4_P:P01_Tr1:P01_Tr2:N/A_L2_D:16_M:12_Y:2015	L2	T3	11:47:15	30	2.13811	29.9	302.9	flotant	0.74	0.1225	rice	482.796	1.03227
1354	2015-12-16	SCT 15-4397	P1L3 T0	B4	P01	P01	N/A	2015	12	16	E:B4_P:P01_Tr1:P01_Tr2:N/A_L3_D:16_M:12_Y:2015	L3	T0	11:17:15	0	3.06989	21.9	294.9	flotant	0.74	0.1225	rice	495.893	1.52234
1355	2015-12-16	SCT 15-4398	P1L3 T1	B4	P01	P01	N/A	2015	12	16	E:B4_P:P01_Tr1:P01_Tr2:N/A_L3_D:16_M:12_Y:2015	L3	T1	11:27:15	10	3.05325	28.9	301.9	flotant	0.74	0.1225	rice	484.395	1.47898
1356	2015-12-16	SCT 15-4399	P1L3 T2	B4	P01	P01	N/A	2015	12	16	E:B4_P:P01_Tr1:P01_Tr2:N/A_L3_D:16_M:12_Y:2015	L3	T2	11:37:15	20	2.00499	28.6	301.6	flotant	0.74	0.1225	rice	484.877	0.972176
1357	2015-12-16	SCT 15-4400	P1L3 T3	B4	P01	P01	N/A	2015	12	16	E:B4_P:P01_Tr1:P01_Tr2:N/A_L3_D:16_M:12_Y:2015	L3	T3	11:47:15	30	2.45425	30.5	303.5	flotant	0.74	0.1225	rice	481.842	1.18256
1358	2015-12-16	SCT 15-4401	P2L1 T0	B4	P02	P02	N/A	2015	12	16	E:B4_P:P02_Tr1:P02_Tr2:N/A_L1_D:16_M:12_Y:2015	L1	T0	10:25:30	0	2.28786	18.5	291.5	flotant	0.74	0.1225	rice	501.677	1.14777
1359	2015-12-16	SCT 15-4402	P2L1 T1	B4	P02	P02	N/A	2015	12	16	E:B4_P:P02_Tr1:P02_Tr2:N/A_L1_D:16_M:12_Y:2015	L1	T1	10:35:30	10	2.50416	24	297	flotant	0.74	0.1225	rice	492.387	1.23302
1360	2015-12-16	SCT 15-4403	P2L1 T2	B4	P02	P02	N/A	2015	12	16	E:B4_P:P02_Tr1:P02_Tr2:N/A_L1_D:16_M:12_Y:2015	L1	T2	10:45:30	20	2.55408	25	298	flotant	0.74	0.1225	rice	490.735	1.25338
1361	2015-12-16	SCT 15-4404	P2L1 T3	B4	P02	P02	N/A	2015	12	16	E:B4_P:P02_Tr1:P02_Tr2:N/A_L1_D:16_M:12_Y:2015	L1	T3	10:55:30	30	2.42097	26.7	299.7	flotant	0.74	0.1225	rice	487.951	1.18131
1362	2015-12-16	SCT 15-4405	P2L2 T0	B4	P02	P02	N/A	2015	12	16	E:B4_P:P02_Tr1:P02_Tr2:N/A_L2_D:16_M:12_Y:2015	L2	T0	10:25:30	0	2.17138	18.8	291.8	flotant	0.74	0.1225	rice	501.161	1.08821
1363	2015-12-16	SCT 15-4406	P2L2 T1	B4	P02	P02	N/A	2015	12	16	E:B4_P:P02_Tr1:P02_Tr2:N/A_L2_D:16_M:12_Y:2015	L2	T1	10:35:30	10	2.70383	24.7	297.7	flotant	0.74	0.1225	rice	491.229	1.3282
1364	2015-12-16	SCT 15-4407	P2L2 T2	B4	P02	P02	N/A	2015	12	16	E:B4_P:P02_Tr1:P02_Tr2:N/A_L2_D:16_M:12_Y:2015	L2	T2	10:45:30	20	2.63727	26.5	299.5	flotant	0.74	0.1225	rice	488.277	1.28772
1365	2015-12-16	SCT 15-4408	P2L2 T3	B4	P02	P02	N/A	2015	12	16	E:B4_P:P02_Tr1:P02_Tr2:N/A_L2_D:16_M:12_Y:2015	L2	T3	10:55:30	30	2.98669	29	302	flotant	0.74	0.1225	rice	484.235	1.44626
1366	2015-12-16	SCT 15-4409	P2L3 T0	B4	P02	P02	N/A	2015	12	16	E:B4_P:P02_Tr1:P02_Tr2:N/A_L3_D:16_M:12_Y:2015	L3	T0	10:25:30	0	2.18802	17.6	290.6	flotant	0.74	0.1225	rice	503.231	1.10108
1367	2015-12-16	SCT 15-4410	P2L3 T1	B4	P02	P02	N/A	2015	12	16	E:B4_P:P02_Tr1:P02_Tr2:N/A_L3_D:16_M:12_Y:2015	L3	T1	10:35:30	10	2.35441	23.7	296.7	flotant	0.74	0.1225	rice	492.885	1.16045
1368	2015-12-16	SCT 15-4411	P2L3 T2	B4	P02	P02	N/A	2015	12	16	E:B4_P:P02_Tr1:P02_Tr2:N/A_L3_D:16_M:12_Y:2015	L3	T2	10:45:30	20	2.68719	25.6	298.6	flotant	0.74	0.1225	rice	489.749	1.31605
1369	2015-12-16	SCT 15-4412	P2L3 T3	B4	P02	P02	N/A	2015	12	16	E:B4_P:P02_Tr1:P02_Tr2:N/A_L3_D:16_M:12_Y:2015	L3	T3	10:55:30	30	2.32113	27.6	300.6	flotant	0.74	0.1225	rice	486.49	1.12921
1370	2015-12-16	SCT 15-4413	P3L1 T0	B4	P03	P03	N/A	2015	12	16	E:B4_P:P03_Tr1:P03_Tr2:N/A_L1_D:16_M:12_Y:2015	L1	T0	14:02:01	0	2.53744	23.9	296.9	flotant	0.74	0.1225	rice	492.553	1.24982
1371	2015-12-16	SCT 15-4414	P3L1 T1	B4	P03	P03	N/A	2015	12	16	E:B4_P:P03_Tr1:P03_Tr2:N/A_L1_D:16_M:12_Y:2015	L1	T1	14:12:01	10	2.00499	26.7	299.7	flotant	0.74	0.1225	rice	487.951	0.978339
1372	2015-12-16	SCT 15-4415	P3L1 T2	B4	P03	P03	N/A	2015	12	16	E:B4_P:P03_Tr1:P03_Tr2:N/A_L1_D:16_M:12_Y:2015	L1	T2	14:22:01	20	2.3045	27.2	300.2	flotant	0.74	0.1225	rice	487.138	1.12261
1373	2015-12-16	SCT 15-4416	P3L1 T3	B4	P03	P03	N/A	2015	12	16	E:B4_P:P03_Tr1:P03_Tr2:N/A_L1_D:16_M:12_Y:2015	L1	T3	14:32:01	30	1.93844	27.5	300.5	flotant	0.74	0.1225	rice	486.652	0.943345
1374	2015-12-16	SCT 15-4417	P3L2 T0	B4	P03	P03	N/A	2015	12	16	E:B4_P:P03_Tr1:P03_Tr2:N/A_L2_D:16_M:12_Y:2015	L2	T0	14:02:01	0	1.93844	24.1	297.1	flotant	0.74	0.1225	rice	492.221	0.954141
1375	2015-12-16	SCT 15-4418	P3L2 T1	B4	P03	P03	N/A	2015	12	16	E:B4_P:P03_Tr1:P03_Tr2:N/A_L2_D:16_M:12_Y:2015	L2	T1	14:12:01	10	1.82197	27.4	300.4	flotant	0.74	0.1225	rice	486.814	0.886958
1376	2015-12-16	SCT 15-4419	P3L2 T2	B4	P03	P03	N/A	2015	12	16	E:B4_P:P03_Tr1:P03_Tr2:N/A_L2_D:16_M:12_Y:2015	L2	T2	14:22:01	20	0.524127	27.9	300.9	flotant	0.74	0.1225	rice	486.005	0.254728
1377	2015-12-16	SCT 15-4420	P3L2 T3	B4	P03	P03	N/A	2015	12	16	E:B4_P:P03_Tr1:P03_Tr2:N/A_L2_D:16_M:12_Y:2015	L2	T3	14:32:01	30	1.98836	28.5	301.5	flotant	0.74	0.1225	rice	485.038	0.964428
1378	2015-12-16	SCT 15-4421	P3L3 T0	B4	P03	P03	N/A	2015	12	16	E:B4_P:P03_Tr1:P03_Tr2:N/A_L3_D:16_M:12_Y:2015	L3	T0	14:02:01	0	1.87188	22.2	295.2	flotant	0.74	0.1225	rice	495.389	0.927311
1379	2015-12-16	SCT 15-4422	P3L3 T1	B4	P03	P03	N/A	2015	12	16	E:B4_P:P03_Tr1:P03_Tr2:N/A_L3_D:16_M:12_Y:2015	L3	T1	14:12:01	10	1.90516	27.6	300.6	flotant	0.74	0.1225	rice	486.49	0.926842
1380	2015-12-16	SCT 15-4423	P3L3 T2	B4	P03	P03	N/A	2015	12	16	E:B4_P:P03_Tr1:P03_Tr2:N/A_L3_D:16_M:12_Y:2015	L3	T2	14:22:01	20	2.27122	28.2	301.2	flotant	0.74	0.1225	rice	485.521	1.10272
1381	2015-12-16	SCT 15-4424	P3L3 T3	B4	P03	P03	N/A	2015	12	16	E:B4_P:P03_Tr1:P03_Tr2:N/A_L3_D:16_M:12_Y:2015	L3	T3	14:32:01	30	1.85524	28.3	301.3	flotant	0.74	0.1225	rice	485.36	0.900461
1382	2015-12-16	SCT 15-4425	P4L1 T0	B4	P04	P04	N/A	2015	12	16	E:B4_P:P04_Tr1:P04_Tr2:N/A_L1_D:16_M:12_Y:2015	L1	T0	12:10:14	0	2.28786	28	301	flotant	0.74	0.1225	rice	485.844	1.11154
1383	2015-12-16	SCT 15-4426	P4L1 T1	B4	P04	P04	N/A	2015	12	16	E:B4_P:P04_Tr1:P04_Tr2:N/A_L1_D:16_M:12_Y:2015	L1	T1	12:20:14	10	1.85524	27.6	300.6	flotant	0.74	0.1225	rice	486.49	0.902558
1384	2015-12-16	SCT 15-4427	P4L1 T2	B4	P04	P04	N/A	2015	12	16	E:B4_P:P04_Tr1:P04_Tr2:N/A_L1_D:16_M:12_Y:2015	L1	T2	12:30:14	20	1.9218	30.1	303.1	flotant	0.74	0.1225	rice	482.477	0.927225
1385	2015-12-16	SCT 15-4428	P4L1 T3	B4	P04	P04	N/A	2015	12	16	E:B4_P:P04_Tr1:P04_Tr2:N/A_L1_D:16_M:12_Y:2015	L1	T3	12:30:14	30	1.8386	34.4	307.4	flotant	0.74	0.1225	rice	475.728	0.874677
1386	2015-12-16	SCT 15-4429	P4L2 T0	B4	P04	P04	N/A	2015	12	16	E:B4_P:P04_Tr1:P04_Tr2:N/A_L2_D:16_M:12_Y:2015	L2	T0	12:10:14	0	1.73877	23.1	296.1	flotant	0.74	0.1225	rice	493.884	0.85875
1387	2015-12-16	SCT 15-4430	P4L2 T1	B4	P04	P04	N/A	2015	12	16	E:B4_P:P04_Tr1:P04_Tr2:N/A_L2_D:16_M:12_Y:2015	L2	T1	12:20:14	10	1.8386	25.8	298.8	flotant	0.74	0.1225	rice	489.421	0.899851
1388	2015-12-16	SCT 15-4431	P4L2 T2	B4	P04	P04	N/A	2015	12	16	E:B4_P:P04_Tr1:P04_Tr2:N/A_L2_D:16_M:12_Y:2015	L2	T2	12:30:14	20	2.02163	28.2	301.2	flotant	0.74	0.1225	rice	485.521	0.981545
1389	2015-12-16	SCT 15-4432	P4L2 T3	B4	P04	P04	N/A	2015	12	16	E:B4_P:P04_Tr1:P04_Tr2:N/A_L2_D:16_M:12_Y:2015	L2	T3	12:30:14	30	1.97172	31.3	304.3	flotant	0.74	0.1225	rice	480.575	0.947557
1390	2015-12-16	SCT 15-4433	P4L3 T0	B4	P04	P04	N/A	2015	12	16	E:B4_P:P04_Tr1:P04_Tr2:N/A_L3_D:16_M:12_Y:2015	L3	T0	12:10:14	0	1.85524	25.9	298.9	flotant	0.74	0.1225	rice	489.257	0.907691
1391	2015-12-16	SCT 15-4434	P4L3 T1	B4	P04	P04	N/A	2015	12	16	E:B4_P:P04_Tr1:P04_Tr2:N/A_L3_D:16_M:12_Y:2015	L3	T1	12:20:14	10	1.78869	27.7	300.7	flotant	0.74	0.1225	rice	486.328	0.86989
1392	2015-12-16	SCT 15-4435	P4L3 T2	B4	P04	P04	N/A	2015	12	16	E:B4_P:P04_Tr1:P04_Tr2:N/A_L3_D:16_M:12_Y:2015	L3	T2	12:30:14	20	2.63727	30.6	303.6	flotant	0.74	0.1225	rice	481.683	1.27033
1393	2015-12-16	SCT 15-4436	P4L3 T3	B4	P04	P04	N/A	2015	12	16	E:B4_P:P04_Tr1:P04_Tr2:N/A_L3_D:16_M:12_Y:2015	L3	T3	12:30:14	30	1.88852	34.2	307.2	flotant	0.74	0.1225	rice	476.038	0.899008
1394	2015-12-16	SCT 15-4437	P5L1 T0	B4	P05	P05	N/A	2015	12	16	E:B4_P:P05_Tr1:P05_Tr2:N/A_L1_D:16_M:12_Y:2015	L1	T0	12:51:15	0	2.08819	19.3	292.3	flotant	0.74	0.1225	rice	500.304	1.04473
1395	2015-12-16	SCT 15-4438	P5L1 T1	B4	P05	P05	N/A	2015	12	16	E:B4_P:P05_Tr1:P05_Tr2:N/A_L1_D:16_M:12_Y:2015	L1	T1	13:09:15	10	2.15475	24.8	297.8	flotant	0.74	0.1225	rice	491.064	1.05812
1396	2015-12-16	SCT 15-4439	P5L1 T2	B4	P05	P05	N/A	2015	12	16	E:B4_P:P05_Tr1:P05_Tr2:N/A_L1_D:16_M:12_Y:2015	L1	T2	13:19:15	20	1.90516	24.9	297.9	flotant	0.74	0.1225	rice	490.899	0.935242
1397	2015-12-16	SCT 15-4440	P5L1 T3	B4	P05	P05	N/A	2015	12	16	E:B4_P:P05_Tr1:P05_Tr2:N/A_L1_D:16_M:12_Y:2015	L1	T3	13:29:15	30	1.90516	25.6	298.6	flotant	0.74	0.1225	rice	489.749	0.93305
1398	2015-12-16	SCT 15-4441	P5L2 T0	B4	P05	P05	N/A	2015	12	16	E:B4_P:P05_Tr1:P05_Tr2:N/A_L2_D:16_M:12_Y:2015	L2	T0	12:51:15	0	1.08985	19.1	292.1	flotant	0.74	0.1225	rice	500.647	0.545631
1399	2015-12-16	SCT 15-4442	P5L2 T1	B4	P05	P05	N/A	2015	12	16	E:B4_P:P05_Tr1:P05_Tr2:N/A_L2_D:16_M:12_Y:2015	L2	T1	13:09:15	10	1.90516	25.2	298.2	flotant	0.74	0.1225	rice	490.405	0.934301
1400	2015-12-16	SCT 15-4443	P5L2 T2	B4	P05	P05	N/A	2015	12	16	E:B4_P:P05_Tr1:P05_Tr2:N/A_L2_D:16_M:12_Y:2015	L2	T2	13:19:15	20	1.90516	25.5	298.5	flotant	0.74	0.1225	rice	489.913	0.933362
1401	2015-12-16	SCT 15-4444	P5L2 T3	B4	P05	P05	N/A	2015	12	16	E:B4_P:P05_Tr1:P05_Tr2:N/A_L2_D:16_M:12_Y:2015	L2	T3	13:29:15	30	1.93844	25.9	298.9	flotant	0.74	0.1225	rice	489.257	0.948395
1402	2015-12-16	SCT 15-4445	P5L3 T0	B4	P05	P05	N/A	2015	12	16	E:B4_P:P05_Tr1:P05_Tr2:N/A_L3_D:16_M:12_Y:2015	L3	T0	12:51:15	0	2.02163	19.6	292.6	flotant	0.74	0.1225	rice	499.791	1.01039
1403	2015-12-16	SCT 15-4446	P5L3 T1	B4	P05	P05	N/A	2015	12	16	E:B4_P:P05_Tr1:P05_Tr2:N/A_L3_D:16_M:12_Y:2015	L3	T1	13:09:15	10	2.12147	25.3	298.3	flotant	0.74	0.1225	rice	490.241	1.04003
1404	2015-12-16	SCT 15-4447	P5L3 T2	B4	P05	P05	N/A	2015	12	16	E:B4_P:P05_Tr1:P05_Tr2:N/A_L3_D:16_M:12_Y:2015	L3	T2	13:19:15	20	1.8386	26	299	flotant	0.74	0.1225	rice	489.093	0.899249
1405	2015-12-16	SCT 15-4448	P5L3 T3	B4	P05	P05	N/A	2015	12	16	E:B4_P:P05_Tr1:P05_Tr2:N/A_L3_D:16_M:12_Y:2015	L3	T3	13:29:15	30	1.78869	26.5	299.5	flotant	0.74	0.1225	rice	488.277	0.873375
1406	2015-12-16	SCT 15-4449	P6L1 T0	B4	P06	P06	N/A	2015	12	16	E:B4_P:P06_Tr1:P06_Tr2:N/A_L1_D:16_M:12_Y:2015	L1	T0	11:22:35	0	1.85524	26.5	299.5	flotant	0.74	0.1225	rice	488.277	0.905873
1407	2015-12-16	SCT 15-4450	P6L1 T1	B4	P06	P06	N/A	2015	12	16	E:B4_P:P06_Tr1:P06_Tr2:N/A_L1_D:16_M:12_Y:2015	L1	T1	11:32:35	10	2.42097	29.7	302.7	flotant	0.74	0.1225	rice	483.115	1.16961
1408	2015-12-16	SCT 15-4451	P6L1 T2	B4	P06	P06	N/A	2015	12	16	E:B4_P:P06_Tr1:P06_Tr2:N/A_L1_D:16_M:12_Y:2015	L1	T2	11:42:35	20	1.87188	31.1	304.1	flotant	0.74	0.1225	rice	480.891	0.900171
1409	2015-12-16	SCT 15-4452	P6L1 T3	B4	P06	P06	N/A	2015	12	16	E:B4_P:P06_Tr1:P06_Tr2:N/A_L1_D:16_M:12_Y:2015	L1	T3	11:52:35	30	2.08819	31.7	304.7	flotant	0.74	0.1225	rice	479.944	1.00221
1410	2015-12-16	SCT 15-4453	P6L2 T0	B4	P06	P06	N/A	2015	12	16	E:B4_P:P06_Tr1:P06_Tr2:N/A_L2_D:16_M:12_Y:2015	L2	T0	11:22:35	0	2.18802	24.3	297.3	flotant	0.74	0.1225	rice	491.89	1.07627
1411	2015-12-16	SCT 15-4454	P6L2 T1	B4	P06	P06	N/A	2015	12	16	E:B4_P:P06_Tr1:P06_Tr2:N/A_L2_D:16_M:12_Y:2015	L2	T1	11:32:35	10	2.03827	28.2	301.2	flotant	0.74	0.1225	rice	485.521	0.989624
1412	2015-12-16	SCT 15-4455	P6L2 T2	B4	P06	P06	N/A	2015	12	16	E:B4_P:P06_Tr1:P06_Tr2:N/A_L2_D:16_M:12_Y:2015	L2	T2	11:42:35	20	2.07155	29.7	302.7	flotant	0.74	0.1225	rice	483.115	1.0008
1413	2015-12-16	SCT 15-4456	P6L2 T3	B4	P06	P06	N/A	2015	12	16	E:B4_P:P06_Tr1:P06_Tr2:N/A_L2_D:16_M:12_Y:2015	L2	T3	11:52:35	30	1.9218	30.2	303.2	flotant	0.74	0.1225	rice	482.318	0.926919
1414	2015-12-16	SCT 15-4457	P6L3 T0	B4	P06	P06	N/A	2015	12	16	E:B4_P:P06_Tr1:P06_Tr2:N/A_L3_D:16_M:12_Y:2015	L3	T0	11:22:35	0	1.9218	25.2	298.2	flotant	0.74	0.1225	rice	490.405	0.942461
1415	2015-12-16	SCT 15-4458	P6L3 T1	B4	P06	P06	N/A	2015	12	16	E:B4_P:P06_Tr1:P06_Tr2:N/A_L3_D:16_M:12_Y:2015	L3	T1	11:32:35	10	2.02163	30	303	flotant	0.74	0.1225	rice	482.637	0.975714
1416	2015-12-16	SCT 15-4459	P6L3 T2	B4	P06	P06	N/A	2015	12	16	E:B4_P:P06_Tr1:P06_Tr2:N/A_L3_D:16_M:12_Y:2015	L3	T2	11:42:35	20	2.03827	31.3	304.3	flotant	0.74	0.1225	rice	480.575	0.979542
1417	2015-12-16	SCT 15-4460	P6L3 T3	B4	P06	P06	N/A	2015	12	16	E:B4_P:P06_Tr1:P06_Tr2:N/A_L3_D:16_M:12_Y:2015	L3	T3	11:52:35	30	2.05491	31.5	304.5	flotant	0.74	0.1225	rice	480.259	0.98689
1418	2015-12-16	SCT 15-4461	P7L1 T0	B4	P07	P07	N/A	2015	12	16	E:B4_P:P07_Tr1:P07_Tr2:N/A_L1_D:16_M:12_Y:2015	L1	T0	10:34:40	0	1.98836	21.3	294.3	flotant	0.74	0.1225	rice	496.904	0.988022
1419	2015-12-16	SCT 15-4462	P7L1 T1	B4	P07	P07	N/A	2015	12	16	E:B4_P:P07_Tr1:P07_Tr2:N/A_L1_D:16_M:12_Y:2015	L1	T1	10:44:40	10	2.17138	20.8	293.8	flotant	0.74	0.1225	rice	497.75	1.08081
1420	2015-12-16	SCT 15-4463	P7L1 T2	B4	P07	P07	N/A	2015	12	16	E:B4_P:P07_Tr1:P07_Tr2:N/A_L1_D:16_M:12_Y:2015	L1	T2	10:54:40	20	1.78869	25.4	298.4	flotant	0.74	0.1225	rice	490.077	0.876594
1421	2015-12-16	SCT 15-4464	P7L1 T3	B4	P07	P07	N/A	2015	12	16	E:B4_P:P07_Tr1:P07_Tr2:N/A_L1_D:16_M:12_Y:2015	L1	T3	11:04:40	30	2.03827	27.6	300.6	flotant	0.74	0.1225	rice	486.49	0.991599
1422	2015-12-16	SCT 15-4465	P7L2 T0	B4	P07	P07	N/A	2015	12	16	E:B4_P:P07_Tr1:P07_Tr2:N/A_L2_D:16_M:12_Y:2015	L2	T0	10:34:40	0	2.2213	19.4	292.4	flotant	0.74	0.1225	rice	500.133	1.11095
1423	2015-12-16	SCT 15-4466	P7L2 T1	B4	P07	P07	N/A	2015	12	16	E:B4_P:P07_Tr1:P07_Tr2:N/A_L2_D:16_M:12_Y:2015	L2	T1	10:44:40	10	1.78869	19.9	292.9	flotant	0.74	0.1225	rice	499.279	0.893055
1424	2015-12-16	SCT 15-4467	P7L2 T2	B4	P07	P07	N/A	2015	12	16	E:B4_P:P07_Tr1:P07_Tr2:N/A_L2_D:16_M:12_Y:2015	L2	T2	10:54:40	20	1.9218	25.3	298.3	flotant	0.74	0.1225	rice	490.241	0.942145
1425	2015-12-16	SCT 15-4468	P7L2 T3	B4	P07	P07	N/A	2015	12	16	E:B4_P:P07_Tr1:P07_Tr2:N/A_L2_D:16_M:12_Y:2015	L2	T3	11:04:40	30	1.77205	27.1	300.1	flotant	0.74	0.1225	rice	487.301	0.863521
1426	2015-12-16	SCT 15-4469	P7L3 T0	B4	P07	P07	N/A	2015	12	16	E:B4_P:P07_Tr1:P07_Tr2:N/A_L3_D:16_M:12_Y:2015	L3	T0	10:34:40	0	2.18802	23.3	296.3	flotant	0.74	0.1225	rice	493.55	1.0799
1427	2015-12-16	SCT 15-4470	P7L3 T1	B4	P07	P07	N/A	2015	12	16	E:B4_P:P07_Tr1:P07_Tr2:N/A_L3_D:16_M:12_Y:2015	L3	T1	10:44:40	10	2.27122	23.8	296.8	flotant	0.74	0.1225	rice	492.719	1.11907
1428	2015-12-16	SCT 15-4471	P7L3 T2	B4	P07	P07	N/A	2015	12	16	E:B4_P:P07_Tr1:P07_Tr2:N/A_L3_D:16_M:12_Y:2015	L3	T2	10:54:40	20	2.05491	29.3	302.3	flotant	0.74	0.1225	rice	483.754	0.994072
1429	2015-12-16	SCT 15-4472	P7L3 T3	B4	P07	P07	N/A	2015	12	16	E:B4_P:P07_Tr1:P07_Tr2:N/A_L3_D:16_M:12_Y:2015	L3	T3	11:04:40	30	1.98836	31.4	304.4	flotant	0.74	0.1225	rice	480.417	0.95524
1430	2015-12-16	SCT 15-4473	P8L1 T0	B4	P08	P08	N/A	2015	12	16	E:B4_P:P08_Tr1:P08_Tr2:N/A_L1_D:16_M:12_Y:2015	L1	T0	13:50:30	0	2.32113	25.7	298.7	flotant	0.74	0.1225	rice	489.585	1.13639
1431	2015-12-16	SCT 15-4474	P8L1 T1	B4	P08	P08	N/A	2015	12	16	E:B4_P:P08_Tr1:P08_Tr2:N/A_L1_D:16_M:12_Y:2015	L1	T1	14:00:30	10	1.78869	32	305	flotant	0.74	0.1225	rice	479.472	0.857626
1432	2015-12-16	SCT 15-4475	P8L1 T2	B4	P08	P08	N/A	2015	12	16	E:B4_P:P08_Tr1:P08_Tr2:N/A_L1_D:16_M:12_Y:2015	L1	T2	14:10:30	20	1.88852	31.6	304.6	flotant	0.74	0.1225	rice	480.102	0.906682
1433	2015-12-16	SCT 15-4476	P8L1 T3	B4	P08	P08	N/A	2015	12	16	E:B4_P:P08_Tr1:P08_Tr2:N/A_L1_D:16_M:12_Y:2015	L1	T3	14:20:30	30	1.85524	32.4	305.4	flotant	0.74	0.1225	rice	478.844	0.888372
1434	2015-12-16	SCT 15-4477	P8L2 T0	B4	P08	P08	N/A	2015	12	16	E:B4_P:P08_Tr1:P08_Tr2:N/A_L2_D:16_M:12_Y:2015	L2	T0	13:50:30	0	1.97172	26.4	299.4	flotant	0.74	0.1225	rice	488.44	0.963065
1435	2015-12-16	SCT 15-4478	P8L2 T1	B4	P08	P08	N/A	2015	12	16	E:B4_P:P08_Tr1:P08_Tr2:N/A_L2_D:16_M:12_Y:2015	L2	T1	14:00:30	10	1.9218	32.2	305.2	flotant	0.74	0.1225	rice	479.158	0.920845
1436	2015-12-16	SCT 15-4479	P8L2 T2	B4	P08	P08	N/A	2015	12	16	E:B4_P:P08_Tr1:P08_Tr2:N/A_L2_D:16_M:12_Y:2015	L2	T2	14:10:30	20	1.8386	30.1	303.1	flotant	0.74	0.1225	rice	482.477	0.887085
1437	2015-12-16	SCT 15-4480	P8L2 T3	B4	P08	P08	N/A	2015	12	16	E:B4_P:P08_Tr1:P08_Tr2:N/A_L2_D:16_M:12_Y:2015	L2	T3	14:20:30	30	1.9218	32.3	305.3	flotant	0.74	0.1225	rice	479.001	0.920543
1438	2015-12-16	SCT 15-4481	P8L3 T0	B4	P08	P08	N/A	2015	12	16	E:B4_P:P08_Tr1:P08_Tr2:N/A_L3_D:16_M:12_Y:2015	L3	T0	13:50:30	0	1.85524	26.6	299.6	flotant	0.74	0.1225	rice	488.114	0.90557
1439	2015-12-16	SCT 15-4482	P8L3 T1	B4	P08	P08	N/A	2015	12	16	E:B4_P:P08_Tr1:P08_Tr2:N/A_L3_D:16_M:12_Y:2015	L3	T1	14:00:30	10	2.58736	31.3	304.3	flotant	0.74	0.1225	rice	480.575	1.24342
1440	2015-12-16	SCT 15-4483	P8L3 T2	B4	P08	P08	N/A	2015	12	16	E:B4_P:P08_Tr1:P08_Tr2:N/A_L3_D:16_M:12_Y:2015	L3	T2	14:10:30	20	2.12147	29.8	302.8	flotant	0.74	0.1225	rice	482.955	1.02457
1441	2015-12-16	SCT 15-4484	P8L3 T3	B4	P08	P08	N/A	2015	12	16	E:B4_P:P08_Tr1:P08_Tr2:N/A_L3_D:16_M:12_Y:2015	L3	T3	14:20:30	30	1.78869	30.9	303.9	flotant	0.74	0.1225	rice	481.207	0.86073
1442	2015-12-16	SCT 15-4485	P9L1 T0	B4	P09	P09	N/A	2015	12	16	E:B4_P:P09_Tr1:P09_Tr2:N/A_L1_D:16_M:12_Y:2015	L1	T0	12:58:25	0	1.95508	25.2	298.2	flotant	0.74	0.1225	rice	490.405	0.958781
1443	2015-12-16	SCT 15-4486	P9L1 T1	B4	P09	P09	N/A	2015	12	16	E:B4_P:P09_Tr1:P09_Tr2:N/A_L1_D:16_M:12_Y:2015	L1	T1	13:08:25	10	2.10483	27	300	flotant	0.74	0.1225	rice	487.463	1.02603
1444	2015-12-16	SCT 15-4487	P9L1 T2	B4	P09	P09	N/A	2015	12	16	E:B4_P:P09_Tr1:P09_Tr2:N/A_L1_D:16_M:12_Y:2015	L1	T2	13:18:25	20	2.00499	29	302	flotant	0.74	0.1225	rice	484.235	0.970888
1445	2015-12-16	SCT 15-4488	P9L1 T3	B4	P09	P09	N/A	2015	12	16	E:B4_P:P09_Tr1:P09_Tr2:N/A_L1_D:16_M:12_Y:2015	L1	T3	13:28:57	30.95	1.9218	30.7	303.7	flotant	0.74	0.1225	rice	481.524	0.925393
1446	2015-12-16	SCT 15-4489	P9L2 T0	B4	P09	P09	N/A	2015	12	16	E:B4_P:P09_Tr1:P09_Tr2:N/A_L2_D:16_M:12_Y:2015	L2	T0	12:58:25	0	1.9218	25.1	298.1	flotant	0.74	0.1225	rice	490.57	0.942777
1447	2015-12-16	SCT 15-4490	P9L2 T1	B4	P09	P09	N/A	2015	12	16	E:B4_P:P09_Tr1:P09_Tr2:N/A_L2_D:16_M:12_Y:2015	L2	T2	13:08:25	10	2.37105	27	300	flotant	0.74	0.1225	rice	487.463	1.1558
1448	2015-12-16	SCT 15-4491	P9L2 T2	B4	P09	P09	N/A	2015	12	16	E:B4_P:P09_Tr1:P09_Tr2:N/A_L2_D:16_M:12_Y:2015	L2	T2	13:18:25	20	1.8386	27.6	300.6	flotant	0.74	0.1225	rice	486.49	0.894463
1449	2015-12-16	SCT 15-4492	P9L2 T3	B4	P09	P09	N/A	2015	12	16	E:B4_P:P09_Tr1:P09_Tr2:N/A_L2_D:16_M:12_Y:2015	L2	T3	13:28:57	30.95	1.73877	30.2	303.2	flotant	0.74	0.1225	rice	482.318	0.838641
1450	2015-12-16	SCT 15-4493	P9L3 T0	B4	P09	P09	N/A	2015	12	16	E:B4_P:P09_Tr1:P09_Tr2:N/A_L3_D:16_M:12_Y:2015	L3	T0	12:58:25	0	1.80533	26.1	299.1	flotant	0.74	0.1225	rice	488.93	0.882678
1451	2015-12-16	SCT 15-4494	P9L3 T1	B4	P09	P09	N/A	2015	12	16	E:B4_P:P09_Tr1:P09_Tr2:N/A_L3_D:16_M:12_Y:2015	L3	T1	13:08:25	10	2.2213	30.3	303.3	flotant	0.74	0.1225	rice	482.159	1.07102
1452	2015-12-16	SCT 15-4495	P9L3 T2	B4	P09	P09	N/A	2015	12	16	E:B4_P:P09_Tr1:P09_Tr2:N/A_L3_D:16_M:12_Y:2015	L3	T2	13:18:25	20	2.63727	29.8	302.8	flotant	0.74	0.1225	rice	482.955	1.27369
1453	2015-12-16	SCT 15-4496	P9L3 T3	B4	P09	P09	N/A	2015	12	16	E:B4_P:P09_Tr1:P09_Tr2:N/A_L3_D:16_M:12_Y:2015	L3	T3	13:28:57	30.95	2.03827	31.5	304.5	flotant	0.74	0.1225	rice	480.259	0.978899
1454	2015-12-16	SCT 15-4497	P10L1 T0	B4	P10	P10	N/A	2015	12	16	E:B4_P:P10_Tr1:P10_Tr2:N/A_L1_D:16_M:12_Y:2015	L1	T0	12:09:50	0	2.18802	24.3	297.3	flotant	0.74	0.1225	rice	491.89	1.07627
1455	2015-12-16	SCT 15-4498	P10L1 T1	B4	P10	P10	N/A	2015	12	16	E:B4_P:P10_Tr1:P10_Tr2:N/A_L1_D:16_M:12_Y:2015	L1	T1	12:19:50	10	1.93844	27.7	300.7	flotant	0.74	0.1225	rice	486.328	0.942718
1456	2015-12-16	SCT 15-4499	P10L1 T2	B4	P10	P10	N/A	2015	12	16	E:B4_P:P10_Tr1:P10_Tr2:N/A_L1_D:16_M:12_Y:2015	L1	T2	12:20:50	20	1.9218	29.5	302.5	flotant	0.74	0.1225	rice	483.434	0.929064
1457	2015-12-16	SCT 15-4500	P10L1 T3	B4	P10	P10	N/A	2015	12	16	E:B4_P:P10_Tr1:P10_Tr2:N/A_L1_D:16_M:12_Y:2015	L1	T3	12:30:50	30	1.65558	32	305	flotant	0.74	0.1225	rice	479.472	0.793802
1458	2015-12-16	SCT 15-4501	P10L2 T0	B4	P10	P10	N/A	2015	12	16	E:B4_P:P10_Tr1:P10_Tr2:N/A_L2_D:16_M:12_Y:2015	L2	T0	12:09:50	0	1.87188	23.7	296.7	flotant	0.74	0.1225	rice	492.885	0.922623
1459	2015-12-16	SCT 15-4502	P10L2 T1	B4	P10	P10	N/A	2015	12	16	E:B4_P:P10_Tr1:P10_Tr2:N/A_L2_D:16_M:12_Y:2015	L2	T1	12:19:50	10	2.53744	26.7	299.7	flotant	0.74	0.1225	rice	487.951	1.23815
1460	2015-12-16	SCT 15-4503	P10L2 T2	B4	P10	P10	N/A	2015	12	16	E:B4_P:P10_Tr1:P10_Tr2:N/A_L2_D:16_M:12_Y:2015	L2	T2	12:20:50	20	1.60566	28.5	301.5	flotant	0.74	0.1225	rice	485.038	0.778806
1461	2015-12-16	SCT 15-4504	P10L2 T3	B4	P10	P10	N/A	2015	12	16	E:B4_P:P10_Tr1:P10_Tr2:N/A_L2_D:16_M:12_Y:2015	L2	T3	12:30:50	30	2.68719	31.2	304.2	flotant	0.74	0.1225	rice	480.733	1.29182
1462	2015-12-16	SCT 15-4505	P10L3 T0	B4	P10	P10	N/A	2015	12	16	E:B4_P:P10_Tr1:P10_Tr2:N/A_L3_D:16_M:12_Y:2015	L3	T0	12:09:50	0	1.70549	24.9	297.9	flotant	0.74	0.1225	rice	490.899	0.837226
1463	2015-12-16	SCT 15-4506	P10L3 T1	B4	P10	P10	N/A	2015	12	16	E:B4_P:P10_Tr1:P10_Tr2:N/A_L3_D:16_M:12_Y:2015	L3	T1	12:19:50	10	1.95508	28.4	301.4	flotant	0.74	0.1225	rice	485.199	0.948601
1464	2015-12-16	SCT 15-4507	P10L3 T2	B4	P10	P10	N/A	2015	12	16	E:B4_P:P10_Tr1:P10_Tr2:N/A_L3_D:16_M:12_Y:2015	L3	T2	12:20:50	20	2.50416	29.6	302.6	flotant	0.74	0.1225	rice	483.275	1.2102
1465	2015-12-16	SCT 15-4508	P10L3 T3	B4	P10	P10	N/A	2015	12	16	E:B4_P:P10_Tr1:P10_Tr2:N/A_L3_D:16_M:12_Y:2015	L3	T3	12:30:50	30	1.73877	31.7	304.7	flotant	0.74	0.1225	rice	479.944	0.834513
1466	2015-12-16	SCT 15-4509	P11L1 T0	B4	P11	P11	N/A	2015	12	16	E:B4_P:P11_Tr1:P11_Tr2:N/A_L1_D:16_M:12_Y:2015	L1	T0	11:37:00	0	2.53744	20.2	293.2	flotant	0.74	0.1225	rice	498.768	1.2656
1467	2015-12-16	SCT 15-4510	P11L1 T1	B4	P11	P11	N/A	2015	12	16	E:B4_P:P11_Tr1:P11_Tr2:N/A_L1_D:16_M:12_Y:2015	L1	T1	11:47:00	10	2.9035	21.3	294.3	flotant	0.74	0.1225	rice	496.904	1.44276
1468	2015-12-16	SCT 15-4511	P11L1 T2	B4	P11	P11	N/A	2015	12	16	E:B4_P:P11_Tr1:P11_Tr2:N/A_L1_D:16_M:12_Y:2015	L1	T2	11:57:00	20	3.15308	28.7	301.7	flotant	0.74	0.1225	rice	484.716	1.52835
1469	2015-12-16	SCT 15-4512	P11L1 T3	B4	P11	P11	N/A	2015	12	16	E:B4_P:P11_Tr1:P11_Tr2:N/A_L1_D:16_M:12_Y:2015	L1	T3	12:07:00	30	4.1015	31	304	flotant	0.74	0.1225	rice	481.049	1.97302
1470	2015-12-16	SCT 15-4513	P11L2 T0	B4	P11	P11	N/A	2015	12	16	E:B4_P:P11_Tr1:P11_Tr2:N/A_L2_D:16_M:12_Y:2015	L2	T0	11:37:00	0	2.32113	21.9	294.9	flotant	0.74	0.1225	rice	495.893	1.15103
1471	2015-12-16	SCT 15-4514	P11L2 T1	B4	P11	P11	N/A	2015	12	16	E:B4_P:P11_Tr1:P11_Tr2:N/A_L2_D:16_M:12_Y:2015	L2	T1	11:47:00	10	2.23794	28	301	flotant	0.74	0.1225	rice	485.844	1.08729
1472	2015-12-16	SCT 15-4515	P11L2 T2	B4	P11	P11	N/A	2015	12	16	E:B4_P:P11_Tr1:P11_Tr2:N/A_L2_D:16_M:12_Y:2015	L2	T2	11:57:00	20	2.45425	30.3	303.3	flotant	0.74	0.1225	rice	482.159	1.18334
1473	2015-12-16	SCT 15-4516	P11L2 T3	B4	P11	P11	N/A	2015	12	16	E:B4_P:P11_Tr1:P11_Tr2:N/A_L2_D:16_M:12_Y:2015	L2	T3	12:07:00	30	2.12147	33.2	306.2	flotant	0.74	0.1225	rice	477.593	1.0132
1474	2015-12-16	SCT 15-4517	P11L3 T0	B4	P11	P11	N/A	2015	12	16	E:B4_P:P11_Tr1:P11_Tr2:N/A_L3_D:16_M:12_Y:2015	L3	T0	11:37:00	0	2.77039	22.8	295.8	flotant	0.74	0.1225	rice	494.384	1.36964
1475	2015-12-16	SCT 15-4518	P11L3 T1	B4	P11	P11	N/A	2015	12	16	E:B4_P:P11_Tr1:P11_Tr2:N/A_L3_D:16_M:12_Y:2015	L3	T1	11:47:00	10	4.25125	26.4	299.4	flotant	0.74	0.1225	rice	488.44	2.07648
1476	2015-12-16	SCT 15-4519	P11L3 T2	B4	P11	P11	N/A	2015	12	16	E:B4_P:P11_Tr1:P11_Tr2:N/A_L3_D:16_M:12_Y:2015	L3	T2	11:57:00	20	4.50084	28.2	301.2	flotant	0.74	0.1225	rice	485.521	2.18525
1477	2015-12-16	SCT 15-4520	P11L3 T3	B4	P11	P11	N/A	2015	12	16	E:B4_P:P11_Tr1:P11_Tr2:N/A_L3_D:16_M:12_Y:2015	L3	T3	12:07:00	30	8.34444	30.6	303.6	flotant	0.74	0.1225	rice	481.683	4.01937
1478	2015-12-16	SCT 15-4521	P12L1 T0	B4	P12	P12	N/A	2015	12	16	E:B4_P:P12_Tr1:P12_Tr2:N/A_L1_D:16_M:12_Y:2015	L1	T0	10:30:00	0	3.41931	18.9	291.9	flotant	0.74	0.1225	rice	500.99	1.71304
1479	2015-12-16	SCT 15-4522	P12L1 T1	B4	P12	P12	N/A	2015	12	16	E:B4_P:P12_Tr1:P12_Tr2:N/A_L1_D:16_M:12_Y:2015	L1	T1	10:40:00	10	2.3045	24.7	297.7	flotant	0.74	0.1225	rice	491.229	1.13204
1480	2015-12-16	SCT 15-4523	P12L1 T2	B4	P12	P12	N/A	2015	12	16	E:B4_P:P12_Tr1:P12_Tr2:N/A_L1_D:16_M:12_Y:2015	L1	T2	10:50:00	20	3.03661	25.3	298.3	flotant	0.74	0.1225	rice	490.241	1.48867
1481	2015-12-16	SCT 15-4524	P12L1 T3	B4	P12	P12	N/A	2015	12	16	E:B4_P:P12_Tr1:P12_Tr2:N/A_L1_D:16_M:12_Y:2015	L1	T3	11:00:00	30	2.28786	22.8	295.8	flotant	0.74	0.1225	rice	494.384	1.13108
1482	2015-12-16	SCT 15-4525	P12L2 T0	B4	P12	P12	N/A	2015	12	16	E:B4_P:P12_Tr1:P12_Tr2:N/A_L2_D:16_M:12_Y:2015	L2	T0	10:30:00	0	3.23628	18.9	291.9	flotant	0.74	0.1225	rice	500.99	1.62134
1483	2015-12-16	SCT 15-4526	P12L2 T1	B4	P12	P12	N/A	2015	12	16	E:B4_P:P12_Tr1:P12_Tr2:N/A_L2_D:16_M:12_Y:2015	L2	T1	10:40:00	10	2.08819	24.3	297.3	flotant	0.74	0.1225	rice	491.89	1.02716
1484	2015-12-16	SCT 15-4527	P12L2 T2	B4	P12	P12	N/A	2015	12	16	E:B4_P:P12_Tr1:P12_Tr2:N/A_L2_D:16_M:12_Y:2015	L2	T2	10:50:00	20	2.39601	25.3	298.3	flotant	0.74	0.1225	rice	490.241	1.17462
1485	2015-12-16	SCT 15-4528	P12L2 T3	B4	P12	P12	N/A	2015	12	16	E:B4_P:P12_Tr1:P12_Tr2:N/A_L2_D:16_M:12_Y:2015	L2	T3	11:00:00	30	4.00167	23.6	296.6	flotant	0.74	0.1225	rice	493.051	1.97303
1486	2015-12-16	SCT 15-4529	P12L3 T0	B4	P12	P12	N/A	2015	12	16	E:B4_P:P12_Tr1:P12_Tr2:N/A_L3_D:16_M:12_Y:2015	L3	T0	10:30:00	0	2.92014	19.5	292.5	flotant	0.74	0.1225	rice	499.962	1.45996
1487	2015-12-16	SCT 15-4530	P12L3 T1	B4	P12	P12	N/A	2015	12	16	E:B4_P:P12_Tr1:P12_Tr2:N/A_L3_D:16_M:12_Y:2015	L3	T1	10:40:00	10	2.98669	26.1	299.1	flotant	0.74	0.1225	rice	488.93	1.46028
1488	2015-12-16	SCT 15-4531	P12L3 T2	B4	P12	P12	N/A	2015	12	16	E:B4_P:P12_Tr1:P12_Tr2:N/A_L3_D:16_M:12_Y:2015	L3	T2	10:50:00	20	2.25458	25.1	298.1	flotant	0.74	0.1225	rice	490.57	1.10603
1489	2015-12-16	SCT 15-4532	P12L3 T3	B4	P12	P12	N/A	2015	12	16	E:B4_P:P12_Tr1:P12_Tr2:N/A_L3_D:16_M:12_Y:2015	L3	T3	11:00:00	30	2.80366	23	296	flotant	0.74	0.1225	rice	494.05	1.38515
1490	2015-12-16	SCT 15-4533	P13L1 T0	B4	P13	P13	N/A	2015	12	16	E:B4_P:P13_Tr1:P13_Tr2:N/A_L1_D:16_M:12_Y:2015	L1	T0	12:38:00	0	1.63894	22.5	295.5	flotant	0.74	0.1225	rice	494.886	0.811088
1491	2015-12-16	SCT 15-4534	P13L1 T1	B4	P13	P13	N/A	2015	12	16	E:B4_P:P13_Tr1:P13_Tr2:N/A_L1_D:16_M:12_Y:2015	L1	T1	12:48:00	10	3.60233	26.6	299.6	flotant	0.74	0.1225	rice	488.114	1.75835
1492	2015-12-16	SCT 15-4535	P13L1 T2	B4	P13	P13	N/A	2015	12	16	E:B4_P:P13_Tr1:P13_Tr2:N/A_L1_D:16_M:12_Y:2015	L1	T2	12:58:00	20	2.02163	25.2	298.2	flotant	0.74	0.1225	rice	490.405	0.99142
1493	2015-12-16	SCT 15-4536	P13L1 T3	B4	P13	P13	N/A	2015	12	16	E:B4_P:P13_Tr1:P13_Tr2:N/A_L1_D:16_M:12_Y:2015	L1	T3	13:08:00	30	3.03661	26.6	299.6	flotant	0.74	0.1225	rice	488.114	1.48221
1494	2015-12-16	SCT 15-4537	P13L2 T0	B4	P13	P13	N/A	2015	12	16	E:B4_P:P13_Tr1:P13_Tr2:N/A_L2_D:16_M:12_Y:2015	L2	T0	12:38:00	0	2.18802	23.7	296.7	flotant	0.74	0.1225	rice	492.885	1.07844
1495	2015-12-16	SCT 15-4538	P13L2 T1	B4	P13	P13	N/A	2015	12	16	E:B4_P:P13_Tr1:P13_Tr2:N/A_L2_D:16_M:12_Y:2015	L2	T1	12:48:00	10	1.82197	28	301	flotant	0.74	0.1225	rice	485.844	0.88519
1496	2015-12-16	SCT 15-4539	P13L2 T2	B4	P13	P13	N/A	2015	12	16	E:B4_P:P13_Tr1:P13_Tr2:N/A_L2_D:16_M:12_Y:2015	L2	T2	12:58:00	20	2.38769	26.5	299.5	flotant	0.74	0.1225	rice	488.277	1.16585
1497	2015-12-16	SCT 15-4540	P13L2 T3	B4	P13	P13	N/A	2015	12	16	E:B4_P:P13_Tr1:P13_Tr2:N/A_L2_D:16_M:12_Y:2015	L2	T3	13:08:00	30	2.72047	27.1	300.1	flotant	0.74	0.1225	rice	487.301	1.32569
1498	2015-12-16	SCT 15-4541	P13L3 T0	B4	P13	P13	N/A	2015	12	16	E:B4_P:P13_Tr1:P13_Tr2:N/A_L3_D:16_M:12_Y:2015	L3	T0	12:38:00	0	2.68719	21.5	294.5	flotant	0.74	0.1225	rice	496.567	1.33437
1499	2015-12-16	SCT 15-4542	P13L3 T1	B4	P13	P13	N/A	2015	12	16	E:B4_P:P13_Tr1:P13_Tr2:N/A_L3_D:16_M:12_Y:2015	L3	T1	12:48:00	10	2.85358	27.5	300.5	flotant	0.74	0.1225	rice	486.652	1.3887
1500	2015-12-16	SCT 15-4543	P13L3 T2	B4	P13	P13	N/A	2015	12	16	E:B4_P:P13_Tr1:P13_Tr2:N/A_L3_D:16_M:12_Y:2015	L3	T2	12:58:00	20	2.17138	25.8	298.8	flotant	0.74	0.1225	rice	489.421	1.06272
1501	2015-12-16	SCT 15-4544	P13L3 T3	B4	P13	P13	N/A	2015	12	16	E:B4_P:P13_Tr1:P13_Tr2:N/A_L3_D:16_M:12_Y:2015	L3	T3	13:08:00	30	2.18802	26.6	299.6	flotant	0.74	0.1225	rice	488.114	1.068
1502	2015-12-16	SCT 15-4545	P14L1 T0	B4	P14	P14	N/A	2015	12	16	E:B4_P:P14_Tr1:P14_Tr2:N/A_L1_D:16_M:12_Y:2015	L1	T0	13:33:10	0	2.2213	22.2	295.2	flotant	0.74	0.1225	rice	495.389	1.10041
1503	2015-12-16	SCT 15-4546	P14L1 T1	B4	P14	P14	N/A	2015	12	16	E:B4_P:P14_Tr1:P14_Tr2:N/A_L1_D:16_M:12_Y:2015	L1	T1	13:43:10	10	2.45425	27.6	300.6	flotant	0.74	0.1225	rice	486.49	1.19397
1504	2015-12-16	SCT 15-4547	P14L1 T2	B4	P14	P14	N/A	2015	12	16	E:B4_P:P14_Tr1:P14_Tr2:N/A_L1_D:16_M:12_Y:2015	L1	T2	13:53:10	20	2.50416	29.7	302.7	flotant	0.74	0.1225	rice	483.115	1.2098
1505	2015-12-16	SCT 15-4548	P14L1 T3	B4	P14	P14	N/A	2015	12	16	E:B4_P:P14_Tr1:P14_Tr2:N/A_L1_D:16_M:12_Y:2015	L1	T3	14:03:10	30	2.73711	31.8	304.8	flotant	0.74	0.1225	rice	479.786	1.31323
1506	2015-12-16	SCT 15-4549	P14L2 T0	B4	P14	P14	N/A	2015	12	16	E:B4_P:P14_Tr1:P14_Tr2:N/A_L2_D:16_M:12_Y:2015	L2	T0	13:33:10	0	3.51914	22.3	295.3	flotant	0.74	0.1225	rice	495.222	1.74275
1507	2015-12-16	SCT 15-4550	P14L2 T1	B4	P14	P14	N/A	2015	12	16	E:B4_P:P14_Tr1:P14_Tr2:N/A_L2_D:16_M:12_Y:2015	L2	T1	13:43:10	10	4.20134	28	301	flotant	0.74	0.1225	rice	485.844	2.04119
1508	2015-12-16	SCT 15-4551	P14L2 T2	B4	P14	P14	N/A	2015	12	16	E:B4_P:P14_Tr1:P14_Tr2:N/A_L2_D:16_M:12_Y:2015	L2	T2	13:53:10	20	4.50084	29	302	flotant	0.74	0.1225	rice	484.235	2.17946
1509	2015-12-16	SCT 15-4552	P14L2 T3	B4	P14	P14	N/A	2015	12	16	E:B4_P:P14_Tr1:P14_Tr2:N/A_L2_D:16_M:12_Y:2015	L2	T3	14:03:10	30	3.30283	29.8	302.8	flotant	0.74	0.1225	rice	482.955	1.59512
1510	2015-12-16	SCT 15-4553	P14L3 T0	B4	P14	P14	N/A	2015	12	16	E:B4_P:P14_Tr1:P14_Tr2:N/A_L3_D:16_M:12_Y:2015	L3	T0	13:33:10	0	2.15475	21.2	294.2	flotant	0.74	0.1225	rice	497.073	1.07107
1511	2015-12-16	SCT 15-4554	P14L3 T1	B4	P14	P14	N/A	2015	12	16	E:B4_P:P14_Tr1:P14_Tr2:N/A_L3_D:16_M:12_Y:2015	L3	T1	13:43:10	10	3.63561	28.5	301.5	flotant	0.74	0.1225	rice	485.038	1.76341
1512	2015-12-16	SCT 15-4555	P14L3 T2	B4	P14	P14	N/A	2015	12	16	E:B4_P:P14_Tr1:P14_Tr2:N/A_L3_D:16_M:12_Y:2015	L3	T2	13:53:10	20	3.63561	30.9	303.9	flotant	0.74	0.1225	rice	481.207	1.74948
1513	2015-12-16	SCT 15-4556	P14L3 T3	B4	P14	P14	N/A	2015	12	16	E:B4_P:P14_Tr1:P14_Tr2:N/A_L3_D:16_M:12_Y:2015	L3	T3	14:03:10	30	4.43428	32.9	305.9	flotant	0.74	0.1225	rice	478.061	2.11986
1514	2015-12-16	SCT 15-4557	P15L1 T0	B4	P15	P15	N/A	2015	12	16	E:B4_P:P15_Tr1:P15_Tr2:N/A_L1_D:16_M:12_Y:2015	L1	T0	13:58:30	0	78.0816	24.7	297.7	flotant	0.74	0.1225	rice	491.229	38.356
1515	2015-12-16	SCT 15-4558	P15L1 T1	B4	P15	P15	N/A	2015	12	16	E:B4_P:P15_Tr1:P15_Tr2:N/A_L1_D:16_M:12_Y:2015	L1	T1	14:08:30	10	88.8992	32.3	305.3	flotant	0.74	0.1225	rice	479.001	42.5828
1516	2015-12-16	SCT 15-4559	P15L1 T2	B4	P15	P15	N/A	2015	12	16	E:B4_P:P15_Tr1:P15_Tr2:N/A_L1_D:16_M:12_Y:2015	L1	T2	14:18:30	20	93.5957	31.4	304.4	flotant	0.74	0.1225	rice	480.417	44.965
1517	2015-12-16	SCT 15-4560	P15L1 T3	B4	P15	P15	N/A	2015	12	16	E:B4_P:P15_Tr1:P15_Tr2:N/A_L1_D:16_M:12_Y:2015	L1	T3	14:28:30	30	92.8599	32.8	305.8	flotant	0.74	0.1225	rice	478.218	44.4072
1518	2015-12-16	SCT 15-4561	P15L2 T0	B4	P15	P15	N/A	2015	12	16	E:B4_P:P15_Tr1:P15_Tr2:N/A_L2_D:16_M:12_Y:2015	L2	T0	13:58:30	0	552.799	24	297	flotant	0.74	0.1225	rice	492.387	272.191
1519	2015-12-16	SCT 15-4562	P15L2 T1	B4	P15	P15	N/A	2015	12	16	E:B4_P:P15_Tr1:P15_Tr2:N/A_L2_D:16_M:12_Y:2015	L2	T1	14:08:30	10	568.365	30.3	303.3	flotant	0.74	0.1225	rice	482.159	274.043
1520	2015-12-16	SCT 15-4563	P15L2 T2	B4	P15	P15	N/A	2015	12	16	E:B4_P:P15_Tr1:P15_Tr2:N/A_L2_D:16_M:12_Y:2015	L2	T2	14:18:30	20	576.32	29.8	302.8	flotant	0.74	0.1225	rice	482.955	278.337
1521	2015-12-16	SCT 15-4564	P15L2 T3	B4	P15	P15	N/A	2015	12	16	E:B4_P:P15_Tr1:P15_Tr2:N/A_L2_D:16_M:12_Y:2015	L2	T3	14:28:30	30	583.408	30.6	303.6	flotant	0.74	0.1225	rice	481.683	281.018
1522	2015-12-16	SCT 15-4565	P15L3 T0	B4	P15	P15	N/A	2015	12	16	E:B4_P:P15_Tr1:P15_Tr2:N/A_L3_D:16_M:12_Y:2015	L3	T0	13:58:30	0	251.562	25.2	298.2	flotant	0.74	0.1225	rice	490.405	123.368
1523	2015-12-16	SCT 15-4566	P15L3 T1	B4	P15	P15	N/A	2015	12	16	E:B4_P:P15_Tr1:P15_Tr2:N/A_L3_D:16_M:12_Y:2015	L3	T1	14:08:30	10	362.438	31.7	304.7	flotant	0.74	0.1225	rice	479.944	173.95
1524	2015-12-16	SCT 15-4567	P15L3 T2	B4	P15	P15	N/A	2015	12	16	E:B4_P:P15_Tr1:P15_Tr2:N/A_L3_D:16_M:12_Y:2015	L3	T2	14:18:30	20	349.441	30.8	303.8	flotant	0.74	0.1225	rice	481.366	168.209
1525	2015-12-16	SCT 15-4568	P15L3 T3	B4	P15	P15	N/A	2015	12	16	E:B4_P:P15_Tr1:P15_Tr2:N/A_L3_D:16_M:12_Y:2015	L3	T3	14:28:30	30	369.668	31.9	304.9	flotant	0.74	0.1225	rice	479.629	177.304

## Sheet: Chamber descriptor
Sampling Date	Day	Month	Year	Sampler	Exp	Plot	Tr1	Tr2	Site	Code	Sample_Time	Sample_Hour	Chamber_Temp	Water_Level	Soil_Temp.Termometer	Plant_Cover	Temp_ini	Temp_end
2015-05-20	20	5	2015	Susana	B4	P01	P01	N/A	L1	E:B4_P:P01_Tr1:P01_Tr2:N/A_L1_D:20_M:5_Y:2015	T0	09:59:40	20.4	0	13	5	15	16
2015-05-20	20	5	2015	Susana	B4	P01	P01	N/A	L1	E:B4_P:P01_Tr1:P01_Tr2:N/A_L1_D:20_M:5_Y:2015	T1	10:09:40	25.6	0	13	5	15	16
2015-05-20	20	5	2015	Susana	B4	P01	P01	N/A	L1	E:B4_P:P01_Tr1:P01_Tr2:N/A_L1_D:20_M:5_Y:2015	T2	10:19:40	24.5	0	13	5	15	16
2015-05-20	20	5	2015	Susana	B4	P01	P01	N/A	L1	E:B4_P:P01_Tr1:P01_Tr2:N/A_L1_D:20_M:5_Y:2015	T3	10:29:40	26.2	0	13	5	15	16
2015-05-20	20	5	2015	Joan Noguerol	B4	P01	P01	N/A	L2	E:B4_P:P01_Tr1:P01_Tr2:N/A_L2_D:20_M:5_Y:2015	T0	09:59:40	19.7	0	13.5	5	15	16
2015-05-20	20	5	2015	Joan Noguerol	B4	P01	P01	N/A	L2	E:B4_P:P01_Tr1:P01_Tr2:N/A_L2_D:20_M:5_Y:2015	T1	10:09:40	26.1	0	13.5	5	15	16
2015-05-20	20	5	2015	Joan Noguerol	B4	P01	P01	N/A	L2	E:B4_P:P01_Tr1:P01_Tr2:N/A_L2_D:20_M:5_Y:2015	T2	10:19:40	24.7	0	13.5	5	15	16
2015-05-20	20	5	2015	Joan Noguerol	B4	P01	P01	N/A	L2	E:B4_P:P01_Tr1:P01_Tr2:N/A_L2_D:20_M:5_Y:2015	T3	10:29:40	26	0	13.5	5	15	16
2015-05-20	20	5	2015	Marc Viñas	B4	P01	P01	N/A	L3	E:B4_P:P01_Tr1:P01_Tr2:N/A_L3_D:20_M:5_Y:2015	T0	09:59:40	20.1	0	13.5	5	15	16
2015-05-20	20	5	2015	Marc Viñas	B4	P01	P01	N/A	L3	E:B4_P:P01_Tr1:P01_Tr2:N/A_L3_D:20_M:5_Y:2015	T1	10:09:40	23.4	0	13.5	5	15	16
2015-05-20	20	5	2015	Marc Viñas	B4	P01	P01	N/A	L3	E:B4_P:P01_Tr1:P01_Tr2:N/A_L3_D:20_M:5_Y:2015	T2	10:19:40	22.8	0	13.5	5	15	16
2015-05-20	20	5	2015	Marc Viñas	B4	P01	P01	N/A	L3	E:B4_P:P01_Tr1:P01_Tr2:N/A_L3_D:20_M:5_Y:2015	T3	10:29:40	24.5	0	13.5	5	15	16
2015-05-20	20	5	2015	Susana	B4	P02	P02	N/A	L1	E:B4_P:P02_Tr1:P02_Tr2:N/A_L1_D:20_M:5_Y:2015	T0	10:59:24	23.2	0.04	15	5	16	17.5
2015-05-20	20	5	2015	Susana	B4	P02	P02	N/A	L1	E:B4_P:P02_Tr1:P02_Tr2:N/A_L1_D:20_M:5_Y:2015	T1	11:09:24	28.3	0.04	15	5	16	17.5
2015-05-20	20	5	2015	Susana	B4	P02	P02	N/A	L1	E:B4_P:P02_Tr1:P02_Tr2:N/A_L1_D:20_M:5_Y:2015	T2	11:19:24	30.6	0.04	15	5	16	17.5
2015-05-20	20	5	2015	Susana	B4	P02	P02	N/A	L1	E:B4_P:P02_Tr1:P02_Tr2:N/A_L1_D:20_M:5_Y:2015	T3	11:29:24	30.8	0.04	15	5	16	17.5
2015-05-20	20	5	2015	Marc Viñas	B4	P02	P02	N/A	L2	E:B4_P:P02_Tr1:P02_Tr2:N/A_L2_D:20_M:5_Y:2015	T0	10:59:24	23.7	0.04	14	10	16	17.5
2015-05-20	20	5	2015	Marc Viñas	B4	P02	P02	N/A	L2	E:B4_P:P02_Tr1:P02_Tr2:N/A_L2_D:20_M:5_Y:2015	T1	11:09:24	29.2	0.04	14	10	16	17.5
2015-05-20	20	5	2015	Marc Viñas	B4	P02	P02	N/A	L2	E:B4_P:P02_Tr1:P02_Tr2:N/A_L2_D:20_M:5_Y:2015	T2	11:19:24	30	0.04	14	10	16	17.5
2015-05-20	20	5	2015	Marc Viñas	B4	P02	P02	N/A	L2	E:B4_P:P02_Tr1:P02_Tr2:N/A_L2_D:20_M:5_Y:2015	T3	11:29:24	30.7	0.04	14	10	16	17.5
2015-05-20	20	5	2015	Joan Noguerol	B4	P02	P02	N/A	L3	E:B4_P:P02_Tr1:P02_Tr2:N/A_L3_D:20_M:5_Y:2015	T0	11:05:40	22.8	0.035	15	10	16	17.5
2015-05-20	20	5	2015	Joan Noguerol	B4	P02	P02	N/A	L3	E:B4_P:P02_Tr1:P02_Tr2:N/A_L3_D:20_M:5_Y:2015	T1	11:15:40	28.6	0.035	15	10	16	17.5
2015-05-20	20	5	2015	Joan Noguerol	B4	P02	P02	N/A	L3	E:B4_P:P02_Tr1:P02_Tr2:N/A_L3_D:20_M:5_Y:2015	T2	11:25:40	29.7	0.035	15	10	16	17.5
2015-05-20	20	5	2015	Joan Noguerol	B4	P02	P02	N/A	L3	E:B4_P:P02_Tr1:P02_Tr2:N/A_L3_D:20_M:5_Y:2015	T3	11:35:40	28.9	0.035	15	10	16	17.5
2015-05-20	20	5	2015	Susana	B4	P03	P03	N/A	L1	E:B4_P:P03_Tr1:P03_Tr2:N/A_L1_D:20_M:5_Y:2015	T0	12:13:05	23.3	0.02	17	5	19	20
2015-05-20	20	5	2015	Susana	B4	P03	P03	N/A	L1	E:B4_P:P03_Tr1:P03_Tr2:N/A_L1_D:20_M:5_Y:2015	T1	12:23:05	25.5	0.02	17	5	19	20
2015-05-20	20	5	2015	Susana	B4	P03	P03	N/A	L1	E:B4_P:P03_Tr1:P03_Tr2:N/A_L1_D:20_M:5_Y:2015	T2	12:33:05	28.6	0.02	17	5	19	20
2015-05-20	20	5	2015	Susana	B4	P03	P03	N/A	L1	E:B4_P:P03_Tr1:P03_Tr2:N/A_L1_D:20_M:5_Y:2015	T3	12:43:05	28.7	0.02	17	5	19	20
2015-05-20	20	5	2015	Marc Viñas	B4	P03	P03	N/A	L2	E:B4_P:P03_Tr1:P03_Tr2:N/A_L2_D:20_M:5_Y:2015	T0	12:13:05	23.4	0.02	16	10	19	20
2015-05-20	20	5	2015	Marc Viñas	B4	P03	P03	N/A	L2	E:B4_P:P03_Tr1:P03_Tr2:N/A_L2_D:20_M:5_Y:2015	T1	12:23:05	27.9	0.02	16	10	19	20
2015-05-20	20	5	2015	Marc Viñas	B4	P03	P03	N/A	L2	E:B4_P:P03_Tr1:P03_Tr2:N/A_L2_D:20_M:5_Y:2015	T2	12:33:05	29.2	0.02	16	10	19	20
2015-05-20	20	5	2015	Marc Viñas	B4	P03	P03	N/A	L2	E:B4_P:P03_Tr1:P03_Tr2:N/A_L2_D:20_M:5_Y:2015	T3	12:43:05	29.4	0.02	16	10	19	20
2015-05-20	20	5	2015	Joan Noguerol	B4	P03	P03	N/A	L3	E:B4_P:P03_Tr1:P03_Tr2:N/A_L3_D:20_M:5_Y:2015	T0	12:13:05	23.6	0.01	17	10	19	20
2015-05-20	20	5	2015	Joan Noguerol	B4	P03	P03	N/A	L3	E:B4_P:P03_Tr1:P03_Tr2:N/A_L3_D:20_M:5_Y:2015	T1	12:23:05	28.7	0.01	17	10	19	20
2015-05-20	20	5	2015	Joan Noguerol	B4	P03	P03	N/A	L3	E:B4_P:P03_Tr1:P03_Tr2:N/A_L3_D:20_M:5_Y:2015	T2	12:33:05	30.3	0.01	17	10	19	20
2015-05-20	20	5	2015	Joan Noguerol	B4	P03	P03	N/A	L3	E:B4_P:P03_Tr1:P03_Tr2:N/A_L3_D:20_M:5_Y:2015	T3	12:43:05	30	0.01	17	10	19	20
2015-05-20	20	5	2015	Susana	B4	P04	P04	N/A	L1	E:B4_P:P04_Tr1:P04_Tr2:N/A_L1_D:20_M:5_Y:2015	T0	14:53:30	27	0.05	20	10	20.5	20
2015-05-20	20	5	2015	Susana	B4	P04	P04	N/A	L1	E:B4_P:P04_Tr1:P04_Tr2:N/A_L1_D:20_M:5_Y:2015	T1	15:03:30	28.5	0.05	20	10	20.5	20
2015-05-20	20	5	2015	Susana	B4	P04	P04	N/A	L1	E:B4_P:P04_Tr1:P04_Tr2:N/A_L1_D:20_M:5_Y:2015	T2	15:13:30	29.9	0.05	20	10	20.5	20
2015-05-20	20	5	2015	Susana	B4	P04	P04	N/A	L1	E:B4_P:P04_Tr1:P04_Tr2:N/A_L1_D:20_M:5_Y:2015	T3	15:23:30	31.9	0.05	20	10	20.5	20
2015-05-20	20	5	2015	Marc Viñas	B4	P04	P04	N/A	L2	E:B4_P:P04_Tr1:P04_Tr2:N/A_L2_D:20_M:5_Y:2015	T0	14:53:30	27.4	0.04	20	10	20.5	20
2015-05-20	20	5	2015	Marc Viñas	B4	P04	P04	N/A	L2	E:B4_P:P04_Tr1:P04_Tr2:N/A_L2_D:20_M:5_Y:2015	T1	15:03:30	30.3	0.04	20	10	20.5	20
2015-05-20	20	5	2015	Marc Viñas	B4	P04	P04	N/A	L2	E:B4_P:P04_Tr1:P04_Tr2:N/A_L2_D:20_M:5_Y:2015	T2	15:13:30	31.8	0.04	20	10	20.5	20
2015-05-20	20	5	2015	Marc Viñas	B4	P04	P04	N/A	L2	E:B4_P:P04_Tr1:P04_Tr2:N/A_L2_D:20_M:5_Y:2015	T3	15:23:30	34.1	0.04	20	10	20.5	20
2015-05-20	20	5	2015	Joan Noguerol	B4	P04	P04	N/A	L3	E:B4_P:P04_Tr1:P04_Tr2:N/A_L3_D:20_M:5_Y:2015	T0	14:53:30	28	0.035	20.5	10	20.5	20
2015-05-20	20	5	2015	Joan Noguerol	B4	P04	P04	N/A	L3	E:B4_P:P04_Tr1:P04_Tr2:N/A_L3_D:20_M:5_Y:2015	T1	15:03:30	29.8	0.035	20.5	10	20.5	20
2015-05-20	20	5	2015	Joan Noguerol	B4	P04	P04	N/A	L3	E:B4_P:P04_Tr1:P04_Tr2:N/A_L3_D:20_M:5_Y:2015	T2	15:13:30	30.6	0.035	20.5	10	20.5	20
2015-05-20	20	5	2015	Joan Noguerol	B4	P04	P04	N/A	L3	E:B4_P:P04_Tr1:P04_Tr2:N/A_L3_D:20_M:5_Y:2015	T3	15:23:30	33.6	0.035	20.5	10	20.5	20
2015-05-20	20	5	2015	Susana	B4	P05	P05	N/A	L1	E:B4_P:P05_Tr1:P05_Tr2:N/A_L1_D:20_M:5_Y:2015	T0	15:45:20	27.7	0.01	20.5	10	23	22
2015-05-20	20	5	2015	Susana	B4	P05	P05	N/A	L1	E:B4_P:P05_Tr1:P05_Tr2:N/A_L1_D:20_M:5_Y:2015	T1	15:55:20	31.5	0.01	20.5	10	23	22
2015-05-20	20	5	2015	Susana	B4	P05	P05	N/A	L1	E:B4_P:P05_Tr1:P05_Tr2:N/A_L1_D:20_M:5_Y:2015	T2	16:05:20	34.6	0.01	20.5	10	23	22
2015-05-20	20	5	2015	Susana	B4	P05	P05	N/A	L1	E:B4_P:P05_Tr1:P05_Tr2:N/A_L1_D:20_M:5_Y:2015	T3	16:15:20	36.4	0.01	20.5	10	23	22
2015-05-20	20	5	2015	Marc Viñas	B4	P05	P05	N/A	L2	E:B4_P:P05_Tr1:P05_Tr2:N/A_L2_D:20_M:5_Y:2015	T0	15:45:20	28.4	0.04	21	10	23	22
2015-05-20	20	5	2015	Marc Viñas	B4	P05	P05	N/A	L2	E:B4_P:P05_Tr1:P05_Tr2:N/A_L2_D:20_M:5_Y:2015	T1	15:55:20	31.3	0.04	21	10	23	22
2015-05-20	20	5	2015	Marc Viñas	B4	P05	P05	N/A	L2	E:B4_P:P05_Tr1:P05_Tr2:N/A_L2_D:20_M:5_Y:2015	T2	16:05:20	34.5	0.04	21	10	23	22
2015-05-20	20	5	2015	Marc Viñas	B4	P05	P05	N/A	L2	E:B4_P:P05_Tr1:P05_Tr2:N/A_L2_D:20_M:5_Y:2015	T3	16:15:20	37.2	0.04	21	10	23	22
2015-05-20	20	5	2015	Joan Noguerol	B4	P05	P05	N/A	L3	E:B4_P:P05_Tr1:P05_Tr2:N/A_L3_D:20_M:5_Y:2015	T0	15:45:20	26.6	0.035	20.5	10	23	22
2015-05-20	20	5	2015	Joan Noguerol	B4	P05	P05	N/A	L3	E:B4_P:P05_Tr1:P05_Tr2:N/A_L3_D:20_M:5_Y:2015	T1	15:55:20	28.3	0.035	20.5	10	23	22
2015-05-20	20	5	2015	Joan Noguerol	B4	P05	P05	N/A	L3	E:B4_P:P05_Tr1:P05_Tr2:N/A_L3_D:20_M:5_Y:2015	T2	16:05:20	33.4	0.035	20.5	10	23	22
2015-05-20	20	5	2015	Joan Noguerol	B4	P05	P05	N/A	L3	E:B4_P:P05_Tr1:P05_Tr2:N/A_L3_D:20_M:5_Y:2015	T3	16:15:20	33.8	0.035	20.5	10	23	22
2015-05-20	20	5	2015	MERI	B4	P06	P06	N/A	L1	E:B4_P:P06_Tr1:P06_Tr2:N/A_L1_D:20_M:5_Y:2015	T0	10:06:09	20.8	0.02	14	1	19	19.4
2015-05-20	20	5	2015	MERI	B4	P06	P06	N/A	L1	E:B4_P:P06_Tr1:P06_Tr2:N/A_L1_D:20_M:5_Y:2015	T1	10:16:09	29.5	0.02	14	1	19	19.4
2015-05-20	20	5	2015	MERI	B4	P06	P06	N/A	L1	E:B4_P:P06_Tr1:P06_Tr2:N/A_L1_D:20_M:5_Y:2015	T2	10:26:09	30.5	0.02	14	1	19	19.4
2015-05-20	20	5	2015	MERI	B4	P06	P06	N/A	L1	E:B4_P:P06_Tr1:P06_Tr2:N/A_L1_D:20_M:5_Y:2015	T3	10:36:09	31.9	0.02	14	1	19	19.4
2015-05-20	20	5	2015	MAITE	B4	P06	P06	N/A	L2	E:B4_P:P06_Tr1:P06_Tr2:N/A_L2_D:20_M:5_Y:2015	T0	10:06:09	21.8	0.035	15	0	19	19.4
2015-05-20	20	5	2015	MAITE	B4	P06	P06	N/A	L2	E:B4_P:P06_Tr1:P06_Tr2:N/A_L2_D:20_M:5_Y:2015	T1	10:16:09	27.6	0.035	15	0	19	19.4
2015-05-20	20	5	2015	MAITE	B4	P06	P06	N/A	L2	E:B4_P:P06_Tr1:P06_Tr2:N/A_L2_D:20_M:5_Y:2015	T2	10:26:09	27.1	0.035	15	0	19	19.4
2015-05-20	20	5	2015	MAITE	B4	P06	P06	N/A	L2	E:B4_P:P06_Tr1:P06_Tr2:N/A_L2_D:20_M:5_Y:2015	T3	10:36:09	28.4	0.035	15	0	19	19.4
2015-05-20	20	5	2015	MAR	B4	P06	P06	N/A	L3	E:B4_P:P06_Tr1:P06_Tr2:N/A_L3_D:20_M:5_Y:2015	T0	10:06:09	21.3	0.03	15	1	19	19.4
2015-05-20	20	5	2015	MAR	B4	P06	P06	N/A	L3	E:B4_P:P06_Tr1:P06_Tr2:N/A_L3_D:20_M:5_Y:2015	T1	10:16:09	30	0.03	15	1	19	19.4
2015-05-20	20	5	2015	MAR	B4	P06	P06	N/A	L3	E:B4_P:P06_Tr1:P06_Tr2:N/A_L3_D:20_M:5_Y:2015	T2	10:26:09	30	0.03	15	1	19	19.4
2015-05-20	20	5	2015	MAR	B4	P06	P06	N/A	L3	E:B4_P:P06_Tr1:P06_Tr2:N/A_L3_D:20_M:5_Y:2015	T3	10:36:09	31.5	0.03	15	1	19	19.4
2015-05-20	20	5	2015	MERI	B4	P07	P07	N/A	L1	E:B4_P:P07_Tr1:P07_Tr2:N/A_L1_D:20_M:5_Y:2015	T0	11:05:35	20.8	0.015	16.5	5	20.4	21.3
2015-05-20	20	5	2015	MERI	B4	P07	P07	N/A	L1	E:B4_P:P07_Tr1:P07_Tr2:N/A_L1_D:20_M:5_Y:2015	T1	11:15:35	30.2	0.015	16.5	5	20.4	21.3
2015-05-20	20	5	2015	MERI	B4	P07	P07	N/A	L1	E:B4_P:P07_Tr1:P07_Tr2:N/A_L1_D:20_M:5_Y:2015	T2	11:25:35	31.8	0.015	16.5	5	20.4	21.3
2015-05-20	20	5	2015	MERI	B4	P07	P07	N/A	L1	E:B4_P:P07_Tr1:P07_Tr2:N/A_L1_D:20_M:5_Y:2015	T3	11:35:35	31.6	0.015	16.5	5	20.4	21.3
2015-05-20	20	5	2015	MAITE	B4	P07	P07	N/A	L2	E:B4_P:P07_Tr1:P07_Tr2:N/A_L2_D:20_M:5_Y:2015	T0	11:05:35	21	0.01	17	20	20.4	21.3
2015-05-20	20	5	2015	MAITE	B4	P07	P07	N/A	L2	E:B4_P:P07_Tr1:P07_Tr2:N/A_L2_D:20_M:5_Y:2015	T1	11:15:35	24.8	0.01	17	20	20.4	21.3
2015-05-20	20	5	2015	MAITE	B4	P07	P07	N/A	L2	E:B4_P:P07_Tr1:P07_Tr2:N/A_L2_D:20_M:5_Y:2015	T2	11:25:35	25.3	0.01	17	20	20.4	21.3
2015-05-20	20	5	2015	MAITE	B4	P07	P07	N/A	L2	E:B4_P:P07_Tr1:P07_Tr2:N/A_L2_D:20_M:5_Y:2015	T3	11:35:35	25.9	0.01	17	20	20.4	21.3
2015-05-20	20	5	2015	MAR	B4	P07	P07	N/A	L3	E:B4_P:P07_Tr1:P07_Tr2:N/A_L3_D:20_M:5_Y:2015	T0	11:05:35	23.3	0.03	17	20	20.4	21.3
2015-05-20	20	5	2015	MAR	B4	P07	P07	N/A	L3	E:B4_P:P07_Tr1:P07_Tr2:N/A_L3_D:20_M:5_Y:2015	T1	11:15:35	27.5	0.03	17	20	20.4	21.3
2015-05-20	20	5	2015	MAR	B4	P07	P07	N/A	L3	E:B4_P:P07_Tr1:P07_Tr2:N/A_L3_D:20_M:5_Y:2015	T2	11:25:35	28.5	0.03	17	20	20.4	21.3
2015-05-20	20	5	2015	MAR	B4	P07	P07	N/A	L3	E:B4_P:P07_Tr1:P07_Tr2:N/A_L3_D:20_M:5_Y:2015	T3	11:35:35	27	0.03	17	20	20.4	21.3
2015-05-20	20	5	2015	MERI	B4	P08	P08	N/A	L1	E:B4_P:P08_Tr1:P08_Tr2:N/A_L1_D:20_M:5_Y:2015	T0	12:36:51	25.8	0.04	19	15	24.3	22.3
2015-05-20	20	5	2015	MERI	B4	P08	P08	N/A	L1	E:B4_P:P08_Tr1:P08_Tr2:N/A_L1_D:20_M:5_Y:2015	T1	12:46:51	27.7	0.04	19	15	24.3	22.3
2015-05-20	20	5	2015	MERI	B4	P08	P08	N/A	L1	E:B4_P:P08_Tr1:P08_Tr2:N/A_L1_D:20_M:5_Y:2015	T2	12:56:51	27.9	0.04	19	15	24.3	22.3
2015-05-20	20	5	2015	MERI	B4	P08	P08	N/A	L1	E:B4_P:P08_Tr1:P08_Tr2:N/A_L1_D:20_M:5_Y:2015	T3	13:06:51	28.3	0.04	19	15	24.3	22.3
2015-05-20	20	5	2015	MAITE	B4	P08	P08	N/A	L2	E:B4_P:P08_Tr1:P08_Tr2:N/A_L2_D:20_M:5_Y:2015	T0	12:25:15	26.4	0.03	18	15	24.3	22.3
2015-05-20	20	5	2015	MAITE	B4	P08	P08	N/A	L2	E:B4_P:P08_Tr1:P08_Tr2:N/A_L2_D:20_M:5_Y:2015	T1	12:35:15	27.8	0.03	18	15	24.3	22.3
2015-05-20	20	5	2015	MAITE	B4	P08	P08	N/A	L2	E:B4_P:P08_Tr1:P08_Tr2:N/A_L2_D:20_M:5_Y:2015	T2	12:45:15	28.4	0.03	18	15	24.3	22.3
2015-05-20	20	5	2015	MAITE	B4	P08	P08	N/A	L2	E:B4_P:P08_Tr1:P08_Tr2:N/A_L2_D:20_M:5_Y:2015	T3	12:55:15	29.2	0.03	18	15	24.3	22.3
2015-05-20	20	5	2015	MAR	B4	P08	P08	N/A	L3	E:B4_P:P08_Tr1:P08_Tr2:N/A_L3_D:20_M:5_Y:2015	T0	12:25:15	26.7	0.04	19	10	24.3	22.3
2015-05-20	20	5	2015	MAR	B4	P08	P08	N/A	L3	E:B4_P:P08_Tr1:P08_Tr2:N/A_L3_D:20_M:5_Y:2015	T1	12:35:15	26.7	0.04	19	10	24.3	22.3
2015-05-20	20	5	2015	MAR	B4	P08	P08	N/A	L3	E:B4_P:P08_Tr1:P08_Tr2:N/A_L3_D:20_M:5_Y:2015	T2	12:45:15	28.6	0.04	19	10	24.3	22.3
2015-05-20	20	5	2015	MAR	B4	P08	P08	N/A	L3	E:B4_P:P08_Tr1:P08_Tr2:N/A_L3_D:20_M:5_Y:2015	T3	12:55:15	28.2	0.04	19	10	24.3	22.3
2015-05-20	20	5	2015	MAITE	B4	P09	P09	N/A	L1	E:B4_P:P09_Tr1:P09_Tr2:N/A_L1_D:20_M:5_Y:2015	T0	13:21:40	35.7	0.02	22	2	34	35
2015-05-20	20	5	2015	MAITE	B4	P09	P09	N/A	L1	E:B4_P:P09_Tr1:P09_Tr2:N/A_L1_D:20_M:5_Y:2015	T1	13:31:40	43.2	0.02	22	2	34	35
2015-05-20	20	5	2015	MAITE	B4	P09	P09	N/A	L1	E:B4_P:P09_Tr1:P09_Tr2:N/A_L1_D:20_M:5_Y:2015	T2	13:41:40	43.9	0.02	22	2	34	35
2015-05-20	20	5	2015	MAITE	B4	P09	P09	N/A	L1	E:B4_P:P09_Tr1:P09_Tr2:N/A_L1_D:20_M:5_Y:2015	T3	13:51:40	41.3	0.02	22	2	34	35
2015-05-20	20	5	2015	MAITE	B4	P09	P09	N/A	L2	E:B4_P:P09_Tr1:P09_Tr2:N/A_L2_D:20_M:5_Y:2015	T0	13:16:18	35.1	0.01	23	2	34	35
2015-05-20	20	5	2015	MAITE	B4	P09	P09	N/A	L2	E:B4_P:P09_Tr1:P09_Tr2:N/A_L2_D:20_M:5_Y:2015	T1	13:26:18	37.8	0.01	23	2	34	35
2015-05-20	20	5	2015	MAITE	B4	P09	P09	N/A	L2	E:B4_P:P09_Tr1:P09_Tr2:N/A_L2_D:20_M:5_Y:2015	T2	13:36:18	39.5	0.01	23	2	34	35
2015-05-20	20	5	2015	MAITE	B4	P09	P09	N/A	L2	E:B4_P:P09_Tr1:P09_Tr2:N/A_L2_D:20_M:5_Y:2015	T3	13:46:18	40	0.01	23	2	34	35
2015-05-20	20	5	2015	TONI	B4	P09	P09	N/A	L3	E:B4_P:P09_Tr1:P09_Tr2:N/A_L3_D:20_M:5_Y:2015	T0	13:16:18	34.7	0.02	22	2	34	35
2015-05-20	20	5	2015	TONI	B4	P09	P09	N/A	L3	E:B4_P:P09_Tr1:P09_Tr2:N/A_L3_D:20_M:5_Y:2015	T1	13:26:18	42	0.02	22	2	34	35
2015-05-20	20	5	2015	TONI	B4	P09	P09	N/A	L3	E:B4_P:P09_Tr1:P09_Tr2:N/A_L3_D:20_M:5_Y:2015	T2	13:36:18	43.3	0.02	22	2	34	35
2015-05-20	20	5	2015	TONI	B4	P09	P09	N/A	L3	E:B4_P:P09_Tr1:P09_Tr2:N/A_L3_D:20_M:5_Y:2015	T3	13:46:18	43.4	0.02	22	2	34	35
2015-05-20	20	5	2015	MERI	B4	P10	P10	N/A	L1	E:B4_P:P10_Tr1:P10_Tr2:N/A_L1_D:20_M:5_Y:2015	T0	14:12:17	24.3	0.055	20.5	30	21.1	25.5
2015-05-20	20	5	2015	MERI	B4	P10	P10	N/A	L1	E:B4_P:P10_Tr1:P10_Tr2:N/A_L1_D:20_M:5_Y:2015	T1	14:22:17	27	0.055	20.5	30	21.1	25.5
2015-05-20	20	5	2015	MERI	B4	P10	P10	N/A	L1	E:B4_P:P10_Tr1:P10_Tr2:N/A_L1_D:20_M:5_Y:2015	T2	14:32:17	29.5	0.055	20.5	30	21.1	25.5
2015-05-20	20	5	2015	MERI	B4	P10	P10	N/A	L1	E:B4_P:P10_Tr1:P10_Tr2:N/A_L1_D:20_M:5_Y:2015	T3	14:42:17	31.5	0.055	20.5	30	21.1	25.5
2015-05-20	20	5	2015	MAITE	B4	P10	P10	N/A	L2	E:B4_P:P10_Tr1:P10_Tr2:N/A_L2_D:20_M:5_Y:2015	T0	14:12:17	23.6	0.072	20	15	21.1	25.5
2015-05-20	20	5	2015	MAITE	B4	P10	P10	N/A	L2	E:B4_P:P10_Tr1:P10_Tr2:N/A_L2_D:20_M:5_Y:2015	T1	14:22:17	25.4	0.072	20	15	21.1	25.5
2015-05-20	20	5	2015	MAITE	B4	P10	P10	N/A	L2	E:B4_P:P10_Tr1:P10_Tr2:N/A_L2_D:20_M:5_Y:2015	T2	14:32:17	28.5	0.072	20	15	21.1	25.5
2015-05-20	20	5	2015	MAITE	B4	P10	P10	N/A	L2	E:B4_P:P10_Tr1:P10_Tr2:N/A_L2_D:20_M:5_Y:2015	T3	14:42:17	29.3	0.072	20	15	21.1	25.5
2015-05-20	20	5	2015	MAR	B4	P10	P10	N/A	L3	E:B4_P:P10_Tr1:P10_Tr2:N/A_L3_D:20_M:5_Y:2015	T0	14:12:17	22.3	0.07	20	20	21.1	25.5
2015-05-20	20	5	2015	MAR	B4	P10	P10	N/A	L3	E:B4_P:P10_Tr1:P10_Tr2:N/A_L3_D:20_M:5_Y:2015	T1	14:22:17	23.6	0.07	20	20	21.1	25.5
2015-05-20	20	5	2015	MAR	B4	P10	P10	N/A	L3	E:B4_P:P10_Tr1:P10_Tr2:N/A_L3_D:20_M:5_Y:2015	T2	14:32:17	26	0.07	20	20	21.1	25.5
2015-05-20	20	5	2015	MAR	B4	P10	P10	N/A	L3	E:B4_P:P10_Tr1:P10_Tr2:N/A_L3_D:20_M:5_Y:2015	T3	14:42:17	26.8	0.07	20	20	21.1	25.5
2015-05-20	20	5	2015	Bea Grau	B4	P11	P11	N/A	L1	E:B4_P:P11_Tr1:P11_Tr2:N/A_L1_D:20_M:5_Y:2015	T0	10:18:00	25.2	0	16	3	19	18
2015-05-20	20	5	2015	Bea Grau	B4	P11	P11	N/A	L1	E:B4_P:P11_Tr1:P11_Tr2:N/A_L1_D:20_M:5_Y:2015	T1	10:28:00	32.2	0	16	3	19	18
2015-05-20	20	5	2015	Bea Grau	B4	P11	P11	N/A	L1	E:B4_P:P11_Tr1:P11_Tr2:N/A_L1_D:20_M:5_Y:2015	T2	10:38:00	32.5	0	16	3	19	18
2015-05-20	20	5	2015	Bea Grau	B4	P11	P11	N/A	L1	E:B4_P:P11_Tr1:P11_Tr2:N/A_L1_D:20_M:5_Y:2015	T3	10:48:00	32.5	0	16	3	19	18
2015-05-20	20	5	2015	Javier Buezo	B4	P11	P11	N/A	L2	E:B4_P:P11_Tr1:P11_Tr2:N/A_L2_D:20_M:5_Y:2015	T0	10:18:00	27.3	0	16.5	10	19	18
2015-05-20	20	5	2015	Javier Buezo	B4	P11	P11	N/A	L2	E:B4_P:P11_Tr1:P11_Tr2:N/A_L2_D:20_M:5_Y:2015	T1	10:28:00	33.3	0	16.5	10	19	18
2015-05-20	20	5	2015	Javier Buezo	B4	P11	P11	N/A	L2	E:B4_P:P11_Tr1:P11_Tr2:N/A_L2_D:20_M:5_Y:2015	T2	10:38:00	32.9	0	16.5	10	19	18
2015-05-20	20	5	2015	Javier Buezo	B4	P11	P11	N/A	L2	E:B4_P:P11_Tr1:P11_Tr2:N/A_L2_D:20_M:5_Y:2015	T3	10:48:00	33.6	0	16.5	10	19	18
2015-05-20	20	5	2015	Xavi Aranda	B4	P11	P11	N/A	L3	E:B4_P:P11_Tr1:P11_Tr2:N/A_L3_D:20_M:5_Y:2015	T0	10:18:00	24.9	0	16	10	19	18
2015-05-20	20	5	2015	Xavi Aranda	B4	P11	P11	N/A	L3	E:B4_P:P11_Tr1:P11_Tr2:N/A_L3_D:20_M:5_Y:2015	T1	10:28:00	31.7	0	16	10	19	18
2015-05-20	20	5	2015	Xavi Aranda	B4	P11	P11	N/A	L3	E:B4_P:P11_Tr1:P11_Tr2:N/A_L3_D:20_M:5_Y:2015	T2	10:38:00	31.9	0	16	10	19	18
2015-05-20	20	5	2015	Xavi Aranda	B4	P11	P11	N/A	L3	E:B4_P:P11_Tr1:P11_Tr2:N/A_L3_D:20_M:5_Y:2015	T3	10:48:00	31.4	0	16	10	19	18
2015-05-20	20	5	2015	Bea Grau	B4	P12	P12	N/A	L1	E:B4_P:P12_Tr1:P12_Tr2:N/A_L1_D:20_M:5_Y:2015	T0	15:02:00	25.2	0.08	19	0	20	21
2015-05-20	20	5	2015	Bea Grau	B4	P12	P12	N/A	L1	E:B4_P:P12_Tr1:P12_Tr2:N/A_L1_D:20_M:5_Y:2015	T1	15:12:00	29.6	0.08	19	0	20	21
2015-05-20	20	5	2015	Bea Grau	B4	P12	P12	N/A	L1	E:B4_P:P12_Tr1:P12_Tr2:N/A_L1_D:20_M:5_Y:2015	T2	15:22:00	31.3	0.08	19	0	20	21
2015-05-20	20	5	2015	Bea Grau	B4	P12	P12	N/A	L1	E:B4_P:P12_Tr1:P12_Tr2:N/A_L1_D:20_M:5_Y:2015	T3	15:32:00	32.9	0.08	19	0	20	21
2015-05-20	20	5	2015	Javier Buezo	B4	P12	P12	N/A	L2	E:B4_P:P12_Tr1:P12_Tr2:N/A_L2_D:20_M:5_Y:2015	T0	15:02:00	24.7	0.0115	20	0	20	21
2015-05-20	20	5	2015	Javier Buezo	B4	P12	P12	N/A	L2	E:B4_P:P12_Tr1:P12_Tr2:N/A_L2_D:20_M:5_Y:2015	T1	15:12:00	26.8	0.0115	20	0	20	21
2015-05-20	20	5	2015	Javier Buezo	B4	P12	P12	N/A	L2	E:B4_P:P12_Tr1:P12_Tr2:N/A_L2_D:20_M:5_Y:2015	T2	15:22:00	30.5	0.0115	20	0	20	21
2015-05-20	20	5	2015	Javier Buezo	B4	P12	P12	N/A	L2	E:B4_P:P12_Tr1:P12_Tr2:N/A_L2_D:20_M:5_Y:2015	T3	15:32:00	31.2	0.0115	20	0	20	21
2015-05-20	20	5	2015	Xavi Aranda	B4	P12	P12	N/A	L3	E:B4_P:P12_Tr1:P12_Tr2:N/A_L3_D:20_M:5_Y:2015	T0	15:02:00	24.7	0.07	19	0	20	21
2015-05-20	20	5	2015	Xavi Aranda	B4	P12	P12	N/A	L3	E:B4_P:P12_Tr1:P12_Tr2:N/A_L3_D:20_M:5_Y:2015	T1	15:12:00	28.9	0.07	19	0	20	21
2015-05-20	20	5	2015	Xavi Aranda	B4	P12	P12	N/A	L3	E:B4_P:P12_Tr1:P12_Tr2:N/A_L3_D:20_M:5_Y:2015	T2	15:22:00	33.6	0.07	19	0	20	21
2015-05-20	20	5	2015	Xavi Aranda	B4	P12	P12	N/A	L3	E:B4_P:P12_Tr1:P12_Tr2:N/A_L3_D:20_M:5_Y:2015	T3	15:32:00	31.8	0.07	19	0	20	21
2015-05-20	20	5	2015	Bea Grau	B4	P13	P13	N/A	L1	E:B4_P:P13_Tr1:P13_Tr2:N/A_L1_D:20_M:5_Y:2015	T0	12:38:45	24.8	0.065	18	3	21	21
2015-05-20	20	5	2015	Bea Grau	B4	P13	P13	N/A	L1	E:B4_P:P13_Tr1:P13_Tr2:N/A_L1_D:20_M:5_Y:2015	T1	12:48:45	28.2	0.065	18	3	21	21
2015-05-20	20	5	2015	Bea Grau	B4	P13	P13	N/A	L1	E:B4_P:P13_Tr1:P13_Tr2:N/A_L1_D:20_M:5_Y:2015	T2	12:58:45	29.7	0.065	18	3	21	21
2015-05-20	20	5	2015	Bea Grau	B4	P13	P13	N/A	L1	E:B4_P:P13_Tr1:P13_Tr2:N/A_L1_D:20_M:5_Y:2015	T3	13:08:45	29.3	0.065	18	3	21	21
2015-05-20	20	5	2015	Javier Buezo	B4	P13	P13	N/A	L2	E:B4_P:P13_Tr1:P13_Tr2:N/A_L2_D:20_M:5_Y:2015	T0	12:38:45	24.9	0.035	17	0	21	21
2015-05-20	20	5	2015	Javier Buezo	B4	P13	P13	N/A	L2	E:B4_P:P13_Tr1:P13_Tr2:N/A_L2_D:20_M:5_Y:2015	T1	12:48:45	27	0.035	17	0	21	21
2015-05-20	20	5	2015	Javier Buezo	B4	P13	P13	N/A	L2	E:B4_P:P13_Tr1:P13_Tr2:N/A_L2_D:20_M:5_Y:2015	T2	12:58:45	27.8	0.035	17	0	21	21
2015-05-20	20	5	2015	Javier Buezo	B4	P13	P13	N/A	L2	E:B4_P:P13_Tr1:P13_Tr2:N/A_L2_D:20_M:5_Y:2015	T3	13:08:45	28.3	0.035	17	0	21	21
2015-05-20	20	5	2015	Xavi Aranda	B4	P13	P13	N/A	L3	E:B4_P:P13_Tr1:P13_Tr2:N/A_L3_D:20_M:5_Y:2015	T0	12:38:45	25.1	0.065	18	5	21	21
2015-05-20	20	5	2015	Xavi Aranda	B4	P13	P13	N/A	L3	E:B4_P:P13_Tr1:P13_Tr2:N/A_L3_D:20_M:5_Y:2015	T1	12:48:45	27.1	0.065	18	5	21	21
2015-05-20	20	5	2015	Xavi Aranda	B4	P13	P13	N/A	L3	E:B4_P:P13_Tr1:P13_Tr2:N/A_L3_D:20_M:5_Y:2015	T2	12:58:45	27.2	0.065	18	5	21	21
2015-05-20	20	5	2015	Xavi Aranda	B4	P13	P13	N/A	L3	E:B4_P:P13_Tr1:P13_Tr2:N/A_L3_D:20_M:5_Y:2015	T3	13:08:45	28.8	0.065	18	5	21	21
2015-05-20	20	5	2015	Bea Grau	B4	P14	P14	N/A	L1	E:B4_P:P14_Tr1:P14_Tr2:N/A_L1_D:20_M:5_Y:2015	T0	13:45:49	26.4	0.035	19	10	21	21.5
2015-05-20	20	5	2015	Bea Grau	B4	P14	P14	N/A	L1	E:B4_P:P14_Tr1:P14_Tr2:N/A_L1_D:20_M:5_Y:2015	T1	13:55:49	31	0.035	19	10	21	21.5
2015-05-20	20	5	2015	Bea Grau	B4	P14	P14	N/A	L1	E:B4_P:P14_Tr1:P14_Tr2:N/A_L1_D:20_M:5_Y:2015	T2	14:05:49	31.4	0.035	19	10	21	21.5
2015-05-20	20	5	2015	Bea Grau	B4	P14	P14	N/A	L1	E:B4_P:P14_Tr1:P14_Tr2:N/A_L1_D:20_M:5_Y:2015	T3	14:15:49	31.5	0.035	19	10	21	21.5
2015-05-20	20	5	2015	Javier Buezo	B4	P14	P14	N/A	L2	E:B4_P:P14_Tr1:P14_Tr2:N/A_L2_D:20_M:5_Y:2015	T0	13:45:49	26.8	0.03	19	5	21	21.5
2015-05-20	20	5	2015	Javier Buezo	B4	P14	P14	N/A	L2	E:B4_P:P14_Tr1:P14_Tr2:N/A_L2_D:20_M:5_Y:2015	T1	13:55:49	31.2	0.03	19	5	21	21.5
2015-05-20	20	5	2015	Javier Buezo	B4	P14	P14	N/A	L2	E:B4_P:P14_Tr1:P14_Tr2:N/A_L2_D:20_M:5_Y:2015	T2	14:05:49	30.2	0.03	19	5	21	21.5
2015-05-20	20	5	2015	Javier Buezo	B4	P14	P14	N/A	L2	E:B4_P:P14_Tr1:P14_Tr2:N/A_L2_D:20_M:5_Y:2015	T3	14:15:49	31.2	0.03	19	5	21	21.5
2015-05-20	20	5	2015	Xavi Aranda	B4	P14	P14	N/A	L3	E:B4_P:P14_Tr1:P14_Tr2:N/A_L3_D:20_M:5_Y:2015	T0	13:45:49	25.4	0.02	19	5	21	21.5
2015-05-20	20	5	2015	Xavi Aranda	B4	P14	P14	N/A	L3	E:B4_P:P14_Tr1:P14_Tr2:N/A_L3_D:20_M:5_Y:2015	T1	13:55:49	28.7	0.02	19	5	21	21.5
2015-05-20	20	5	2015	Xavi Aranda	B4	P14	P14	N/A	L3	E:B4_P:P14_Tr1:P14_Tr2:N/A_L3_D:20_M:5_Y:2015	T2	14:05:49	29.1	0.02	19	5	21	21.5
2015-05-20	20	5	2015	Xavi Aranda	B4	P14	P14	N/A	L3	E:B4_P:P14_Tr1:P14_Tr2:N/A_L3_D:20_M:5_Y:2015	T3	14:15:49	29	0.02	19	5	21	21.5
2015-05-20	20	5	2015	Susana	B4	P15	P15	N/A	L1	E:B4_P:P15_Tr1:P15_Tr2:N/A_L1_D:20_M:5_Y:2015	T0	13:18:05	27.5	0.05	19.5	5	18	19.5
2015-05-20	20	5	2015	Susana	B4	P15	P15	N/A	L1	E:B4_P:P15_Tr1:P15_Tr2:N/A_L1_D:20_M:5_Y:2015	T1	13:28:05	29.6	0.05	19.5	5	18	19.5
2015-05-20	20	5	2015	Susana	B4	P15	P15	N/A	L1	E:B4_P:P15_Tr1:P15_Tr2:N/A_L1_D:20_M:5_Y:2015	T2	13:38:05	30.2	0.05	19.5	5	18	19.5
2015-05-20	20	5	2015	Susana	B4	P15	P15	N/A	L1	E:B4_P:P15_Tr1:P15_Tr2:N/A_L1_D:20_M:5_Y:2015	T3	13:48:05	31.1	0.05	19.5	5	18	19.5
2015-05-20	20	5	2015	Marc Viñas	B4	P15	P15	N/A	L2	E:B4_P:P15_Tr1:P15_Tr2:N/A_L2_D:20_M:5_Y:2015	T0	13:18:05	27.7	0.065	18	10	18	19.5
2015-05-20	20	5	2015	Marc Viñas	B4	P15	P15	N/A	L2	E:B4_P:P15_Tr1:P15_Tr2:N/A_L2_D:20_M:5_Y:2015	T1	13:28:05	29.6	0.065	18	10	18	19.5
2015-05-20	20	5	2015	Marc Viñas	B4	P15	P15	N/A	L2	E:B4_P:P15_Tr1:P15_Tr2:N/A_L2_D:20_M:5_Y:2015	T2	13:38:05	30.3	0.065	18	10	18	19.5
2015-05-20	20	5	2015	Marc Viñas	B4	P15	P15	N/A	L2	E:B4_P:P15_Tr1:P15_Tr2:N/A_L2_D:20_M:5_Y:2015	T3	13:48:05	31	0.065	18	10	18	19.5
2015-05-20	20	5	2015	Joan Noguerol	B4	P15	P15	N/A	L3	E:B4_P:P15_Tr1:P15_Tr2:N/A_L3_D:20_M:5_Y:2015	T0	13:18:05	25.5	0.055	18.5	10	18	19.5
2015-05-20	20	5	2015	Joan Noguerol	B4	P15	P15	N/A	L3	E:B4_P:P15_Tr1:P15_Tr2:N/A_L3_D:20_M:5_Y:2015	T1	13:28:05	29.3	0.055	18.5	10	18	19.5
2015-05-20	20	5	2015	Joan Noguerol	B4	P15	P15	N/A	L3	E:B4_P:P15_Tr1:P15_Tr2:N/A_L3_D:20_M:5_Y:2015	T2	13:38:05	32.6	0.055	18.5	10	18	19.5
2015-05-20	20	5	2015	Joan Noguerol	B4	P15	P15	N/A	L3	E:B4_P:P15_Tr1:P15_Tr2:N/A_L3_D:20_M:5_Y:2015	T3	13:48:05	33.9	0.055	18.5	10	18	19.5
2015-06-08	8	6	2015	TONI	B4	P01	P01	N/A	L1	E:B4_P:P01_Tr1:P01_Tr2:N/A_L1_D:8_M:6_Y:2015	T0	13:48:35	35.4	0.015	27	25	28	31
2015-06-08	8	6	2015	TONI	B4	P01	P01	N/A	L1	E:B4_P:P01_Tr1:P01_Tr2:N/A_L1_D:8_M:6_Y:2015	T1	13:58:35	40.6	0.015	27	25	28	31
2015-06-08	8	6	2015	TONI	B4	P01	P01	N/A	L1	E:B4_P:P01_Tr1:P01_Tr2:N/A_L1_D:8_M:6_Y:2015	T2	14:08:35	41.1	0.015	27	25	28	31
2015-06-08	8	6	2015	TONI	B4	P01	P01	N/A	L1	E:B4_P:P01_Tr1:P01_Tr2:N/A_L1_D:8_M:6_Y:2015	T3	14:18:35	40.1	0.015	27	25	28	31
2015-06-08	8	6	2015	MAITE	B4	P01	P01	N/A	L2	E:B4_P:P01_Tr1:P01_Tr2:N/A_L2_D:8_M:6_Y:2015	T0	13:48:35	34	0	24	20	28	31
2015-06-08	8	6	2015	MAITE	B4	P01	P01	N/A	L2	E:B4_P:P01_Tr1:P01_Tr2:N/A_L2_D:8_M:6_Y:2015	T1	13:58:35	37.8	0	24	20	28	31
2015-06-08	8	6	2015	MAITE	B4	P01	P01	N/A	L2	E:B4_P:P01_Tr1:P01_Tr2:N/A_L2_D:8_M:6_Y:2015	T2	14:08:35	38.7	0	24	20	28	31
2015-06-08	8	6	2015	MAITE	B4	P01	P01	N/A	L2	E:B4_P:P01_Tr1:P01_Tr2:N/A_L2_D:8_M:6_Y:2015	T3	14:18:35	40	0	24	20	28	31
2015-06-08	8	6	2015	ANDREA	B4	P01	P01	N/A	L3	E:B4_P:P01_Tr1:P01_Tr2:N/A_L3_D:8_M:6_Y:2015	T0	13:48:35	34.5	0.02	25	25	28	31
2015-06-08	8	6	2015	ANDREA	B4	P01	P01	N/A	L3	E:B4_P:P01_Tr1:P01_Tr2:N/A_L3_D:8_M:6_Y:2015	T1	13:58:35	43.4	0.02	25	25	28	31
2015-06-08	8	6	2015	ANDREA	B4	P01	P01	N/A	L3	E:B4_P:P01_Tr1:P01_Tr2:N/A_L3_D:8_M:6_Y:2015	T2	14:08:35	43.9	0.02	25	25	28	31
2015-06-08	8	6	2015	ANDREA	B4	P01	P01	N/A	L3	E:B4_P:P01_Tr1:P01_Tr2:N/A_L3_D:8_M:6_Y:2015	T3	14:18:35	44.4	0.02	25	25	28	31
2015-06-08	6	8	2015	SOFIA	B4	P01	P01	N/A	L1	E:B4_P:P01_Tr1:P01_Tr2:N/A_L1_D:6_M:8_Y:2015	T0	13:45:50	37.3	0.09	26	90	28	32
2015-06-08	6	8	2015	SOFIA	B4	P01	P01	N/A	L1	E:B4_P:P01_Tr1:P01_Tr2:N/A_L1_D:6_M:8_Y:2015	T1	13:55:50	36.4	0.09	26	90	28	32
2015-06-08	6	8	2015	SOFIA	B4	P01	P01	N/A	L1	E:B4_P:P01_Tr1:P01_Tr2:N/A_L1_D:6_M:8_Y:2015	T2	14:05:50	39.3	0.09	26	90	28	32
2015-06-08	6	8	2015	SOFIA	B4	P01	P01	N/A	L1	E:B4_P:P01_Tr1:P01_Tr2:N/A_L1_D:6_M:8_Y:2015	T3	14:15:50	44.3	0.09	26	90	28	32
2015-06-08	6	8	2015	MAITE	B4	P01	P01	N/A	L2	E:B4_P:P01_Tr1:P01_Tr2:N/A_L2_D:6_M:8_Y:2015	T0	13:45:50	34.5	0.1	26.1	100	28	32
2015-06-08	6	8	2015	MAITE	B4	P01	P01	N/A	L2	E:B4_P:P01_Tr1:P01_Tr2:N/A_L2_D:6_M:8_Y:2015	T1	13:55:50	35.3	0.1	26.1	100	28	32
2015-06-08	6	8	2015	MAITE	B4	P01	P01	N/A	L2	E:B4_P:P01_Tr1:P01_Tr2:N/A_L2_D:6_M:8_Y:2015	T2	14:05:50	38.1	0.1	26.1	100	28	32
2015-06-08	6	8	2015	MAITE	B4	P01	P01	N/A	L2	E:B4_P:P01_Tr1:P01_Tr2:N/A_L2_D:6_M:8_Y:2015	T3	14:15:50	43	0.1	26.1	100	28	32
2015-06-08	6	8	2015	MERITXELL	B4	P01	P01	N/A	L3	E:B4_P:P01_Tr1:P01_Tr2:N/A_L3_D:6_M:8_Y:2015	T0	13:45:50	35.5	0.1	25.5	80	28	32
2015-06-08	6	8	2015	MERITXELL	B4	P01	P01	N/A	L3	E:B4_P:P01_Tr1:P01_Tr2:N/A_L3_D:6_M:8_Y:2015	T1	13:55:50	35.7	0.1	25.5	80	28	32
2015-06-08	6	8	2015	MERITXELL	B4	P01	P01	N/A	L3	E:B4_P:P01_Tr1:P01_Tr2:N/A_L3_D:6_M:8_Y:2015	T2	14:05:50	39.7	0.1	25.5	80	28	32
2015-06-08	6	8	2015	MERITXELL	B4	P01	P01	N/A	L3	E:B4_P:P01_Tr1:P01_Tr2:N/A_L3_D:6_M:8_Y:2015	T3	14:15:50	44.9	0.1	25.5	80	28	32
2015-06-17	17	6	2015	Javier Buezo	B4	P01	P01	N/A	L1	E:B4_P:P01_Tr1:P01_Tr2:N/A_L1_D:17_M:6_Y:2015	T0	15:41:55	32.5	0.14	25	15	28	27
2015-06-17	17	6	2015	Javier Buezo	B4	P01	P01	N/A	L1	E:B4_P:P01_Tr1:P01_Tr2:N/A_L1_D:17_M:6_Y:2015	T1	15:51:55	31.9	0.14	25	15	28	27
2015-06-17	17	6	2015	Javier Buezo	B4	P01	P01	N/A	L1	E:B4_P:P01_Tr1:P01_Tr2:N/A_L1_D:17_M:6_Y:2015	T2	16:01:55	38.7	0.14	25	15	28	27
2015-06-17	17	6	2015	Javier Buezo	B4	P01	P01	N/A	L1	E:B4_P:P01_Tr1:P01_Tr2:N/A_L1_D:17_M:6_Y:2015	T3	16:11:55	39.1	0.14	25	15	28	27
2015-06-17	17	6	2015	Xavier Aranda	B4	P01	P01	N/A	L2	E:B4_P:P01_Tr1:P01_Tr2:N/A_L2_D:17_M:6_Y:2015	T0	15:41:55	33.1	0.11	25	40	28	27
2015-06-17	17	6	2015	Xavier Aranda	B4	P01	P01	N/A	L2	E:B4_P:P01_Tr1:P01_Tr2:N/A_L2_D:17_M:6_Y:2015	T1	15:51:55	39.7	0.11	25	40	28	27
2015-06-17	17	6	2015	Xavier Aranda	B4	P01	P01	N/A	L2	E:B4_P:P01_Tr1:P01_Tr2:N/A_L2_D:17_M:6_Y:2015	T2	16:01:55	39.7	0.11	25	40	28	27
2015-06-17	17	6	2015	Xavier Aranda	B4	P01	P01	N/A	L2	E:B4_P:P01_Tr1:P01_Tr2:N/A_L2_D:17_M:6_Y:2015	T3	16:11:55	39.7	0.11	25	40	28	27
2015-06-17	17	6	2015	Albert Rovira	B4	P01	P01	N/A	L3	E:B4_P:P01_Tr1:P01_Tr2:N/A_L3_D:17_M:6_Y:2015	T0	15:41:55	33.5	0.113667	26	60	28	27
2015-06-17	17	6	2015	Albert Rovira	B4	P01	P01	N/A	L3	E:B4_P:P01_Tr1:P01_Tr2:N/A_L3_D:17_M:6_Y:2015	T1	15:51:55	38.2	0.113667	26	60	28	27
2015-06-17	17	6	2015	Albert Rovira	B4	P01	P01	N/A	L3	E:B4_P:P01_Tr1:P01_Tr2:N/A_L3_D:17_M:6_Y:2015	T2	16:01:55	38.5	0.113667	26	60	28	27
2015-06-17	17	6	2015	Albert Rovira	B4	P01	P01	N/A	L3	E:B4_P:P01_Tr1:P01_Tr2:N/A_L3_D:17_M:6_Y:2015	T3	16:11:55	38.4	0.113667	26	60	28	27
2015-06-17	17	6	2015	Javier Buezo	B4	P02	P02	N/A	L1	E:B4_P:P02_Tr1:P02_Tr2:N/A_L1_D:17_M:6_Y:2015	T0	10:12:30	26.8	0.12	22	15	21	21
2015-06-17	17	6	2015	Javier Buezo	B4	P02	P02	N/A	L1	E:B4_P:P02_Tr1:P02_Tr2:N/A_L1_D:17_M:6_Y:2015	T1	10:22:30	32.5	0.12	22	15	21	21
2015-06-17	17	6	2015	Javier Buezo	B4	P02	P02	N/A	L1	E:B4_P:P02_Tr1:P02_Tr2:N/A_L1_D:17_M:6_Y:2015	T2	10:32:30	30.7	0.12	22	15	21	21
2015-06-17	17	6	2015	Javier Buezo	B4	P02	P02	N/A	L1	E:B4_P:P02_Tr1:P02_Tr2:N/A_L1_D:17_M:6_Y:2015	T3	10:42:30	33.2	0.12	22	15	21	21
2015-06-17	17	6	2015	Xavier Aranda	B4	P02	P02	N/A	L2	E:B4_P:P02_Tr1:P02_Tr2:N/A_L2_D:17_M:6_Y:2015	T0	10:12:30	26.2	0.12	22	20	21	21
2015-06-17	17	6	2015	Xavier Aranda	B4	P02	P02	N/A	L2	E:B4_P:P02_Tr1:P02_Tr2:N/A_L2_D:17_M:6_Y:2015	T1	10:22:30	31.6	0.12	22	20	21	21
2015-06-17	17	6	2015	Xavier Aranda	B4	P02	P02	N/A	L2	E:B4_P:P02_Tr1:P02_Tr2:N/A_L2_D:17_M:6_Y:2015	T2	10:32:30	30.6	0.12	22	20	21	21
2015-06-17	17	6	2015	Xavier Aranda	B4	P02	P02	N/A	L2	E:B4_P:P02_Tr1:P02_Tr2:N/A_L2_D:17_M:6_Y:2015	T3	10:42:30	33.4	0.12	22	20	21	21
2015-06-17	17	6	2015	Albert Rovira	B4	P02	P02	N/A	L3	E:B4_P:P02_Tr1:P02_Tr2:N/A_L3_D:17_M:6_Y:2015	T0	10:12:30	27	0.146333	20	25	21	21
2015-06-17	17	6	2015	Albert Rovira	B4	P02	P02	N/A	L3	E:B4_P:P02_Tr1:P02_Tr2:N/A_L3_D:17_M:6_Y:2015	T1	10:22:30	32	0.146333	20	25	21	21
2015-06-17	17	6	2015	Albert Rovira	B4	P02	P02	N/A	L3	E:B4_P:P02_Tr1:P02_Tr2:N/A_L3_D:17_M:6_Y:2015	T2	10:32:30	30.2	0.146333	20	25	21	21
2015-06-17	17	6	2015	Albert Rovira	B4	P02	P02	N/A	L3	E:B4_P:P02_Tr1:P02_Tr2:N/A_L3_D:17_M:6_Y:2015	T3	10:42:30	32.8	0.146333	20	25	21	21
2015-06-17	17	6	2015	Javier Buezo	B4	P03	P03	N/A	L1	E:B4_P:P03_Tr1:P03_Tr2:N/A_L1_D:17_M:6_Y:2015	T0	11:13:35	26.3	0.055	21	20	22	22
2015-06-17	17	6	2015	Javier Buezo	B4	P03	P03	N/A	L1	E:B4_P:P03_Tr1:P03_Tr2:N/A_L1_D:17_M:6_Y:2015	T1	11:23:35	34.3	0.055	21	20	22	22
2015-06-17	17	6	2015	Javier Buezo	B4	P03	P03	N/A	L1	E:B4_P:P03_Tr1:P03_Tr2:N/A_L1_D:17_M:6_Y:2015	T2	11:34:27	35	0.055	21	20	22	22
2015-06-17	17	6	2015	Javier Buezo	B4	P03	P03	N/A	L1	E:B4_P:P03_Tr1:P03_Tr2:N/A_L1_D:17_M:6_Y:2015	T3	11:44:27	35.5	0.055	21	20	22	22
2015-06-17	17	6	2015	Xavier Aranda	B4	P03	P03	N/A	L2	E:B4_P:P03_Tr1:P03_Tr2:N/A_L2_D:17_M:6_Y:2015	T0	11:13:35	26.8	0.06	21	30	22	22
2015-06-17	17	6	2015	Xavier Aranda	B4	P03	P03	N/A	L2	E:B4_P:P03_Tr1:P03_Tr2:N/A_L2_D:17_M:6_Y:2015	T1	11:23:35	34.4	0.06	21	30	22	22
2015-06-17	17	6	2015	Xavier Aranda	B4	P03	P03	N/A	L2	E:B4_P:P03_Tr1:P03_Tr2:N/A_L2_D:17_M:6_Y:2015	T2	11:34:27	35.5	0.06	21	30	22	22
2015-06-17	17	6	2015	Xavier Aranda	B4	P03	P03	N/A	L2	E:B4_P:P03_Tr1:P03_Tr2:N/A_L2_D:17_M:6_Y:2015	T3	11:44:27	35.9	0.06	21	30	22	22
2015-06-17	17	6	2015	Albert Rovira	B4	P03	P03	N/A	L3	E:B4_P:P03_Tr1:P03_Tr2:N/A_L3_D:17_M:6_Y:2015	T0	11:13:35	27.5	0.0523333	21	50	22	22
2015-06-17	17	6	2015	Albert Rovira	B4	P03	P03	N/A	L3	E:B4_P:P03_Tr1:P03_Tr2:N/A_L3_D:17_M:6_Y:2015	T1	11:23:35	34.5	0.0523333	21	50	22	22
2015-06-17	17	6	2015	Albert Rovira	B4	P03	P03	N/A	L3	E:B4_P:P03_Tr1:P03_Tr2:N/A_L3_D:17_M:6_Y:2015	T2	11:34:27	35.3	0.0523333	21	50	22	22
2015-06-17	17	6	2015	Albert Rovira	B4	P03	P03	N/A	L3	E:B4_P:P03_Tr1:P03_Tr2:N/A_L3_D:17_M:6_Y:2015	T3	11:44:27	35.8	0.0523333	21	50	22	22
2015-06-17	17	6	2015	Javier Buezo	B4	P04	P04	N/A	L1	E:B4_P:P04_Tr1:P04_Tr2:N/A_L1_D:17_M:6_Y:2015	T0	14:09:31	31	0.02	24	85	26	27
2015-06-17	17	6	2015	Javier Buezo	B4	P04	P04	N/A	L1	E:B4_P:P04_Tr1:P04_Tr2:N/A_L1_D:17_M:6_Y:2015	T1	14:19:31	36.9	0.02	24	85	26	27
2015-06-17	17	6	2015	Javier Buezo	B4	P04	P04	N/A	L1	E:B4_P:P04_Tr1:P04_Tr2:N/A_L1_D:17_M:6_Y:2015	T2	14:29:31	38	0.02	24	85	26	27
2015-06-17	17	6	2015	Javier Buezo	B4	P04	P04	N/A	L1	E:B4_P:P04_Tr1:P04_Tr2:N/A_L1_D:17_M:6_Y:2015	T3	14:39:31	38.5	0.02	24	85	26	27
2015-06-17	17	6	2015	Xavier Aranda	B4	P04	P04	N/A	L2	E:B4_P:P04_Tr1:P04_Tr2:N/A_L2_D:17_M:6_Y:2015	T0	14:09:31	34.4	0.005	26	60	26	27
2015-06-17	17	6	2015	Xavier Aranda	B4	P04	P04	N/A	L2	E:B4_P:P04_Tr1:P04_Tr2:N/A_L2_D:17_M:6_Y:2015	T1	14:19:31	40	0.005	26	60	26	27
2015-06-17	17	6	2015	Xavier Aranda	B4	P04	P04	N/A	L2	E:B4_P:P04_Tr1:P04_Tr2:N/A_L2_D:17_M:6_Y:2015	T2	14:29:31	40.7	0.005	26	60	26	27
2015-06-17	17	6	2015	Xavier Aranda	B4	P04	P04	N/A	L2	E:B4_P:P04_Tr1:P04_Tr2:N/A_L2_D:17_M:6_Y:2015	T3	14:39:31	41.6	0.005	26	60	26	27
2015-06-17	17	6	2015	Albert Rovira	B4	P04	P04	N/A	L3	E:B4_P:P04_Tr1:P04_Tr2:N/A_L3_D:17_M:6_Y:2015	T0	14:09:31	31.5	0.01	22.5	100	26	27
2015-06-17	17	6	2015	Albert Rovira	B4	P04	P04	N/A	L3	E:B4_P:P04_Tr1:P04_Tr2:N/A_L3_D:17_M:6_Y:2015	T1	14:19:31	38.4	0.01	22.5	100	26	27
2015-06-17	17	6	2015	Albert Rovira	B4	P04	P04	N/A	L3	E:B4_P:P04_Tr1:P04_Tr2:N/A_L3_D:17_M:6_Y:2015	T2	14:29:31	39.8	0.01	22.5	100	26	27
2015-06-17	17	6	2015	Albert Rovira	B4	P04	P04	N/A	L3	E:B4_P:P04_Tr1:P04_Tr2:N/A_L3_D:17_M:6_Y:2015	T3	14:39:31	40.9	0.01	22.5	100	26	27
2015-06-17	17	6	2015	Javier Buezo	B4	P05	P05	N/A	L1	E:B4_P:P05_Tr1:P05_Tr2:N/A_L1_D:17_M:6_Y:2015	T0	14:54:38	35.2	0.063	24.5	70	27	27
2015-06-17	17	6	2015	Javier Buezo	B4	P05	P05	N/A	L1	E:B4_P:P05_Tr1:P05_Tr2:N/A_L1_D:17_M:6_Y:2015	T1	15:04:38	41.5	0.063	24.5	70	27	27
2015-06-17	17	6	2015	Javier Buezo	B4	P05	P05	N/A	L1	E:B4_P:P05_Tr1:P05_Tr2:N/A_L1_D:17_M:6_Y:2015	T2	15:15:15	44.3	0.063	24.5	70	27	27
2015-06-17	17	6	2015	Javier Buezo	B4	P05	P05	N/A	L1	E:B4_P:P05_Tr1:P05_Tr2:N/A_L1_D:17_M:6_Y:2015	T3	15:25:15	44.3	0.063	24.5	70	27	27
2015-06-17	17	6	2015	Xavier Aranda	B4	P05	P05	N/A	L2	E:B4_P:P05_Tr1:P05_Tr2:N/A_L2_D:17_M:6_Y:2015	T0	14:54:38	34.8	0.08	23	80	27	27
2015-06-17	17	6	2015	Xavier Aranda	B4	P05	P05	N/A	L2	E:B4_P:P05_Tr1:P05_Tr2:N/A_L2_D:17_M:6_Y:2015	T1	15:04:38	39.1	0.08	23	80	27	27
2015-06-17	17	6	2015	Xavier Aranda	B4	P05	P05	N/A	L2	E:B4_P:P05_Tr1:P05_Tr2:N/A_L2_D:17_M:6_Y:2015	T2	15:15:15	40.5	0.08	23	80	27	27
2015-06-17	17	6	2015	Xavier Aranda	B4	P05	P05	N/A	L2	E:B4_P:P05_Tr1:P05_Tr2:N/A_L2_D:17_M:6_Y:2015	T3	15:25:15	41.1	0.08	23	80	27	27
2015-06-17	17	6	2015	Albert Rovira	B4	P05	P05	N/A	L3	E:B4_P:P05_Tr1:P05_Tr2:N/A_L3_D:17_M:6_Y:2015	T0	14:54:38	33.7	0.0723333	23	85	27	27
2015-06-17	17	6	2015	Albert Rovira	B4	P05	P05	N/A	L3	E:B4_P:P05_Tr1:P05_Tr2:N/A_L3_D:17_M:6_Y:2015	T1	15:04:38	41.9	0.0723333	23	85	27	27
2015-06-17	17	6	2015	Albert Rovira	B4	P05	P05	N/A	L3	E:B4_P:P05_Tr1:P05_Tr2:N/A_L3_D:17_M:6_Y:2015	T2	15:15:15	43.2	0.0723333	23	85	27	27
2015-06-17	17	6	2015	Albert Rovira	B4	P05	P05	N/A	L3	E:B4_P:P05_Tr1:P05_Tr2:N/A_L3_D:17_M:6_Y:2015	T3	15:25:15	43.2	0.0723333	23	85	27	27
2015-06-17	17	6	2015	Susana	B4	P06	P06	N/A	L1	E:B4_P:P06_Tr1:P06_Tr2:N/A_L1_D:17_M:6_Y:2015	T0	11:10:45	28.7	0.02	21	25	23	23
2015-06-17	17	6	2015	Susana	B4	P06	P06	N/A	L1	E:B4_P:P06_Tr1:P06_Tr2:N/A_L1_D:17_M:6_Y:2015	T1	11:20:45	35.7	0.02	21	25	23	23
2015-06-17	17	6	2015	Susana	B4	P06	P06	N/A	L1	E:B4_P:P06_Tr1:P06_Tr2:N/A_L1_D:17_M:6_Y:2015	T2	11:30:45	35.9	0.02	21	25	23	23
2015-06-17	17	6	2015	Susana	B4	P06	P06	N/A	L1	E:B4_P:P06_Tr1:P06_Tr2:N/A_L1_D:17_M:6_Y:2015	T3	11:40:45	36	0.02	21	25	23	23
2015-06-17	17	6	2015	Andrea	B4	P06	P06	N/A	L2	E:B4_P:P06_Tr1:P06_Tr2:N/A_L2_D:17_M:6_Y:2015	T0	11:10:45	29.4	0.06	21	15	23	23
2015-06-17	17	6	2015	Andrea	B4	P06	P06	N/A	L2	E:B4_P:P06_Tr1:P06_Tr2:N/A_L2_D:17_M:6_Y:2015	T1	11:20:45	37	0.06	21	15	23	23
2015-06-17	17	6	2015	Andrea	B4	P06	P06	N/A	L2	E:B4_P:P06_Tr1:P06_Tr2:N/A_L2_D:17_M:6_Y:2015	T2	11:30:45	37.5	0.06	21	15	23	23
2015-06-17	17	6	2015	Andrea	B4	P06	P06	N/A	L2	E:B4_P:P06_Tr1:P06_Tr2:N/A_L2_D:17_M:6_Y:2015	T3	11:40:45	37.6	0.06	21	15	23	23
2015-06-17	17	6	2015	Meritxell	B4	P06	P06	N/A	L3	E:B4_P:P06_Tr1:P06_Tr2:N/A_L3_D:17_M:6_Y:2015	T0	11:10:45	28.3	0.05	21	20	23	23
2015-06-17	17	6	2015	Meritxell	B4	P06	P06	N/A	L3	E:B4_P:P06_Tr1:P06_Tr2:N/A_L3_D:17_M:6_Y:2015	T1	11:20:45	37.8	0.05	21	20	23	23
2015-06-17	17	6	2015	Meritxell	B4	P06	P06	N/A	L3	E:B4_P:P06_Tr1:P06_Tr2:N/A_L3_D:17_M:6_Y:2015	T2	11:30:45	38.3	0.05	21	20	23	23
2015-06-17	17	6	2015	Meritxell	B4	P06	P06	N/A	L3	E:B4_P:P06_Tr1:P06_Tr2:N/A_L3_D:17_M:6_Y:2015	T3	11:40:45	38.4	0.05	21	20	23	23
2015-06-17	17	6	2015	Susana	B4	P07	P07	N/A	L1	E:B4_P:P07_Tr1:P07_Tr2:N/A_L1_D:17_M:6_Y:2015	T0	10:18:34	29	0.055	21	70	19	21
2015-06-17	17	6	2015	Susana	B4	P07	P07	N/A	L1	E:B4_P:P07_Tr1:P07_Tr2:N/A_L1_D:17_M:6_Y:2015	T1	10:28:34	32	0.055	21	70	19	21
2015-06-17	17	6	2015	Susana	B4	P07	P07	N/A	L1	E:B4_P:P07_Tr1:P07_Tr2:N/A_L1_D:17_M:6_Y:2015	T2	10:38:34	33.2	0.055	21	70	19	21
2015-06-17	17	6	2015	Susana	B4	P07	P07	N/A	L1	E:B4_P:P07_Tr1:P07_Tr2:N/A_L1_D:17_M:6_Y:2015	T3	10:48:34	33.8	0.055	21	70	19	21
2015-06-17	17	6	2015	Andrea	B4	P07	P07	N/A	L2	E:B4_P:P07_Tr1:P07_Tr2:N/A_L2_D:17_M:6_Y:2015	T0	10:18:34	25.9	0.065	21	40	19	21
2015-06-17	17	6	2015	Andrea	B4	P07	P07	N/A	L2	E:B4_P:P07_Tr1:P07_Tr2:N/A_L2_D:17_M:6_Y:2015	T1	10:28:34	31.1	0.065	21	40	19	21
2015-06-17	17	6	2015	Andrea	B4	P07	P07	N/A	L2	E:B4_P:P07_Tr1:P07_Tr2:N/A_L2_D:17_M:6_Y:2015	T2	10:38:34	31.8	0.065	21	40	19	21
2015-06-17	17	6	2015	Andrea	B4	P07	P07	N/A	L2	E:B4_P:P07_Tr1:P07_Tr2:N/A_L2_D:17_M:6_Y:2015	T3	10:48:34	33.3	0.065	21	40	19	21
2015-06-17	17	6	2015	Meritxell	B4	P07	P07	N/A	L3	E:B4_P:P07_Tr1:P07_Tr2:N/A_L3_D:17_M:6_Y:2015	T0	10:18:34	28	0.06	21	45	19	21
2015-06-17	17	6	2015	Meritxell	B4	P07	P07	N/A	L3	E:B4_P:P07_Tr1:P07_Tr2:N/A_L3_D:17_M:6_Y:2015	T1	10:28:34	33.3	0.06	21	45	19	21
2015-06-17	17	6	2015	Meritxell	B4	P07	P07	N/A	L3	E:B4_P:P07_Tr1:P07_Tr2:N/A_L3_D:17_M:6_Y:2015	T2	10:38:34	33.3	0.06	21	45	19	21
2015-06-17	17	6	2015	Meritxell	B4	P07	P07	N/A	L3	E:B4_P:P07_Tr1:P07_Tr2:N/A_L3_D:17_M:6_Y:2015	T3	10:48:34	33.4	0.06	21	45	19	21
2015-06-17	17	6	2015	Susana	B4	P08	P08	N/A	L1	E:B4_P:P08_Tr1:P08_Tr2:N/A_L1_D:17_M:6_Y:2015	T0	13:44:30	30.1	0.085	23	60	28.1	27
2015-06-17	17	6	2015	Susana	B4	P08	P08	N/A	L1	E:B4_P:P08_Tr1:P08_Tr2:N/A_L1_D:17_M:6_Y:2015	T1	13:54:30	35.6	0.085	23	60	28.1	27
2015-06-17	17	6	2015	Susana	B4	P08	P08	N/A	L1	E:B4_P:P08_Tr1:P08_Tr2:N/A_L1_D:17_M:6_Y:2015	T2	14:04:30	36.9	0.085	23	60	28.1	27
2015-06-17	17	6	2015	Susana	B4	P08	P08	N/A	L1	E:B4_P:P08_Tr1:P08_Tr2:N/A_L1_D:17_M:6_Y:2015	T3	14:14:30	37.5	0.085	23	60	28.1	27
2015-06-17	17	6	2015	Andrea	B4	P08	P08	N/A	L2	E:B4_P:P08_Tr1:P08_Tr2:N/A_L2_D:17_M:6_Y:2015	T0	13:44:30	32.3	0.06	25	50	28.1	27
2015-06-17	17	6	2015	Andrea	B4	P08	P08	N/A	L2	E:B4_P:P08_Tr1:P08_Tr2:N/A_L2_D:17_M:6_Y:2015	T1	13:54:30	36.9	0.06	25	50	28.1	27
2015-06-17	17	6	2015	Andrea	B4	P08	P08	N/A	L2	E:B4_P:P08_Tr1:P08_Tr2:N/A_L2_D:17_M:6_Y:2015	T2	14:04:30	37.5	0.06	25	50	28.1	27
2015-06-17	17	6	2015	Andrea	B4	P08	P08	N/A	L2	E:B4_P:P08_Tr1:P08_Tr2:N/A_L2_D:17_M:6_Y:2015	T3	14:14:30	37.9	0.06	25	50	28.1	27
2015-06-17	17	6	2015	Meritxell	B4	P08	P08	N/A	L3	E:B4_P:P08_Tr1:P08_Tr2:N/A_L3_D:17_M:6_Y:2015	T0	13:44:30	29.4	0.075	23.5	55	28.1	27
2015-06-17	17	6	2015	Meritxell	B4	P08	P08	N/A	L3	E:B4_P:P08_Tr1:P08_Tr2:N/A_L3_D:17_M:6_Y:2015	T1	13:54:30	36.5	0.075	23.5	55	28.1	27
2015-06-17	17	6	2015	Meritxell	B4	P08	P08	N/A	L3	E:B4_P:P08_Tr1:P08_Tr2:N/A_L3_D:17_M:6_Y:2015	T2	14:04:30	37.2	0.075	23.5	55	28.1	27
2015-06-17	17	6	2015	Meritxell	B4	P08	P08	N/A	L3	E:B4_P:P08_Tr1:P08_Tr2:N/A_L3_D:17_M:6_Y:2015	T3	14:14:30	37.6	0.075	23.5	55	28.1	27
2015-06-17	17	6	2015	Susana	B4	P09	P09	N/A	L1	E:B4_P:P09_Tr1:P09_Tr2:N/A_L1_D:17_M:6_Y:2015	T0	12:04:05	29.8	0.015	21.5	10	24	24
2015-06-17	17	6	2015	Susana	B4	P09	P09	N/A	L1	E:B4_P:P09_Tr1:P09_Tr2:N/A_L1_D:17_M:6_Y:2015	T1	12:14:05	36.3	0.015	21.5	10	24	24
2015-06-17	17	6	2015	Susana	B4	P09	P09	N/A	L1	E:B4_P:P09_Tr1:P09_Tr2:N/A_L1_D:17_M:6_Y:2015	T2	12:24:05	38.5	0.015	21.5	10	24	24
2015-06-17	17	6	2015	Susana	B4	P09	P09	N/A	L1	E:B4_P:P09_Tr1:P09_Tr2:N/A_L1_D:17_M:6_Y:2015	T3	12:34:05	38.8	0.015	21.5	10	24	24
2015-06-17	17	6	2015	Andrea	B4	P09	P09	N/A	L2	E:B4_P:P09_Tr1:P09_Tr2:N/A_L2_D:17_M:6_Y:2015	T0	12:04:05	29	0.02	21.5	30	24	24
2015-06-17	17	6	2015	Andrea	B4	P09	P09	N/A	L2	E:B4_P:P09_Tr1:P09_Tr2:N/A_L2_D:17_M:6_Y:2015	T1	12:14:05	34.3	0.02	21.5	30	24	24
2015-06-17	17	6	2015	Andrea	B4	P09	P09	N/A	L2	E:B4_P:P09_Tr1:P09_Tr2:N/A_L2_D:17_M:6_Y:2015	T2	12:24:05	35.9	0.02	21.5	30	24	24
2015-06-17	17	6	2015	Andrea	B4	P09	P09	N/A	L2	E:B4_P:P09_Tr1:P09_Tr2:N/A_L2_D:17_M:6_Y:2015	T3	12:34:05	36.1	0.02	21.5	30	24	24
2015-06-17	17	6	2015	Meritxell	B4	P09	P09	N/A	L3	E:B4_P:P09_Tr1:P09_Tr2:N/A_L3_D:17_M:6_Y:2015	T0	12:04:05	29.7	0.02	23	20	24	24
2015-06-17	17	6	2015	Meritxell	B4	P09	P09	N/A	L3	E:B4_P:P09_Tr1:P09_Tr2:N/A_L3_D:17_M:6_Y:2015	T1	12:14:05	35.3	0.02	23	20	24	24
2015-06-17	17	6	2015	Meritxell	B4	P09	P09	N/A	L3	E:B4_P:P09_Tr1:P09_Tr2:N/A_L3_D:17_M:6_Y:2015	T2	12:24:05	36.3	0.02	23	20	24	24
2015-06-17	17	6	2015	Meritxell	B4	P09	P09	N/A	L3	E:B4_P:P09_Tr1:P09_Tr2:N/A_L3_D:17_M:6_Y:2015	T3	12:34:05	36.3	0.02	23	20	24	24
2015-06-17	17	6	2015	Susana	B4	P10	P10	N/A	L1	E:B4_P:P10_Tr1:P10_Tr2:N/A_L1_D:17_M:6_Y:2015	T0	12:55:45	30.2	0.02	23	80	22.3	24.6
2015-06-17	17	6	2015	Susana	B4	P10	P10	N/A	L1	E:B4_P:P10_Tr1:P10_Tr2:N/A_L1_D:17_M:6_Y:2015	T1	13:05:45	35.1	0.02	23	80	22.3	24.6
2015-06-17	17	6	2015	Susana	B4	P10	P10	N/A	L1	E:B4_P:P10_Tr1:P10_Tr2:N/A_L1_D:17_M:6_Y:2015	T2	13:15:45	35.9	0.02	23	80	22.3	24.6
2015-06-17	17	6	2015	Susana	B4	P10	P10	N/A	L1	E:B4_P:P10_Tr1:P10_Tr2:N/A_L1_D:17_M:6_Y:2015	T3	13:25:45	35.6	0.02	23	80	22.3	24.6
2015-06-17	17	6	2015	Andrea	B4	P10	P10	N/A	L2	E:B4_P:P10_Tr1:P10_Tr2:N/A_L2_D:17_M:6_Y:2015	T0	12:55:45	28.5	0.085	22	90	22.3	24.6
2015-06-17	17	6	2015	Andrea	B4	P10	P10	N/A	L2	E:B4_P:P10_Tr1:P10_Tr2:N/A_L2_D:17_M:6_Y:2015	T1	13:05:45	36.3	0.085	22	90	22.3	24.6
2015-06-17	17	6	2015	Andrea	B4	P10	P10	N/A	L2	E:B4_P:P10_Tr1:P10_Tr2:N/A_L2_D:17_M:6_Y:2015	T2	13:15:45	36.6	0.085	22	90	22.3	24.6
2015-06-17	17	6	2015	Andrea	B4	P10	P10	N/A	L2	E:B4_P:P10_Tr1:P10_Tr2:N/A_L2_D:17_M:6_Y:2015	T3	13:25:45	36.3	0.085	22	90	22.3	24.6
2015-06-17	17	6	2015	Meritxell	B4	P10	P10	N/A	L3	E:B4_P:P10_Tr1:P10_Tr2:N/A_L3_D:17_M:6_Y:2015	T0	12:55:45	30.5	0.065	24.5	70	22.3	24.6
2015-06-17	17	6	2015	Meritxell	B4	P10	P10	N/A	L3	E:B4_P:P10_Tr1:P10_Tr2:N/A_L3_D:17_M:6_Y:2015	T1	13:05:45	35.8	0.065	24.5	70	22.3	24.6
2015-06-17	17	6	2015	Meritxell	B4	P10	P10	N/A	L3	E:B4_P:P10_Tr1:P10_Tr2:N/A_L3_D:17_M:6_Y:2015	T2	13:15:45	36.4	0.065	24.5	70	22.3	24.6
2015-06-17	17	6	2015	Meritxell	B4	P10	P10	N/A	L3	E:B4_P:P10_Tr1:P10_Tr2:N/A_L3_D:17_M:6_Y:2015	T3	13:25:45	36	0.065	24.5	70	22.3	24.6
2015-06-17	17	6	2015	Maite Martinez	B4	P11	P11	N/A	L1	E:B4_P:P11_Tr1:P11_Tr2:N/A_L1_D:17_M:6_Y:2015	T0	14:29:50	33.2	0.08	27	20	27	28
2015-06-17	17	6	2015	Maite Martinez	B4	P11	P11	N/A	L1	E:B4_P:P11_Tr1:P11_Tr2:N/A_L1_D:17_M:6_Y:2015	T1	14:39:50	36.3	0.08	27	20	27	28
2015-06-17	17	6	2015	Maite Martinez	B4	P11	P11	N/A	L1	E:B4_P:P11_Tr1:P11_Tr2:N/A_L1_D:17_M:6_Y:2015	T2	14:49:50	37.7	0.08	27	20	27	28
2015-06-17	17	6	2015	Maite Martinez	B4	P11	P11	N/A	L1	E:B4_P:P11_Tr1:P11_Tr2:N/A_L1_D:17_M:6_Y:2015	T3	14:59:50	38.7	0.08	27	20	27	28
2015-06-17	17	6	2015	Marc Viñas	B4	P11	P11	N/A	L2	E:B4_P:P11_Tr1:P11_Tr2:N/A_L2_D:17_M:6_Y:2015	T0	14:29:50	33.4	0.065	27	75	27	28
2015-06-17	17	6	2015	Marc Viñas	B4	P11	P11	N/A	L2	E:B4_P:P11_Tr1:P11_Tr2:N/A_L2_D:17_M:6_Y:2015	T1	14:39:50	37.9	0.065	27	75	27	28
2015-06-17	17	6	2015	Marc Viñas	B4	P11	P11	N/A	L2	E:B4_P:P11_Tr1:P11_Tr2:N/A_L2_D:17_M:6_Y:2015	T2	14:49:50	39.7	0.065	27	75	27	28
2015-06-17	17	6	2015	Marc Viñas	B4	P11	P11	N/A	L2	E:B4_P:P11_Tr1:P11_Tr2:N/A_L2_D:17_M:6_Y:2015	T3	14:59:50	42.1	0.065	27	75	27	28
2015-06-17	17	6	2015	Joan Noguerol	B4	P11	P11	N/A	L3	E:B4_P:P11_Tr1:P11_Tr2:N/A_L3_D:17_M:6_Y:2015	T0	14:29:50	33.1	0.09	26	70	27	28
2015-06-17	17	6	2015	Joan Noguerol	B4	P11	P11	N/A	L3	E:B4_P:P11_Tr1:P11_Tr2:N/A_L3_D:17_M:6_Y:2015	T1	14:39:50	36.6	0.09	26	70	27	28
2015-06-17	17	6	2015	Joan Noguerol	B4	P11	P11	N/A	L3	E:B4_P:P11_Tr1:P11_Tr2:N/A_L3_D:17_M:6_Y:2015	T2	14:49:50	37	0.09	26	70	27	28
2015-06-17	17	6	2015	Joan Noguerol	B4	P11	P11	N/A	L3	E:B4_P:P11_Tr1:P11_Tr2:N/A_L3_D:17_M:6_Y:2015	T3	14:59:50	39.1	0.09	26	70	27	28
2015-06-17	17	6	2015	Maite Martinez	B4	P12	P12	N/A	L1	E:B4_P:P12_Tr1:P12_Tr2:N/A_L1_D:17_M:6_Y:2015	T0	11:29:30	29.4	0.08	22	0	22	22
2015-06-17	17	6	2015	Maite Martinez	B4	P12	P12	N/A	L1	E:B4_P:P12_Tr1:P12_Tr2:N/A_L1_D:17_M:6_Y:2015	T1	11:39:30	33.1	0.08	22	0	22	22
2015-06-17	17	6	2015	Maite Martinez	B4	P12	P12	N/A	L1	E:B4_P:P12_Tr1:P12_Tr2:N/A_L1_D:17_M:6_Y:2015	T2	11:49:30	33.5	0.08	22	0	22	22
2015-06-17	17	6	2015	Maite Martinez	B4	P12	P12	N/A	L1	E:B4_P:P12_Tr1:P12_Tr2:N/A_L1_D:17_M:6_Y:2015	T3	11:59:30	33.8	0.08	22	0	22	22
2015-06-17	17	6	2015	Marc Viñas	B4	P12	P12	N/A	L2	E:B4_P:P12_Tr1:P12_Tr2:N/A_L2_D:17_M:6_Y:2015	T0	11:29:30	31.1	0.07	22	2	22	22
2015-06-17	17	6	2015	Marc Viñas	B4	P12	P12	N/A	L2	E:B4_P:P12_Tr1:P12_Tr2:N/A_L2_D:17_M:6_Y:2015	T1	11:39:30	34.1	0.07	22	2	22	22
2015-06-17	17	6	2015	Marc Viñas	B4	P12	P12	N/A	L2	E:B4_P:P12_Tr1:P12_Tr2:N/A_L2_D:17_M:6_Y:2015	T2	11:49:30	34.5	0.07	22	2	22	22
2015-06-17	17	6	2015	Marc Viñas	B4	P12	P12	N/A	L2	E:B4_P:P12_Tr1:P12_Tr2:N/A_L2_D:17_M:6_Y:2015	T3	11:59:30	34.9	0.07	22	2	22	22
2015-06-17	17	6	2015	Joan Noguerol	B4	P12	P12	N/A	L3	E:B4_P:P12_Tr1:P12_Tr2:N/A_L3_D:17_M:6_Y:2015	T0	11:29:30	30.3	0.07	22	5	22	22
2015-06-17	17	6	2015	Joan Noguerol	B4	P12	P12	N/A	L3	E:B4_P:P12_Tr1:P12_Tr2:N/A_L3_D:17_M:6_Y:2015	T1	11:39:30	33.2	0.07	22	5	22	22
2015-06-17	17	6	2015	Joan Noguerol	B4	P12	P12	N/A	L3	E:B4_P:P12_Tr1:P12_Tr2:N/A_L3_D:17_M:6_Y:2015	T2	11:49:30	32.1	0.07	22	5	22	22
2015-06-17	17	6	2015	Joan Noguerol	B4	P12	P12	N/A	L3	E:B4_P:P12_Tr1:P12_Tr2:N/A_L3_D:17_M:6_Y:2015	T3	11:59:30	31.3	0.07	22	5	22	22
2015-06-17	17	6	2015	Maite Martinez	B4	P13	P13	N/A	L1	E:B4_P:P13_Tr1:P13_Tr2:N/A_L1_D:17_M:6_Y:2015	T0	10:21:34	28.3	0.085	22	60	21	21
2015-06-17	17	6	2015	Maite Martinez	B4	P13	P13	N/A	L1	E:B4_P:P13_Tr1:P13_Tr2:N/A_L1_D:17_M:6_Y:2015	T1	10:31:34	34	0.085	22	60	21	21
2015-06-17	17	6	2015	Maite Martinez	B4	P13	P13	N/A	L1	E:B4_P:P13_Tr1:P13_Tr2:N/A_L1_D:17_M:6_Y:2015	T2	10:41:34	35.4	0.085	22	60	21	21
2015-06-17	17	6	2015	Maite Martinez	B4	P13	P13	N/A	L1	E:B4_P:P13_Tr1:P13_Tr2:N/A_L1_D:17_M:6_Y:2015	T3	10:51:34	35.3	0.085	22	60	21	21
2015-06-17	17	6	2015	Marc Viñas	B4	P13	P13	N/A	L2	E:B4_P:P13_Tr1:P13_Tr2:N/A_L2_D:17_M:6_Y:2015	T0	10:21:34	27.4	0.07	22	50	21	21
2015-06-17	17	6	2015	Marc Viñas	B4	P13	P13	N/A	L2	E:B4_P:P13_Tr1:P13_Tr2:N/A_L2_D:17_M:6_Y:2015	T1	10:31:34	32.2	0.07	22	50	21	21
2015-06-17	17	6	2015	Marc Viñas	B4	P13	P13	N/A	L2	E:B4_P:P13_Tr1:P13_Tr2:N/A_L2_D:17_M:6_Y:2015	T2	10:41:34	33.1	0.07	22	50	21	21
2015-06-17	17	6	2015	Marc Viñas	B4	P13	P13	N/A	L2	E:B4_P:P13_Tr1:P13_Tr2:N/A_L2_D:17_M:6_Y:2015	T3	10:51:34	33.3	0.07	22	50	21	21
2015-06-17	17	6	2015	Joan Noguerol	B4	P13	P13	N/A	L3	E:B4_P:P13_Tr1:P13_Tr2:N/A_L3_D:17_M:6_Y:2015	T0	10:21:34	26.8	0.1	21	60	21	21
2015-06-17	17	6	2015	Joan Noguerol	B4	P13	P13	N/A	L3	E:B4_P:P13_Tr1:P13_Tr2:N/A_L3_D:17_M:6_Y:2015	T1	10:31:34	32.5	0.1	21	60	21	21
2015-06-17	17	6	2015	Joan Noguerol	B4	P13	P13	N/A	L3	E:B4_P:P13_Tr1:P13_Tr2:N/A_L3_D:17_M:6_Y:2015	T2	10:41:34	33.2	0.1	21	60	21	21
2015-06-17	17	6	2015	Joan Noguerol	B4	P13	P13	N/A	L3	E:B4_P:P13_Tr1:P13_Tr2:N/A_L3_D:17_M:6_Y:2015	T3	10:51:34	33.2	0.1	21	60	21	21
2015-06-17	17	6	2015	Maite Martinez	B4	P14	P14	N/A	L1	E:B4_P:P14_Tr1:P14_Tr2:N/A_L1_D:17_M:6_Y:2015	T0	12:41:20	28.4	0.03	23	70	23	23
2015-06-17	17	6	2015	Maite Martinez	B4	P14	P14	N/A	L1	E:B4_P:P14_Tr1:P14_Tr2:N/A_L1_D:17_M:6_Y:2015	T1	12:51:20	34.4	0.03	23	70	23	23
2015-06-17	17	6	2015	Maite Martinez	B4	P14	P14	N/A	L1	E:B4_P:P14_Tr1:P14_Tr2:N/A_L1_D:17_M:6_Y:2015	T2	13:01:20	35.3	0.03	23	70	23	23
2015-06-17	17	6	2015	Maite Martinez	B4	P14	P14	N/A	L1	E:B4_P:P14_Tr1:P14_Tr2:N/A_L1_D:17_M:6_Y:2015	T3	13:11:20	35.9	0.03	23	70	23	23
2015-06-17	17	6	2015	Marc Viñas	B4	P14	P14	N/A	L2	E:B4_P:P14_Tr1:P14_Tr2:N/A_L2_D:17_M:6_Y:2015	T0	12:41:20	29	0.035	23	70	23	23
2015-06-17	17	6	2015	Marc Viñas	B4	P14	P14	N/A	L2	E:B4_P:P14_Tr1:P14_Tr2:N/A_L2_D:17_M:6_Y:2015	T1	12:51:20	34.7	0.035	23	70	23	23
2015-06-17	17	6	2015	Marc Viñas	B4	P14	P14	N/A	L2	E:B4_P:P14_Tr1:P14_Tr2:N/A_L2_D:17_M:6_Y:2015	T2	13:01:20	35.2	0.035	23	70	23	23
2015-06-17	17	6	2015	Marc Viñas	B4	P14	P14	N/A	L2	E:B4_P:P14_Tr1:P14_Tr2:N/A_L2_D:17_M:6_Y:2015	T3	13:11:20	34.5	0.035	23	70	23	23
2015-06-17	17	6	2015	Joan Noguerol	B4	P14	P14	N/A	L3	E:B4_P:P14_Tr1:P14_Tr2:N/A_L3_D:17_M:6_Y:2015	T0	12:41:20	29.3	0.04	23.5	60	23	23
2015-06-17	17	6	2015	Joan Noguerol	B4	P14	P14	N/A	L3	E:B4_P:P14_Tr1:P14_Tr2:N/A_L3_D:17_M:6_Y:2015	T1	12:51:20	34.3	0.04	23.5	60	23	23
2015-06-17	17	6	2015	Joan Noguerol	B4	P14	P14	N/A	L3	E:B4_P:P14_Tr1:P14_Tr2:N/A_L3_D:17_M:6_Y:2015	T2	13:01:20	35	0.04	23.5	60	23	23
2015-06-17	17	6	2015	Joan Noguerol	B4	P14	P14	N/A	L3	E:B4_P:P14_Tr1:P14_Tr2:N/A_L3_D:17_M:6_Y:2015	T3	13:11:20	35.3	0.04	23.5	60	23	23
2015-06-17	17	6	2015	Javier Buezo	B4	P15	P15	N/A	L1	E:B4_P:P15_Tr1:P15_Tr2:N/A_L1_D:17_M:6_Y:2015	T0	12:13:35	27.9	0.08	23	30	25	24
2015-06-17	17	6	2015	Javier Buezo	B4	P15	P15	N/A	L1	E:B4_P:P15_Tr1:P15_Tr2:N/A_L1_D:17_M:6_Y:2015	T1	12:23:35	35.6	0.08	23	30	25	24
2015-06-17	17	6	2015	Javier Buezo	B4	P15	P15	N/A	L1	E:B4_P:P15_Tr1:P15_Tr2:N/A_L1_D:17_M:6_Y:2015	T2	12:33:35	36.7	0.08	23	30	25	24
2015-06-17	17	6	2015	Javier Buezo	B4	P15	P15	N/A	L1	E:B4_P:P15_Tr1:P15_Tr2:N/A_L1_D:17_M:6_Y:2015	T3	12:43:35	37.6	0.08	23	30	25	24
2015-06-17	17	6	2015	Xavier Aranda	B4	P15	P15	N/A	L2	E:B4_P:P15_Tr1:P15_Tr2:N/A_L2_D:17_M:6_Y:2015	T0	12:13:35	29.9	0.08	22.5	30	25	24
2015-06-17	17	6	2015	Xavier Aranda	B4	P15	P15	N/A	L2	E:B4_P:P15_Tr1:P15_Tr2:N/A_L2_D:17_M:6_Y:2015	T1	12:23:35	36.3	0.08	22.5	30	25	24
2015-06-17	17	6	2015	Xavier Aranda	B4	P15	P15	N/A	L2	E:B4_P:P15_Tr1:P15_Tr2:N/A_L2_D:17_M:6_Y:2015	T2	12:33:35	37	0.08	22.5	30	25	24
2015-06-17	17	6	2015	Xavier Aranda	B4	P15	P15	N/A	L2	E:B4_P:P15_Tr1:P15_Tr2:N/A_L2_D:17_M:6_Y:2015	T3	12:43:35	37.7	0.08	22.5	30	25	24
2015-06-17	17	6	2015	Albert Rovira	B4	P15	P15	N/A	L3	E:B4_P:P15_Tr1:P15_Tr2:N/A_L3_D:17_M:6_Y:2015	T0	12:13:35	28.2	0.082	22	50	25	24
2015-06-17	17	6	2015	Albert Rovira	B4	P15	P15	N/A	L3	E:B4_P:P15_Tr1:P15_Tr2:N/A_L3_D:17_M:6_Y:2015	T1	12:23:35	36.5	0.082	22	50	25	24
2015-06-17	17	6	2015	Albert Rovira	B4	P15	P15	N/A	L3	E:B4_P:P15_Tr1:P15_Tr2:N/A_L3_D:17_M:6_Y:2015	T2	12:33:35	37.2	0.082	22	50	25	24
2015-06-17	17	6	2015	Albert Rovira	B4	P15	P15	N/A	L3	E:B4_P:P15_Tr1:P15_Tr2:N/A_L3_D:17_M:6_Y:2015	T3	12:43:35	37.2	0.082	22	50	25	24
2015-07-01	1	7	2015	MMAR	B4	P01	P01	N/A	L1	E:B4_P:P01_Tr1:P01_Tr2:N/A_L1_D:1_M:7_Y:2015	T0	12:51:30	37.6	0.09	28	75	29	29
2015-07-01	1	7	2015	MMAR	B4	P01	P01	N/A	L1	E:B4_P:P01_Tr1:P01_Tr2:N/A_L1_D:1_M:7_Y:2015	T1	13:01:30	40.8	0.09	28	75	29	29
2015-07-01	1	7	2015	MMAR	B4	P01	P01	N/A	L1	E:B4_P:P01_Tr1:P01_Tr2:N/A_L1_D:1_M:7_Y:2015	T2	13:11:30	38.2	0.09	28	75	29	29
2015-07-01	1	7	2015	MMAR	B4	P01	P01	N/A	L1	E:B4_P:P01_Tr1:P01_Tr2:N/A_L1_D:1_M:7_Y:2015	T3	13:21:30	39.8	0.09	28	75	29	29
2015-07-01	1	7	2015	MAITE	B4	P01	P01	N/A	L2	E:B4_P:P01_Tr1:P01_Tr2:N/A_L2_D:1_M:7_Y:2015	T0	12:51:30	35	0.08	27	70	29	29
2015-07-01	1	7	2015	MAITE	B4	P01	P01	N/A	L2	E:B4_P:P01_Tr1:P01_Tr2:N/A_L2_D:1_M:7_Y:2015	T1	13:01:30	39.3	0.08	27	70	29	29
2015-07-01	1	7	2015	MAITE	B4	P01	P01	N/A	L2	E:B4_P:P01_Tr1:P01_Tr2:N/A_L2_D:1_M:7_Y:2015	T2	13:11:30	37.2	0.08	27	70	29	29
2015-07-01	1	7	2015	MAITE	B4	P01	P01	N/A	L2	E:B4_P:P01_Tr1:P01_Tr2:N/A_L2_D:1_M:7_Y:2015	T3	13:21:30	38.1	0.08	27	70	29	29
2015-07-01	1	7	2015	MERITXELL	B4	P01	P01	N/A	L3	E:B4_P:P01_Tr1:P01_Tr2:N/A_L3_D:1_M:7_Y:2015	T0	12:51:30	35.7	0.09	28.5	80	29	29
2015-07-01	1	7	2015	MERITXELL	B4	P01	P01	N/A	L3	E:B4_P:P01_Tr1:P01_Tr2:N/A_L3_D:1_M:7_Y:2015	T1	13:01:30	40.9	0.09	28.5	80	29	29
2015-07-01	1	7	2015	MERITXELL	B4	P01	P01	N/A	L3	E:B4_P:P01_Tr1:P01_Tr2:N/A_L3_D:1_M:7_Y:2015	T2	13:11:30	38	0.09	28.5	80	29	29
2015-07-01	1	7	2015	MERITXELL	B4	P01	P01	N/A	L3	E:B4_P:P01_Tr1:P01_Tr2:N/A_L3_D:1_M:7_Y:2015	T3	13:21:30	39.1	0.09	28.5	80	29	29
2015-07-22	22	7	2015	Meritxell	B4	P01	P01	N/A	L1	E:B4_P:P01_Tr1:P01_Tr2:N/A_L1_D:22_M:7_Y:2015	T0	13:00:00	35.9	0.105	26	80	34	34
2015-07-22	22	7	2015	Meritxell	B4	P01	P01	N/A	L1	E:B4_P:P01_Tr1:P01_Tr2:N/A_L1_D:22_M:7_Y:2015	T1	13:10:00	42	0.105	26	80	34	34
2015-07-22	22	7	2015	Meritxell	B4	P01	P01	N/A	L1	E:B4_P:P01_Tr1:P01_Tr2:N/A_L1_D:22_M:7_Y:2015	T2	13:20:00	43.5	0.105	26	80	34	34
2015-07-22	22	7	2015	Meritxell	B4	P01	P01	N/A	L1	E:B4_P:P01_Tr1:P01_Tr2:N/A_L1_D:22_M:7_Y:2015	T3	13:30:00	43.8	0.105	26	80	34	34
2015-07-22	22	7	2015	Maite	B4	P01	P01	N/A	L2	E:B4_P:P01_Tr1:P01_Tr2:N/A_L2_D:22_M:7_Y:2015	T0	13:00:00	35.5	0.1	26	100	34	34
2015-07-22	22	7	2015	Maite	B4	P01	P01	N/A	L2	E:B4_P:P01_Tr1:P01_Tr2:N/A_L2_D:22_M:7_Y:2015	T1	13:10:00	42.7	0.1	26	100	34	34
2015-07-22	22	7	2015	Maite	B4	P01	P01	N/A	L2	E:B4_P:P01_Tr1:P01_Tr2:N/A_L2_D:22_M:7_Y:2015	T2	13:20:00	44	0.1	26	100	34	34
2015-07-22	22	7	2015	Maite	B4	P01	P01	N/A	L2	E:B4_P:P01_Tr1:P01_Tr2:N/A_L2_D:22_M:7_Y:2015	T3	13:30:00	44.7	0.1	26	100	34	34
2015-07-22	22	7	2015	Mar	B4	P01	P01	N/A	L3	E:B4_P:P01_Tr1:P01_Tr2:N/A_L3_D:22_M:7_Y:2015	T0	13:00:00	36.1	0.12	25	100	34	34
2015-07-22	22	7	2015	Mar	B4	P01	P01	N/A	L3	E:B4_P:P01_Tr1:P01_Tr2:N/A_L3_D:22_M:7_Y:2015	T1	13:10:00	43.6	0.12	25	100	34	34
2015-07-22	22	7	2015	Mar	B4	P01	P01	N/A	L3	E:B4_P:P01_Tr1:P01_Tr2:N/A_L3_D:22_M:7_Y:2015	T2	13:20:00	44.6	0.12	25	100	34	34
2015-07-22	22	7	2015	Mar	B4	P01	P01	N/A	L3	E:B4_P:P01_Tr1:P01_Tr2:N/A_L3_D:22_M:7_Y:2015	T3	13:30:00	45.2	0.12	25	100	34	34
2015-07-22	22	7	2015	Meritxell	B4	P02	P02	N/A	L1	E:B4_P:P02_Tr1:P02_Tr2:N/A_L1_D:22_M:7_Y:2015	T0	13:45:35	37.7	0.19	27.5	90	34	36
2015-07-22	22	7	2015	Meritxell	B4	P02	P02	N/A	L1	E:B4_P:P02_Tr1:P02_Tr2:N/A_L1_D:22_M:7_Y:2015	T1	13:56:26	44.3	0.19	27.5	90	34	36
2015-07-22	22	7	2015	Meritxell	B4	P02	P02	N/A	L1	E:B4_P:P02_Tr1:P02_Tr2:N/A_L1_D:22_M:7_Y:2015	T2	14:06:26	45.4	0.19	27.5	90	34	36
2015-07-22	22	7	2015	Meritxell	B4	P02	P02	N/A	L1	E:B4_P:P02_Tr1:P02_Tr2:N/A_L1_D:22_M:7_Y:2015	T3	14:16:26	46	0.19	27.5	90	34	36
2015-07-22	22	7	2015	Maite	B4	P02	P02	N/A	L2	E:B4_P:P02_Tr1:P02_Tr2:N/A_L2_D:22_M:7_Y:2015	T0	13:45:35	38.5	0.17	26	100	34	36
2015-07-22	22	7	2015	Maite	B4	P02	P02	N/A	L2	E:B4_P:P02_Tr1:P02_Tr2:N/A_L2_D:22_M:7_Y:2015	T1	13:56:26	45.2	0.17	26	100	34	36
2015-07-22	22	7	2015	Maite	B4	P02	P02	N/A	L2	E:B4_P:P02_Tr1:P02_Tr2:N/A_L2_D:22_M:7_Y:2015	T2	14:06:26	45.6	0.17	26	100	34	36
2015-07-22	22	7	2015	Maite	B4	P02	P02	N/A	L2	E:B4_P:P02_Tr1:P02_Tr2:N/A_L2_D:22_M:7_Y:2015	T3	14:16:26	45.8	0.17	26	100	34	36
2015-07-22	22	7	2015	Mar	B4	P02	P02	N/A	L3	E:B4_P:P02_Tr1:P02_Tr2:N/A_L3_D:22_M:7_Y:2015	T0	13:45:35	36.8	0.24	25	100	34	36
2015-07-22	22	7	2015	Mar	B4	P02	P02	N/A	L3	E:B4_P:P02_Tr1:P02_Tr2:N/A_L3_D:22_M:7_Y:2015	T1	13:56:26	44.3	0.24	25	100	34	36
2015-07-22	22	7	2015	Mar	B4	P02	P02	N/A	L3	E:B4_P:P02_Tr1:P02_Tr2:N/A_L3_D:22_M:7_Y:2015	T2	14:06:26	45.5	0.24	25	100	34	36
2015-07-22	22	7	2015	Mar	B4	P02	P02	N/A	L3	E:B4_P:P02_Tr1:P02_Tr2:N/A_L3_D:22_M:7_Y:2015	T3	14:16:26	45.4	0.24	25	100	34	36
2015-07-22	22	7	2015	Meritxell	B4	P03	P03	N/A	L1	E:B4_P:P03_Tr1:P03_Tr2:N/A_L1_D:22_M:7_Y:2015	T0	10:28:18	33.3	0.14	25	100	28	28
2015-07-22	22	7	2015	Meritxell	B4	P03	P03	N/A	L1	E:B4_P:P03_Tr1:P03_Tr2:N/A_L1_D:22_M:7_Y:2015	T1	10:39:22	37.8	0.14	25	100	28	28
2015-07-22	22	7	2015	Meritxell	B4	P03	P03	N/A	L1	E:B4_P:P03_Tr1:P03_Tr2:N/A_L1_D:22_M:7_Y:2015	T2	10:49:22	39.2	0.14	25	100	28	28
2015-07-22	22	7	2015	Meritxell	B4	P03	P03	N/A	L1	E:B4_P:P03_Tr1:P03_Tr2:N/A_L1_D:22_M:7_Y:2015	T3	10:59:22	40.1	0.14	25	100	28	28
2015-07-22	22	7	2015	Maite	B4	P03	P03	N/A	L2	E:B4_P:P03_Tr1:P03_Tr2:N/A_L2_D:22_M:7_Y:2015	T0	10:28:18	33.5	0.13	25	100	28	28
2015-07-22	22	7	2015	Maite	B4	P03	P03	N/A	L2	E:B4_P:P03_Tr1:P03_Tr2:N/A_L2_D:22_M:7_Y:2015	T1	10:39:22	40	0.13	25	100	28	28
2015-07-22	22	7	2015	Maite	B4	P03	P03	N/A	L2	E:B4_P:P03_Tr1:P03_Tr2:N/A_L2_D:22_M:7_Y:2015	T2	10:49:22	41.7	0.13	25	100	28	28
2015-07-22	22	7	2015	Maite	B4	P03	P03	N/A	L2	E:B4_P:P03_Tr1:P03_Tr2:N/A_L2_D:22_M:7_Y:2015	T3	10:59:22	42.3	0.13	25	100	28	28
2015-07-22	22	7	2015	Mar	B4	P03	P03	N/A	L3	E:B4_P:P03_Tr1:P03_Tr2:N/A_L3_D:22_M:7_Y:2015	T0	10:28:18	32	0.14	25	100	28	28
2015-07-22	22	7	2015	Mar	B4	P03	P03	N/A	L3	E:B4_P:P03_Tr1:P03_Tr2:N/A_L3_D:22_M:7_Y:2015	T1	10:39:22	39.6	0.14	25	100	28	28
2015-07-22	22	7	2015	Mar	B4	P03	P03	N/A	L3	E:B4_P:P03_Tr1:P03_Tr2:N/A_L3_D:22_M:7_Y:2015	T2	10:49:22	41.1	0.14	25	100	28	28
2015-07-22	22	7	2015	Mar	B4	P03	P03	N/A	L3	E:B4_P:P03_Tr1:P03_Tr2:N/A_L3_D:22_M:7_Y:2015	T3	10:59:22	41.9	0.14	25	100	28	28
2015-07-22	22	7	2015	Meritxell	B4	P04	P04	N/A	L1	E:B4_P:P04_Tr1:P04_Tr2:N/A_L1_D:22_M:7_Y:2015	T0	11:23:04	33.3	0.09	25	100	31	30
2015-07-22	22	7	2015	Meritxell	B4	P04	P04	N/A	L1	E:B4_P:P04_Tr1:P04_Tr2:N/A_L1_D:22_M:7_Y:2015	T1	11:33:04	37.8	0.09	25	100	31	30
2015-07-22	22	7	2015	Meritxell	B4	P04	P04	N/A	L1	E:B4_P:P04_Tr1:P04_Tr2:N/A_L1_D:22_M:7_Y:2015	T2	11:43:04	39.2	0.09	25	100	31	30
2015-07-22	22	7	2015	Meritxell	B4	P04	P04	N/A	L1	E:B4_P:P04_Tr1:P04_Tr2:N/A_L1_D:22_M:7_Y:2015	T3	11:53:04	40.1	0.09	25	100	31	30
2015-07-22	22	7	2015	Maite	B4	P04	P04	N/A	L2	E:B4_P:P04_Tr1:P04_Tr2:N/A_L2_D:22_M:7_Y:2015	T0	11:23:04	32.3	0.08	25.2	100	31	30
2015-07-22	22	7	2015	Maite	B4	P04	P04	N/A	L2	E:B4_P:P04_Tr1:P04_Tr2:N/A_L2_D:22_M:7_Y:2015	T1	11:33:04	43.4	0.08	25.2	100	31	30
2015-07-22	22	7	2015	Maite	B4	P04	P04	N/A	L2	E:B4_P:P04_Tr1:P04_Tr2:N/A_L2_D:22_M:7_Y:2015	T2	11:43:04	45	0.08	25.2	100	31	30
2015-07-22	22	7	2015	Maite	B4	P04	P04	N/A	L2	E:B4_P:P04_Tr1:P04_Tr2:N/A_L2_D:22_M:7_Y:2015	T3	11:53:04	45.3	0.08	25.2	100	31	30
2015-07-22	22	7	2015	Mar	B4	P04	P04	N/A	L3	E:B4_P:P04_Tr1:P04_Tr2:N/A_L3_D:22_M:7_Y:2015	T0	11:23:04	33.7	0.07	25	100	31	30
2015-07-22	22	7	2015	Mar	B4	P04	P04	N/A	L3	E:B4_P:P04_Tr1:P04_Tr2:N/A_L3_D:22_M:7_Y:2015	T1	11:33:04	43.4	0.07	25	100	31	30
2015-07-22	22	7	2015	Mar	B4	P04	P04	N/A	L3	E:B4_P:P04_Tr1:P04_Tr2:N/A_L3_D:22_M:7_Y:2015	T2	11:43:04	45.4	0.07	25	100	31	30
2015-07-22	22	7	2015	Mar	B4	P04	P04	N/A	L3	E:B4_P:P04_Tr1:P04_Tr2:N/A_L3_D:22_M:7_Y:2015	T3	11:53:04	43.9	0.07	25	100	31	30
2015-07-22	22	7	2015	Meritxell	B4	P05	P05	N/A	L1	E:B4_P:P05_Tr1:P05_Tr2:N/A_L1_D:22_M:7_Y:2015	T0	12:09:33	37.4	0.09	25	95	34	32
2015-07-22	22	7	2015	Meritxell	B4	P05	P05	N/A	L1	E:B4_P:P05_Tr1:P05_Tr2:N/A_L1_D:22_M:7_Y:2015	T1	12:19:33	43.2	0.09	25	95	34	32
2015-07-22	22	7	2015	Meritxell	B4	P05	P05	N/A	L1	E:B4_P:P05_Tr1:P05_Tr2:N/A_L1_D:22_M:7_Y:2015	T2	12:29:33	44.4	0.09	25	95	34	32
2015-07-22	22	7	2015	Meritxell	B4	P05	P05	N/A	L1	E:B4_P:P05_Tr1:P05_Tr2:N/A_L1_D:22_M:7_Y:2015	T3	12:39:33	44.7	0.09	25	95	34	32
2015-07-22	22	7	2015	Maite	B4	P05	P05	N/A	L2	E:B4_P:P05_Tr1:P05_Tr2:N/A_L2_D:22_M:7_Y:2015	T0	12:09:33	37.3	0.11	25	100	34	32
2015-07-22	22	7	2015	Maite	B4	P05	P05	N/A	L2	E:B4_P:P05_Tr1:P05_Tr2:N/A_L2_D:22_M:7_Y:2015	T1	12:19:33	44.2	0.11	25	100	34	32
2015-07-22	22	7	2015	Maite	B4	P05	P05	N/A	L2	E:B4_P:P05_Tr1:P05_Tr2:N/A_L2_D:22_M:7_Y:2015	T2	12:29:33	45.3	0.11	25	100	34	32
2015-07-22	22	7	2015	Maite	B4	P05	P05	N/A	L2	E:B4_P:P05_Tr1:P05_Tr2:N/A_L2_D:22_M:7_Y:2015	T3	12:39:33	46	0.11	25	100	34	32
2015-07-22	22	7	2015	Mar	B4	P05	P05	N/A	L3	E:B4_P:P05_Tr1:P05_Tr2:N/A_L3_D:22_M:7_Y:2015	T0	12:09:33	34.6	0.135	25	100	34	32
2015-07-22	22	7	2015	Mar	B4	P05	P05	N/A	L3	E:B4_P:P05_Tr1:P05_Tr2:N/A_L3_D:22_M:7_Y:2015	T1	12:19:33	43.3	0.135	25	100	34	32
2015-07-22	22	7	2015	Mar	B4	P05	P05	N/A	L3	E:B4_P:P05_Tr1:P05_Tr2:N/A_L3_D:22_M:7_Y:2015	T2	12:29:33	46.2	0.135	25	100	34	32
2015-07-22	22	7	2015	Mar	B4	P05	P05	N/A	L3	E:B4_P:P05_Tr1:P05_Tr2:N/A_L3_D:22_M:7_Y:2015	T3	12:39:33	47.1	0.135	25	100	34	32
2015-07-22	22	7	2015	Susana	B4	P06	P06	N/A	L1	E:B4_P:P06_Tr1:P06_Tr2:N/A_L1_D:22_M:7_Y:2015	T0	12:04:00	36.8	0.145	27.5	70	33	34
2015-07-22	22	7	2015	Susana	B4	P06	P06	N/A	L1	E:B4_P:P06_Tr1:P06_Tr2:N/A_L1_D:22_M:7_Y:2015	T1	12:14:00	43.3	0.145	27.5	70	33	34
2015-07-22	22	7	2015	Susana	B4	P06	P06	N/A	L1	E:B4_P:P06_Tr1:P06_Tr2:N/A_L1_D:22_M:7_Y:2015	T2	12:24:00	44	0.145	27.5	70	33	34
2015-07-22	22	7	2015	Susana	B4	P06	P06	N/A	L1	E:B4_P:P06_Tr1:P06_Tr2:N/A_L1_D:22_M:7_Y:2015	T3	12:34:00	44.6	0.145	27.5	70	33	34
2015-07-22	22	7	2015	Marc Viñas	B4	P06	P06	N/A	L2	E:B4_P:P06_Tr1:P06_Tr2:N/A_L2_D:22_M:7_Y:2015	T0	12:04:00	36	0.12	27	50	33	34
2015-07-22	22	7	2015	Marc Viñas	B4	P06	P06	N/A	L2	E:B4_P:P06_Tr1:P06_Tr2:N/A_L2_D:22_M:7_Y:2015	T1	12:14:00	43.4	0.12	27	50	33	34
2015-07-22	22	7	2015	Marc Viñas	B4	P06	P06	N/A	L2	E:B4_P:P06_Tr1:P06_Tr2:N/A_L2_D:22_M:7_Y:2015	T2	12:24:00	46	0.12	27	50	33	34
2015-07-22	22	7	2015	Marc Viñas	B4	P06	P06	N/A	L2	E:B4_P:P06_Tr1:P06_Tr2:N/A_L2_D:22_M:7_Y:2015	T3	12:34:00	46.1	0.12	27	50	33	34
2015-07-22	22	7	2015	Joan Noguerol	B4	P06	P06	N/A	L3	E:B4_P:P06_Tr1:P06_Tr2:N/A_L3_D:22_M:7_Y:2015	T0	12:04:00	36.7	0.135	28	60	33	34
2015-07-22	22	7	2015	Joan Noguerol	B4	P06	P06	N/A	L3	E:B4_P:P06_Tr1:P06_Tr2:N/A_L3_D:22_M:7_Y:2015	T1	12:14:00	44.6	0.135	28	60	33	34
2015-07-22	22	7	2015	Joan Noguerol	B4	P06	P06	N/A	L3	E:B4_P:P06_Tr1:P06_Tr2:N/A_L3_D:22_M:7_Y:2015	T2	12:24:00	45.4	0.135	28	60	33	34
2015-07-22	22	7	2015	Joan Noguerol	B4	P06	P06	N/A	L3	E:B4_P:P06_Tr1:P06_Tr2:N/A_L3_D:22_M:7_Y:2015	T3	12:34:00	46.2	0.135	28	60	33	34
2015-07-22	22	7	2015	Susana	B4	P07	P07	N/A	L1	E:B4_P:P07_Tr1:P07_Tr2:N/A_L1_D:22_M:7_Y:2015	T0	12:50:00	35.4	0.12	27	70	33	31
2015-07-22	22	7	2015	Susana	B4	P07	P07	N/A	L1	E:B4_P:P07_Tr1:P07_Tr2:N/A_L1_D:22_M:7_Y:2015	T1	13:00:00	41.5	0.12	27	70	33	31
2015-07-22	22	7	2015	Susana	B4	P07	P07	N/A	L1	E:B4_P:P07_Tr1:P07_Tr2:N/A_L1_D:22_M:7_Y:2015	T2	13:10:00	43	0.12	27	70	33	31
2015-07-22	22	7	2015	Susana	B4	P07	P07	N/A	L1	E:B4_P:P07_Tr1:P07_Tr2:N/A_L1_D:22_M:7_Y:2015	T3	13:20:00	44.3	0.12	27	70	33	31
2015-07-22	22	7	2015	Marc Viñas	B4	P07	P07	N/A	L2	E:B4_P:P07_Tr1:P07_Tr2:N/A_L2_D:22_M:7_Y:2015	T0	12:50:00	35.2	0.16	27	50	33	31
2015-07-22	22	7	2015	Marc Viñas	B4	P07	P07	N/A	L2	E:B4_P:P07_Tr1:P07_Tr2:N/A_L2_D:22_M:7_Y:2015	T1	13:00:00	40.8	0.16	27	50	33	31
2015-07-22	22	7	2015	Marc Viñas	B4	P07	P07	N/A	L2	E:B4_P:P07_Tr1:P07_Tr2:N/A_L2_D:22_M:7_Y:2015	T2	13:10:00	42.7	0.16	27	50	33	31
2015-07-22	22	7	2015	Marc Viñas	B4	P07	P07	N/A	L2	E:B4_P:P07_Tr1:P07_Tr2:N/A_L2_D:22_M:7_Y:2015	T3	13:20:00	43.7	0.16	27	50	33	31
2015-07-22	22	7	2015	Joan Noguerol	B4	P07	P07	N/A	L3	E:B4_P:P07_Tr1:P07_Tr2:N/A_L3_D:22_M:7_Y:2015	T0	12:55:00	35.7	0.155	28	70	33	31
2015-07-22	22	7	2015	Joan Noguerol	B4	P07	P07	N/A	L3	E:B4_P:P07_Tr1:P07_Tr2:N/A_L3_D:22_M:7_Y:2015	T1	13:05:00	41.6	0.155	28	70	33	31
2015-07-22	22	7	2015	Joan Noguerol	B4	P07	P07	N/A	L3	E:B4_P:P07_Tr1:P07_Tr2:N/A_L3_D:22_M:7_Y:2015	T2	13:15:00	43.2	0.155	28	70	33	31
2015-07-22	22	7	2015	Joan Noguerol	B4	P07	P07	N/A	L3	E:B4_P:P07_Tr1:P07_Tr2:N/A_L3_D:22_M:7_Y:2015	T3	13:25:00	45.4	0.155	28	70	33	31
2015-07-22	22	7	2015	Susana	B4	P08	P08	N/A	L1	E:B4_P:P08_Tr1:P08_Tr2:N/A_L1_D:22_M:7_Y:2015	T0	13:45:00	37	0.105	27.5	90	34	33
2015-07-22	22	7	2015	Susana	B4	P08	P08	N/A	L1	E:B4_P:P08_Tr1:P08_Tr2:N/A_L1_D:22_M:7_Y:2015	T1	13:55:00	41.8	0.105	27.5	90	34	33
2015-07-22	22	7	2015	Susana	B4	P08	P08	N/A	L1	E:B4_P:P08_Tr1:P08_Tr2:N/A_L1_D:22_M:7_Y:2015	T2	14:05:00	43.4	0.105	27.5	90	34	33
2015-07-22	22	7	2015	Susana	B4	P08	P08	N/A	L1	E:B4_P:P08_Tr1:P08_Tr2:N/A_L1_D:22_M:7_Y:2015	T3	14:15:00	43.7	0.105	27.5	90	34	33
2015-07-22	22	7	2015	Marc Viñas	B4	P08	P08	N/A	L2	E:B4_P:P08_Tr1:P08_Tr2:N/A_L2_D:22_M:7_Y:2015	T0	13:45:00	38.1	0.05	27	85	34	33
2015-07-22	22	7	2015	Marc Viñas	B4	P08	P08	N/A	L2	E:B4_P:P08_Tr1:P08_Tr2:N/A_L2_D:22_M:7_Y:2015	T1	13:55:00	43.9	0.05	27	85	34	33
2015-07-22	22	7	2015	Marc Viñas	B4	P08	P08	N/A	L2	E:B4_P:P08_Tr1:P08_Tr2:N/A_L2_D:22_M:7_Y:2015	T2	14:05:00	44.8	0.05	27	85	34	33
2015-07-22	22	7	2015	Marc Viñas	B4	P08	P08	N/A	L2	E:B4_P:P08_Tr1:P08_Tr2:N/A_L2_D:22_M:7_Y:2015	T3	14:15:00	45.1	0.05	27	85	34	33
2015-07-22	22	7	2015	Joan Noguerol	B4	P08	P08	N/A	L3	E:B4_P:P08_Tr1:P08_Tr2:N/A_L3_D:22_M:7_Y:2015	T0	13:45:00	35.2	0.07	28	80	34	33
2015-07-22	22	7	2015	Joan Noguerol	B4	P08	P08	N/A	L3	E:B4_P:P08_Tr1:P08_Tr2:N/A_L3_D:22_M:7_Y:2015	T1	13:55:00	41.5	0.07	28	80	34	33
2015-07-22	22	7	2015	Joan Noguerol	B4	P08	P08	N/A	L3	E:B4_P:P08_Tr1:P08_Tr2:N/A_L3_D:22_M:7_Y:2015	T2	14:05:00	43.2	0.07	28	80	34	33
2015-07-22	22	7	2015	Joan Noguerol	B4	P08	P08	N/A	L3	E:B4_P:P08_Tr1:P08_Tr2:N/A_L3_D:22_M:7_Y:2015	T3	14:15:00	44.1	0.07	28	80	34	33
2015-07-22	22	7	2015	Susana	B4	P09	P09	N/A	L1	E:B4_P:P09_Tr1:P09_Tr2:N/A_L1_D:22_M:7_Y:2015	T0	10:14:00	33.6	0.09	26	80	26	26.5
2015-07-22	22	7	2015	Susana	B4	P09	P09	N/A	L1	E:B4_P:P09_Tr1:P09_Tr2:N/A_L1_D:22_M:7_Y:2015	T1	10:24:00	37.4	0.09	26	80	26	26.5
2015-07-22	22	7	2015	Susana	B4	P09	P09	N/A	L1	E:B4_P:P09_Tr1:P09_Tr2:N/A_L1_D:22_M:7_Y:2015	T2	10:34:00	38.2	0.09	26	80	26	26.5
2015-07-22	22	7	2015	Susana	B4	P09	P09	N/A	L1	E:B4_P:P09_Tr1:P09_Tr2:N/A_L1_D:22_M:7_Y:2015	T3	10:44:00	39.4	0.09	26	80	26	26.5
2015-07-22	22	7	2015	Marc Viñas	B4	P09	P09	N/A	L2	E:B4_P:P09_Tr1:P09_Tr2:N/A_L2_D:22_M:7_Y:2015	T0	10:14:00	32.5	0.075	25.5	80	26	26.5
2015-07-22	22	7	2015	Marc Viñas	B4	P09	P09	N/A	L2	E:B4_P:P09_Tr1:P09_Tr2:N/A_L2_D:22_M:7_Y:2015	T1	10:24:00	36.6	0.075	25.5	80	26	26.5
2015-07-22	22	7	2015	Marc Viñas	B4	P09	P09	N/A	L2	E:B4_P:P09_Tr1:P09_Tr2:N/A_L2_D:22_M:7_Y:2015	T2	10:34:00	37.6	0.075	25.5	80	26	26.5
2015-07-22	22	7	2015	Marc Viñas	B4	P09	P09	N/A	L2	E:B4_P:P09_Tr1:P09_Tr2:N/A_L2_D:22_M:7_Y:2015	T3	10:44:00	38.5	0.075	25.5	80	26	26.5
2015-07-22	22	7	2015	Joan Noguerol	B4	P09	P09	N/A	L3	E:B4_P:P09_Tr1:P09_Tr2:N/A_L3_D:22_M:7_Y:2015	T0	10:24:00	31.9	0.09	25	80	26	26.5
2015-07-22	22	7	2015	Joan Noguerol	B4	P09	P09	N/A	L3	E:B4_P:P09_Tr1:P09_Tr2:N/A_L3_D:22_M:7_Y:2015	T1	10:34:00	39.5	0.09	25	80	26	26.5
2015-07-22	22	7	2015	Joan Noguerol	B4	P09	P09	N/A	L3	E:B4_P:P09_Tr1:P09_Tr2:N/A_L3_D:22_M:7_Y:2015	T2	10:44:00	40.7	0.09	25	80	26	26.5
2015-07-22	22	7	2015	Joan Noguerol	B4	P09	P09	N/A	L3	E:B4_P:P09_Tr1:P09_Tr2:N/A_L3_D:22_M:7_Y:2015	T3	10:54:00	40.7	0.09	25	80	26	26.5
2015-07-22	22	7	2015	Susana	B4	P10	P10	N/A	L1	E:B4_P:P10_Tr1:P10_Tr2:N/A_L1_D:22_M:7_Y:2015	T0	11:14:00	35.9	0.06	26.5	80	30.5	31
2015-07-22	22	7	2015	Susana	B4	P10	P10	N/A	L1	E:B4_P:P10_Tr1:P10_Tr2:N/A_L1_D:22_M:7_Y:2015	T1	11:24:00	43.2	0.06	26.5	80	30.5	31
2015-07-22	22	7	2015	Susana	B4	P10	P10	N/A	L1	E:B4_P:P10_Tr1:P10_Tr2:N/A_L1_D:22_M:7_Y:2015	T2	11:34:00	44	0.06	26.5	80	30.5	31
2015-07-22	22	7	2015	Susana	B4	P10	P10	N/A	L1	E:B4_P:P10_Tr1:P10_Tr2:N/A_L1_D:22_M:7_Y:2015	T3	11:44:00	44.6	0.06	26.5	80	30.5	31
2015-07-22	22	7	2015	Marc Viñas	B4	P10	P10	N/A	L2	E:B4_P:P10_Tr1:P10_Tr2:N/A_L2_D:22_M:7_Y:2015	T0	11:14:00	35.6	0.095	26	80	30.5	31
2015-07-22	22	7	2015	Marc Viñas	B4	P10	P10	N/A	L2	E:B4_P:P10_Tr1:P10_Tr2:N/A_L2_D:22_M:7_Y:2015	T1	11:24:00	42.9	0.095	26	80	30.5	31
2015-07-22	22	7	2015	Marc Viñas	B4	P10	P10	N/A	L2	E:B4_P:P10_Tr1:P10_Tr2:N/A_L2_D:22_M:7_Y:2015	T2	11:34:00	44.3	0.095	26	80	30.5	31
2015-07-22	22	7	2015	Marc Viñas	B4	P10	P10	N/A	L2	E:B4_P:P10_Tr1:P10_Tr2:N/A_L2_D:22_M:7_Y:2015	T3	11:44:00	44.6	0.095	26	80	30.5	31
2015-07-22	22	7	2015	Joan Noguerol	B4	P10	P10	N/A	L3	E:B4_P:P10_Tr1:P10_Tr2:N/A_L3_D:22_M:7_Y:2015	T0	11:14:00	36.2	0.1	26	70	30.5	31
2015-07-22	22	7	2015	Joan Noguerol	B4	P10	P10	N/A	L3	E:B4_P:P10_Tr1:P10_Tr2:N/A_L3_D:22_M:7_Y:2015	T1	11:24:00	43.4	0.1	26	70	30.5	31
2015-07-22	22	7	2015	Joan Noguerol	B4	P10	P10	N/A	L3	E:B4_P:P10_Tr1:P10_Tr2:N/A_L3_D:22_M:7_Y:2015	T2	11:34:00	45	0.1	26	70	30.5	31
2015-07-22	22	7	2015	Joan Noguerol	B4	P10	P10	N/A	L3	E:B4_P:P10_Tr1:P10_Tr2:N/A_L3_D:22_M:7_Y:2015	T3	11:44:00	45.6	0.1	26	70	30.5	31
2015-07-22	22	7	2015	Beatriz Grau	B4	P11	P11	N/A	L1	E:B4_P:P11_Tr1:P11_Tr2:N/A_L1_D:22_M:7_Y:2015	T0	14:07:48	41.2	0.104	30	25	38	37
2015-07-22	22	7	2015	Beatriz Grau	B4	P11	P11	N/A	L1	E:B4_P:P11_Tr1:P11_Tr2:N/A_L1_D:22_M:7_Y:2015	T1	14:17:48	44.9	0.104	30	25	38	37
2015-07-22	22	7	2015	Beatriz Grau	B4	P11	P11	N/A	L1	E:B4_P:P11_Tr1:P11_Tr2:N/A_L1_D:22_M:7_Y:2015	T2	14:27:48	45.2	0.104	30	25	38	37
2015-07-22	22	7	2015	Beatriz Grau	B4	P11	P11	N/A	L1	E:B4_P:P11_Tr1:P11_Tr2:N/A_L1_D:22_M:7_Y:2015	T3	14:37:48	45.5	0.104	30	25	38	37
2015-07-22	22	7	2015	Sofía	B4	P11	P11	N/A	L2	E:B4_P:P11_Tr1:P11_Tr2:N/A_L2_D:22_M:7_Y:2015	T0	14:07:48	39.7	0.09	30	60	38	37
2015-07-22	22	7	2015	Sofía	B4	P11	P11	N/A	L2	E:B4_P:P11_Tr1:P11_Tr2:N/A_L2_D:22_M:7_Y:2015	T1	14:17:48	45.5	0.09	30	60	38	37
2015-07-22	22	7	2015	Sofía	B4	P11	P11	N/A	L2	E:B4_P:P11_Tr1:P11_Tr2:N/A_L2_D:22_M:7_Y:2015	T2	14:27:48	46.1	0.09	30	60	38	37
2015-07-22	22	7	2015	Sofía	B4	P11	P11	N/A	L2	E:B4_P:P11_Tr1:P11_Tr2:N/A_L2_D:22_M:7_Y:2015	T3	14:37:48	46.4	0.09	30	60	38	37
2015-07-22	22	7	2015	Xavier Aranda	B4	P11	P11	N/A	L3	E:B4_P:P11_Tr1:P11_Tr2:N/A_L3_D:22_M:7_Y:2015	T0	14:07:48	39	0.07	28.5	60	38	37
2015-07-22	22	7	2015	Xavier Aranda	B4	P11	P11	N/A	L3	E:B4_P:P11_Tr1:P11_Tr2:N/A_L3_D:22_M:7_Y:2015	T1	14:17:48	44.1	0.07	28.5	60	38	37
2015-07-22	22	7	2015	Xavier Aranda	B4	P11	P11	N/A	L3	E:B4_P:P11_Tr1:P11_Tr2:N/A_L3_D:22_M:7_Y:2015	T2	14:27:48	44.6	0.07	28.5	60	38	37
2015-07-22	22	7	2015	Xavier Aranda	B4	P11	P11	N/A	L3	E:B4_P:P11_Tr1:P11_Tr2:N/A_L3_D:22_M:7_Y:2015	T3	14:37:48	44.8	0.07	28.5	60	38	37
2015-07-22	22	7	2015	Beatriz Grau	B4	P12	P12	N/A	L1	E:B4_P:P12_Tr1:P12_Tr2:N/A_L1_D:22_M:7_Y:2015	T0	12:38:21	35.4	0.148	28	10	33	30
2015-07-22	22	7	2015	Beatriz Grau	B4	P12	P12	N/A	L1	E:B4_P:P12_Tr1:P12_Tr2:N/A_L1_D:22_M:7_Y:2015	T1	12:48:21	39.8	0.148	28	10	33	30
2015-07-22	22	7	2015	Beatriz Grau	B4	P12	P12	N/A	L1	E:B4_P:P12_Tr1:P12_Tr2:N/A_L1_D:22_M:7_Y:2015	T2	12:58:21	40.7	0.148	28	10	33	30
2015-07-22	22	7	2015	Beatriz Grau	B4	P12	P12	N/A	L1	E:B4_P:P12_Tr1:P12_Tr2:N/A_L1_D:22_M:7_Y:2015	T3	13:08:21	41.1	0.148	28	10	33	30
2015-07-22	22	7	2015	Sofía	B4	P12	P12	N/A	L2	E:B4_P:P12_Tr1:P12_Tr2:N/A_L2_D:22_M:7_Y:2015	T0	12:38:21	35.4	0.12	27.5	25	33	30
2015-07-22	22	7	2015	Sofía	B4	P12	P12	N/A	L2	E:B4_P:P12_Tr1:P12_Tr2:N/A_L2_D:22_M:7_Y:2015	T1	12:48:21	39.8	0.12	27.5	25	33	30
2015-07-22	22	7	2015	Sofía	B4	P12	P12	N/A	L2	E:B4_P:P12_Tr1:P12_Tr2:N/A_L2_D:22_M:7_Y:2015	T2	12:58:21	41.4	0.12	27.5	25	33	30
2015-07-22	22	7	2015	Sofía	B4	P12	P12	N/A	L2	E:B4_P:P12_Tr1:P12_Tr2:N/A_L2_D:22_M:7_Y:2015	T3	13:08:21	42.3	0.12	27.5	25	33	30
2015-07-22	22	7	2015	Xavier Aranda	B4	P12	P12	N/A	L3	E:B4_P:P12_Tr1:P12_Tr2:N/A_L3_D:22_M:7_Y:2015	T0	12:38:21	34.3	0.12	28	40	33	30
2015-07-22	22	7	2015	Xavier Aranda	B4	P12	P12	N/A	L3	E:B4_P:P12_Tr1:P12_Tr2:N/A_L3_D:22_M:7_Y:2015	T1	12:48:21	40	0.12	28	40	33	30
2015-07-22	22	7	2015	Xavier Aranda	B4	P12	P12	N/A	L3	E:B4_P:P12_Tr1:P12_Tr2:N/A_L3_D:22_M:7_Y:2015	T2	12:58:21	41.3	0.12	28	40	33	30
2015-07-22	22	7	2015	Xavier Aranda	B4	P12	P12	N/A	L3	E:B4_P:P12_Tr1:P12_Tr2:N/A_L3_D:22_M:7_Y:2015	T3	13:08:21	42.9	0.12	28	40	33	30
2015-07-22	22	7	2015	Beatriz Grau	B4	P13	P13	N/A	L1	E:B4_P:P13_Tr1:P13_Tr2:N/A_L1_D:22_M:7_Y:2015	T0	11:37:11	34.2	0.16	26	85	31	30
2015-07-22	22	7	2015	Beatriz Grau	B4	P13	P13	N/A	L1	E:B4_P:P13_Tr1:P13_Tr2:N/A_L1_D:22_M:7_Y:2015	T1	11:47:11	43.3	0.16	26	85	31	30
2015-07-22	22	7	2015	Beatriz Grau	B4	P13	P13	N/A	L1	E:B4_P:P13_Tr1:P13_Tr2:N/A_L1_D:22_M:7_Y:2015	T2	11:57:11	44.3	0.16	26	85	31	30
2015-07-22	22	7	2015	Beatriz Grau	B4	P13	P13	N/A	L1	E:B4_P:P13_Tr1:P13_Tr2:N/A_L1_D:22_M:7_Y:2015	T3	12:07:11	44.9	0.16	26	85	31	30
2015-07-22	22	7	2015	Sofía	B4	P13	P13	N/A	L2	E:B4_P:P13_Tr1:P13_Tr2:N/A_L2_D:22_M:7_Y:2015	T0	11:37:11	34.4	0.09	25.5	80	31	30
2015-07-22	22	7	2015	Sofía	B4	P13	P13	N/A	L2	E:B4_P:P13_Tr1:P13_Tr2:N/A_L2_D:22_M:7_Y:2015	T1	11:47:11	41.1	0.09	25.5	80	31	30
2015-07-22	22	7	2015	Sofía	B4	P13	P13	N/A	L2	E:B4_P:P13_Tr1:P13_Tr2:N/A_L2_D:22_M:7_Y:2015	T2	11:57:11	41.5	0.09	25.5	80	31	30
2015-07-22	22	7	2015	Sofía	B4	P13	P13	N/A	L2	E:B4_P:P13_Tr1:P13_Tr2:N/A_L2_D:22_M:7_Y:2015	T3	12:07:11	41.9	0.09	25.5	80	31	30
2015-07-22	22	7	2015	Xavier Aranda	B4	P13	P13	N/A	L3	E:B4_P:P13_Tr1:P13_Tr2:N/A_L3_D:22_M:7_Y:2015	T0	11:37:11	34.9	0.11	26	100	31	30
2015-07-22	22	7	2015	Xavier Aranda	B4	P13	P13	N/A	L3	E:B4_P:P13_Tr1:P13_Tr2:N/A_L3_D:22_M:7_Y:2015	T1	11:47:11	44.2	0.11	26	100	31	30
2015-07-22	22	7	2015	Xavier Aranda	B4	P13	P13	N/A	L3	E:B4_P:P13_Tr1:P13_Tr2:N/A_L3_D:22_M:7_Y:2015	T2	11:57:11	44.6	0.11	26	100	31	30
2015-07-22	22	7	2015	Xavier Aranda	B4	P13	P13	N/A	L3	E:B4_P:P13_Tr1:P13_Tr2:N/A_L3_D:22_M:7_Y:2015	T3	12:07:11	44.9	0.11	26	100	31	30
2015-07-22	22	7	2015	Beatriz Grau	B4	P14	P14	N/A	L1	E:B4_P:P14_Tr1:P14_Tr2:N/A_L1_D:22_M:7_Y:2015	T0	10:29:06	33.6	0.11	26.5	85	26.5	27
2015-07-22	22	7	2015	Beatriz Grau	B4	P14	P14	N/A	L1	E:B4_P:P14_Tr1:P14_Tr2:N/A_L1_D:22_M:7_Y:2015	T1	10:39:06	41.3	0.11	26.5	85	26.5	27
2015-07-22	22	7	2015	Beatriz Grau	B4	P14	P14	N/A	L1	E:B4_P:P14_Tr1:P14_Tr2:N/A_L1_D:22_M:7_Y:2015	T2	10:49:06	42.6	0.11	26.5	85	26.5	27
2015-07-22	22	7	2015	Beatriz Grau	B4	P14	P14	N/A	L1	E:B4_P:P14_Tr1:P14_Tr2:N/A_L1_D:22_M:7_Y:2015	T3	10:59:06	43.2	0.11	26.5	85	26.5	27
2015-07-22	22	7	2015	Sofía	B4	P14	P14	N/A	L2	E:B4_P:P14_Tr1:P14_Tr2:N/A_L2_D:22_M:7_Y:2015	T0	10:29:06	33.9	0.095	26	85	26.5	27
2015-07-22	22	7	2015	Sofía	B4	P14	P14	N/A	L2	E:B4_P:P14_Tr1:P14_Tr2:N/A_L2_D:22_M:7_Y:2015	T1	10:39:06	39.08	0.095	26	85	26.5	27
2015-07-22	22	7	2015	Sofía	B4	P14	P14	N/A	L2	E:B4_P:P14_Tr1:P14_Tr2:N/A_L2_D:22_M:7_Y:2015	T2	10:49:06	39.8	0.095	26	85	26.5	27
2015-07-22	22	7	2015	Sofía	B4	P14	P14	N/A	L2	E:B4_P:P14_Tr1:P14_Tr2:N/A_L2_D:22_M:7_Y:2015	T3	10:59:06	40.4	0.095	26	85	26.5	27
2015-07-22	22	7	2015	Xavier Aranda	B4	P14	P14	N/A	L3	E:B4_P:P14_Tr1:P14_Tr2:N/A_L3_D:22_M:7_Y:2015	T0	10:29:06	34.7	0.085	26	90	26.5	27
2015-07-22	22	7	2015	Xavier Aranda	B4	P14	P14	N/A	L3	E:B4_P:P14_Tr1:P14_Tr2:N/A_L3_D:22_M:7_Y:2015	T1	10:39:06	42.2	0.085	26	90	26.5	27
2015-07-22	22	7	2015	Xavier Aranda	B4	P14	P14	N/A	L3	E:B4_P:P14_Tr1:P14_Tr2:N/A_L3_D:22_M:7_Y:2015	T2	10:49:06	43.1	0.085	26	90	26.5	27
2015-07-22	22	7	2015	Xavier Aranda	B4	P14	P14	N/A	L3	E:B4_P:P14_Tr1:P14_Tr2:N/A_L3_D:22_M:7_Y:2015	T3	10:59:06	43.6	0.085	26	90	26.5	27
2015-07-22	22	7	2015	Beatriz Grau	B4	P15	P15	N/A	L1	E:B4_P:P15_Tr1:P15_Tr2:N/A_L1_D:22_M:7_Y:2015	T0	15:25:40	37.3	0.115	29	50	34	34
2015-07-22	22	7	2015	Beatriz Grau	B4	P15	P15	N/A	L1	E:B4_P:P15_Tr1:P15_Tr2:N/A_L1_D:22_M:7_Y:2015	T1	15:35:40	43.2	0.115	29	50	34	34
2015-07-22	22	7	2015	Beatriz Grau	B4	P15	P15	N/A	L1	E:B4_P:P15_Tr1:P15_Tr2:N/A_L1_D:22_M:7_Y:2015	T2	15:45:40	44	0.115	29	50	34	34
2015-07-22	22	7	2015	Beatriz Grau	B4	P15	P15	N/A	L1	E:B4_P:P15_Tr1:P15_Tr2:N/A_L1_D:22_M:7_Y:2015	T3	15:55:40	44.2	0.115	29	50	34	34
2015-07-22	22	7	2015	Sofía	B4	P15	P15	N/A	L2	E:B4_P:P15_Tr1:P15_Tr2:N/A_L2_D:22_M:7_Y:2015	T0	15:25:40	37.6	0.145	29	90	34	34
2015-07-22	22	7	2015	Sofía	B4	P15	P15	N/A	L2	E:B4_P:P15_Tr1:P15_Tr2:N/A_L2_D:22_M:7_Y:2015	T1	15:35:40	43.4	0.145	29	90	34	34
2015-07-22	22	7	2015	Sofía	B4	P15	P15	N/A	L2	E:B4_P:P15_Tr1:P15_Tr2:N/A_L2_D:22_M:7_Y:2015	T2	15:45:40	44.2	0.145	29	90	34	34
2015-07-22	22	7	2015	Sofía	B4	P15	P15	N/A	L2	E:B4_P:P15_Tr1:P15_Tr2:N/A_L2_D:22_M:7_Y:2015	T3	15:55:40	44.3	0.145	29	90	34	34
2015-07-22	22	7	2015	Xavier Aranda	B4	P15	P15	N/A	L3	E:B4_P:P15_Tr1:P15_Tr2:N/A_L3_D:22_M:7_Y:2015	T0	15:25:40	37.7	0.13	29	90	34	34
2015-07-22	22	7	2015	Xavier Aranda	B4	P15	P15	N/A	L3	E:B4_P:P15_Tr1:P15_Tr2:N/A_L3_D:22_M:7_Y:2015	T1	15:35:40	43.3	0.13	29	90	34	34
2015-07-22	22	7	2015	Xavier Aranda	B4	P15	P15	N/A	L3	E:B4_P:P15_Tr1:P15_Tr2:N/A_L3_D:22_M:7_Y:2015	T2	15:45:40	44	0.13	29	90	34	34
2015-07-22	22	7	2015	Xavier Aranda	B4	P15	P15	N/A	L3	E:B4_P:P15_Tr1:P15_Tr2:N/A_L3_D:22_M:7_Y:2015	T3	15:55:40	44.5	0.13	29	90	34	34
2015-08-25	25	8	2015	ANDREA	B4	P01	P01	N/A	L1	E:B4_P:P01_Tr1:P01_Tr2:N/A_L1_D:25_M:8_Y:2015	T0	09:46:00	28.5	0.09	21	90	23	23
2015-08-25	25	8	2015	ANDREA	B4	P01	P01	N/A	L1	E:B4_P:P01_Tr1:P01_Tr2:N/A_L1_D:25_M:8_Y:2015	T1	09:56:00	33.9	0.09	21	90	23	23
2015-08-25	25	8	2015	ANDREA	B4	P01	P01	N/A	L1	E:B4_P:P01_Tr1:P01_Tr2:N/A_L1_D:25_M:8_Y:2015	T2	10:06:00	34.8	0.09	21	90	23	23
2015-08-25	25	8	2015	ANDREA	B4	P01	P01	N/A	L1	E:B4_P:P01_Tr1:P01_Tr2:N/A_L1_D:25_M:8_Y:2015	T3	10:16:00	35.8	0.09	21	90	23	23
2015-08-25	25	8	2015	MAITE	B4	P01	P01	N/A	L2	E:B4_P:P01_Tr1:P01_Tr2:N/A_L2_D:25_M:8_Y:2015	T0	09:46:00	28.3	0.08	22	100	23	23
2015-08-25	25	8	2015	MAITE	B4	P01	P01	N/A	L2	E:B4_P:P01_Tr1:P01_Tr2:N/A_L2_D:25_M:8_Y:2015	T1	09:56:00	33.3	0.08	22	100	23	23
2015-08-25	25	8	2015	MAITE	B4	P01	P01	N/A	L2	E:B4_P:P01_Tr1:P01_Tr2:N/A_L2_D:25_M:8_Y:2015	T2	10:06:00	34	0.08	22	100	23	23
2015-08-25	25	8	2015	MAITE	B4	P01	P01	N/A	L2	E:B4_P:P01_Tr1:P01_Tr2:N/A_L2_D:25_M:8_Y:2015	T3	10:16:00	34.8	0.08	22	100	23	23
2015-08-25	25	8	2015	A. ROVIRA	B4	P01	P01	N/A	L3	E:B4_P:P01_Tr1:P01_Tr2:N/A_L3_D:25_M:8_Y:2015	T0	09:46:00	29	0.08	22	100	23	23
2015-08-25	25	8	2015	A. ROVIRA	B4	P01	P01	N/A	L3	E:B4_P:P01_Tr1:P01_Tr2:N/A_L3_D:25_M:8_Y:2015	T1	09:56:00	33.3	0.08	22	100	23	23
2015-08-25	25	8	2015	A. ROVIRA	B4	P01	P01	N/A	L3	E:B4_P:P01_Tr1:P01_Tr2:N/A_L3_D:25_M:8_Y:2015	T2	10:06:00	33.9	0.08	22	100	23	23
2015-08-25	25	8	2015	A. ROVIRA	B4	P01	P01	N/A	L3	E:B4_P:P01_Tr1:P01_Tr2:N/A_L3_D:25_M:8_Y:2015	T3	10:16:00	35	0.08	22	100	23	23
2015-08-25	25	8	2015	ANDREA	B4	P02	P02	N/A	L1	E:B4_P:P02_Tr1:P02_Tr2:N/A_L1_D:25_M:8_Y:2015	T0	14:18:40	32.6	0.135	24.5	100	29	30
2015-08-25	25	8	2015	ANDREA	B4	P02	P02	N/A	L1	E:B4_P:P02_Tr1:P02_Tr2:N/A_L1_D:25_M:8_Y:2015	T1	14:29:30	42.2	0.135	24.5	100	29	30
2015-08-25	25	8	2015	ANDREA	B4	P02	P02	N/A	L1	E:B4_P:P02_Tr1:P02_Tr2:N/A_L1_D:25_M:8_Y:2015	T2	14:39:30	43.2	0.135	24.5	100	29	30
2015-08-25	25	8	2015	ANDREA	B4	P02	P02	N/A	L1	E:B4_P:P02_Tr1:P02_Tr2:N/A_L1_D:25_M:8_Y:2015	T3	14:49:30	43.7	0.135	24.5	100	29	30
2015-08-25	25	8	2015	MAITE	B4	P02	P02	N/A	L2	E:B4_P:P02_Tr1:P02_Tr2:N/A_L2_D:25_M:8_Y:2015	T0	14:18:40	33.5	0.175	24.5	100	29	30
2015-08-25	25	8	2015	MAITE	B4	P02	P02	N/A	L2	E:B4_P:P02_Tr1:P02_Tr2:N/A_L2_D:25_M:8_Y:2015	T1	14:29:30	40.1	0.175	24.5	100	29	30
2015-08-25	25	8	2015	MAITE	B4	P02	P02	N/A	L2	E:B4_P:P02_Tr1:P02_Tr2:N/A_L2_D:25_M:8_Y:2015	T2	14:39:30	40.5	0.175	24.5	100	29	30
2015-08-25	25	8	2015	MAITE	B4	P02	P02	N/A	L2	E:B4_P:P02_Tr1:P02_Tr2:N/A_L2_D:25_M:8_Y:2015	T3	14:49:30	40.7	0.175	24.5	100	29	30
2015-08-25	25	8	2015	A. ROVIRA	B4	P02	P02	N/A	L3	E:B4_P:P02_Tr1:P02_Tr2:N/A_L3_D:25_M:8_Y:2015	T0	14:18:40	33.3	0.16	24.5	100	29	30
2015-08-25	25	8	2015	A. ROVIRA	B4	P02	P02	N/A	L3	E:B4_P:P02_Tr1:P02_Tr2:N/A_L3_D:25_M:8_Y:2015	T1	14:29:30	38.9	0.16	24.5	100	29	30
2015-08-25	25	8	2015	A. ROVIRA	B4	P02	P02	N/A	L3	E:B4_P:P02_Tr1:P02_Tr2:N/A_L3_D:25_M:8_Y:2015	T2	14:39:30	39.5	0.16	24.5	100	29	30
2015-08-25	25	8	2015	A. ROVIRA	B4	P02	P02	N/A	L3	E:B4_P:P02_Tr1:P02_Tr2:N/A_L3_D:25_M:8_Y:2015	T3	14:49:30	40.5	0.16	24.5	100	29	30
2015-08-25	25	8	2015	ANDREA	B4	P03	P03	N/A	L1	E:B4_P:P03_Tr1:P03_Tr2:N/A_L1_D:25_M:8_Y:2015	T0	13:25:00	29.6	0.095	24	90	29	29
2015-08-25	25	8	2015	ANDREA	B4	P03	P03	N/A	L1	E:B4_P:P03_Tr1:P03_Tr2:N/A_L1_D:25_M:8_Y:2015	T1	13:35:00	36.4	0.095	24	90	29	29
2015-08-25	25	8	2015	ANDREA	B4	P03	P03	N/A	L1	E:B4_P:P03_Tr1:P03_Tr2:N/A_L1_D:25_M:8_Y:2015	T2	13:45:00	38.8	0.095	24	90	29	29
2015-08-25	25	8	2015	ANDREA	B4	P03	P03	N/A	L1	E:B4_P:P03_Tr1:P03_Tr2:N/A_L1_D:25_M:8_Y:2015	T3	13:55:00	39.3	0.095	24	90	29	29
2015-08-25	25	8	2015	MAITE	B4	P03	P03	N/A	L2	E:B4_P:P03_Tr1:P03_Tr2:N/A_L2_D:25_M:8_Y:2015	T0	13:25:00	33.4	0.11	24.2	100	29	29
2015-08-25	25	8	2015	MAITE	B4	P03	P03	N/A	L2	E:B4_P:P03_Tr1:P03_Tr2:N/A_L2_D:25_M:8_Y:2015	T1	13:35:00	40.1	0.11	24.2	100	29	29
2015-08-25	25	8	2015	MAITE	B4	P03	P03	N/A	L2	E:B4_P:P03_Tr1:P03_Tr2:N/A_L2_D:25_M:8_Y:2015	T2	13:45:00	40.2	0.11	24.2	100	29	29
2015-08-25	25	8	2015	MAITE	B4	P03	P03	N/A	L2	E:B4_P:P03_Tr1:P03_Tr2:N/A_L2_D:25_M:8_Y:2015	T3	13:55:00	40.5	0.11	24.2	100	29	29
2015-08-25	25	8	2015	A. ROVIRA	B4	P03	P03	N/A	L3	E:B4_P:P03_Tr1:P03_Tr2:N/A_L3_D:25_M:8_Y:2015	T0	13:25:00	33.3	0.1	22	100	29	29
2015-08-25	25	8	2015	A. ROVIRA	B4	P03	P03	N/A	L3	E:B4_P:P03_Tr1:P03_Tr2:N/A_L3_D:25_M:8_Y:2015	T1	13:35:00	38.4	0.1	22	100	29	29
2015-08-25	25	8	2015	A. ROVIRA	B4	P03	P03	N/A	L3	E:B4_P:P03_Tr1:P03_Tr2:N/A_L3_D:25_M:8_Y:2015	T2	13:45:00	39.7	0.1	22	100	29	29
2015-08-25	25	8	2015	A. ROVIRA	B4	P03	P03	N/A	L3	E:B4_P:P03_Tr1:P03_Tr2:N/A_L3_D:25_M:8_Y:2015	T3	13:55:00	40.4	0.11	24.2	100	29	29
2015-08-25	25	8	2015	ANDREA	B4	P04	P04	N/A	L1	E:B4_P:P04_Tr1:P04_Tr2:N/A_L1_D:25_M:8_Y:2015	T0	11:25:15	29.6	0.105	23.5	70	24	27
2015-08-25	25	8	2015	ANDREA	B4	P04	P04	N/A	L1	E:B4_P:P04_Tr1:P04_Tr2:N/A_L1_D:25_M:8_Y:2015	T1	11:35:15	39.1	0.105	23.5	70	24	27
2015-08-25	25	8	2015	ANDREA	B4	P04	P04	N/A	L1	E:B4_P:P04_Tr1:P04_Tr2:N/A_L1_D:25_M:8_Y:2015	T2	11:45:15	41.1	0.105	23.5	70	24	27
2015-08-25	25	8	2015	ANDREA	B4	P04	P04	N/A	L1	E:B4_P:P04_Tr1:P04_Tr2:N/A_L1_D:25_M:8_Y:2015	T3	11:55:15	37	0.105	23.5	70	24	27
2015-08-25	25	8	2015	MAITE	B4	P04	P04	N/A	L2	E:B4_P:P04_Tr1:P04_Tr2:N/A_L2_D:25_M:8_Y:2015	T0	11:25:15	30.2	0.125	23	100	24	27
2015-08-25	25	8	2015	MAITE	B4	P04	P04	N/A	L2	E:B4_P:P04_Tr1:P04_Tr2:N/A_L2_D:25_M:8_Y:2015	T1	11:35:15	40.7	0.125	23	100	24	27
2015-08-25	25	8	2015	MAITE	B4	P04	P04	N/A	L2	E:B4_P:P04_Tr1:P04_Tr2:N/A_L2_D:25_M:8_Y:2015	T2	11:45:15	41.2	0.125	23	100	24	27
2015-08-25	25	8	2015	MAITE	B4	P04	P04	N/A	L2	E:B4_P:P04_Tr1:P04_Tr2:N/A_L2_D:25_M:8_Y:2015	T3	11:55:15	38.2	0.125	23	100	24	27
2015-08-25	25	8	2015	A. ROVIRA	B4	P04	P04	N/A	L3	E:B4_P:P04_Tr1:P04_Tr2:N/A_L3_D:25_M:8_Y:2015	T0	11:25:15	30.1	0.1	22	100	24	27
2015-08-25	25	8	2015	A. ROVIRA	B4	P04	P04	N/A	L3	E:B4_P:P04_Tr1:P04_Tr2:N/A_L3_D:25_M:8_Y:2015	T1	11:35:15	36.9	0.1	22	100	24	27
2015-08-25	25	8	2015	A. ROVIRA	B4	P04	P04	N/A	L3	E:B4_P:P04_Tr1:P04_Tr2:N/A_L3_D:25_M:8_Y:2015	T2	11:45:15	40.6	0.1	22	100	24	27
2015-08-25	25	8	2015	A. ROVIRA	B4	P04	P04	N/A	L3	E:B4_P:P04_Tr1:P04_Tr2:N/A_L3_D:25_M:8_Y:2015	T3	11:55:15	38.5	0.1	22	100	24	27
2015-08-25	25	8	2015	ANDREA	B4	P05	P05	N/A	L1	E:B4_P:P05_Tr1:P05_Tr2:N/A_L1_D:25_M:8_Y:2015	T0	10:35:20	30.3	0.085	22	100	24	25
2015-08-25	25	8	2015	ANDREA	B4	P05	P05	N/A	L1	E:B4_P:P05_Tr1:P05_Tr2:N/A_L1_D:25_M:8_Y:2015	T1	10:45:20	36.4	0.085	22	100	24	25
2015-08-25	25	8	2015	ANDREA	B4	P05	P05	N/A	L1	E:B4_P:P05_Tr1:P05_Tr2:N/A_L1_D:25_M:8_Y:2015	T2	10:55:20	36.8	0.085	22	100	24	25
2015-08-25	25	8	2015	ANDREA	B4	P05	P05	N/A	L1	E:B4_P:P05_Tr1:P05_Tr2:N/A_L1_D:25_M:8_Y:2015	T3	11:05:20	33.8	0.085	22	100	24	25
2015-08-25	25	8	2015	MAITE	B4	P05	P05	N/A	L2	E:B4_P:P05_Tr1:P05_Tr2:N/A_L2_D:25_M:8_Y:2015	T0	10:35:20	33.3	0.09	22	100	24	25
2015-08-25	25	8	2015	MAITE	B4	P05	P05	N/A	L2	E:B4_P:P05_Tr1:P05_Tr2:N/A_L2_D:25_M:8_Y:2015	T1	10:45:20	37.3	0.09	22	100	24	25
2015-08-25	25	8	2015	MAITE	B4	P05	P05	N/A	L2	E:B4_P:P05_Tr1:P05_Tr2:N/A_L2_D:25_M:8_Y:2015	T2	10:55:20	37.6	0.09	22	100	24	25
2015-08-25	25	8	2015	MAITE	B4	P05	P05	N/A	L2	E:B4_P:P05_Tr1:P05_Tr2:N/A_L2_D:25_M:8_Y:2015	T3	11:05:20	35.8	0.09	22	100	24	25
2015-08-25	25	8	2015	A. ROVIRA	B4	P05	P05	N/A	L3	E:B4_P:P05_Tr1:P05_Tr2:N/A_L3_D:25_M:8_Y:2015	T0	10:35:20	29.1	0.08	22	100	24	25
2015-08-25	25	8	2015	A. ROVIRA	B4	P05	P05	N/A	L3	E:B4_P:P05_Tr1:P05_Tr2:N/A_L3_D:25_M:8_Y:2015	T1	10:45:20	34.7	0.08	22	100	24	25
2015-08-25	25	8	2015	A. ROVIRA	B4	P05	P05	N/A	L3	E:B4_P:P05_Tr1:P05_Tr2:N/A_L3_D:25_M:8_Y:2015	T2	10:55:20	35.1	0.08	22	100	24	25
2015-08-25	25	8	2015	A. ROVIRA	B4	P05	P05	N/A	L3	E:B4_P:P05_Tr1:P05_Tr2:N/A_L3_D:25_M:8_Y:2015	T3	11:05:20	32.2	0.08	22	100	24	25
2015-08-25	25	8	2015	Susana Redón	B4	P06	P06	N/A	L1	E:B4_P:P06_Tr1:P06_Tr2:N/A_L1_D:25_M:8_Y:2015	T0	10:54:00	31.4	0.09	22.5	80	26.5	27
2015-08-25	25	8	2015	Susana Redón	B4	P06	P06	N/A	L1	E:B4_P:P06_Tr1:P06_Tr2:N/A_L1_D:25_M:8_Y:2015	T1	11:04:00	34.4	0.09	22.5	80	26.5	27
2015-08-25	25	8	2015	Susana Redón	B4	P06	P06	N/A	L1	E:B4_P:P06_Tr1:P06_Tr2:N/A_L1_D:25_M:8_Y:2015	T2	11:14:00	43.2	0.09	22.5	80	26.5	27
2015-08-25	25	8	2015	Susana Redón	B4	P06	P06	N/A	L1	E:B4_P:P06_Tr1:P06_Tr2:N/A_L1_D:25_M:8_Y:2015	T3	11:24:00	43.2	0.09	22.5	80	26.5	27
2015-08-25	25	8	2015	Marc Viñas	B4	P06	P06	N/A	L2	E:B4_P:P06_Tr1:P06_Tr2:N/A_L2_D:25_M:8_Y:2015	T0	10:54:00	30.9	0.09	22	70	26.5	27
2015-08-25	25	8	2015	Marc Viñas	B4	P06	P06	N/A	L2	E:B4_P:P06_Tr1:P06_Tr2:N/A_L2_D:25_M:8_Y:2015	T1	11:04:00	34	0.09	22	70	26.5	27
2015-08-25	25	8	2015	Marc Viñas	B4	P06	P06	N/A	L2	E:B4_P:P06_Tr1:P06_Tr2:N/A_L2_D:25_M:8_Y:2015	T2	11:14:00	44.5	0.09	22	70	26.5	27
2015-08-25	25	8	2015	Marc Viñas	B4	P06	P06	N/A	L2	E:B4_P:P06_Tr1:P06_Tr2:N/A_L2_D:25_M:8_Y:2015	T3	11:24:00	44.9	0.09	22	70	26.5	27
2015-08-25	25	8	2015	Joan Noguerol	B4	P06	P06	N/A	L3	E:B4_P:P06_Tr1:P06_Tr2:N/A_L3_D:25_M:8_Y:2015	T0	10:54:00	30.3	0.1	22	70	26.5	27
2015-08-25	25	8	2015	Joan Noguerol	B4	P06	P06	N/A	L3	E:B4_P:P06_Tr1:P06_Tr2:N/A_L3_D:25_M:8_Y:2015	T1	11:04:00	33.7	0.1	22	70	26.5	27
2015-08-25	25	8	2015	Joan Noguerol	B4	P06	P06	N/A	L3	E:B4_P:P06_Tr1:P06_Tr2:N/A_L3_D:25_M:8_Y:2015	T2	11:14:00	39.1	0.1	22	70	26.5	27
2015-08-25	25	8	2015	Joan Noguerol	B4	P06	P06	N/A	L3	E:B4_P:P06_Tr1:P06_Tr2:N/A_L3_D:25_M:8_Y:2015	T3	11:24:00	42.6	0.1	22	70	26.5	27
2015-08-25	25	8	2015	Susana Redón	B4	P07	P07	N/A	L1	E:B4_P:P07_Tr1:P07_Tr2:N/A_L1_D:25_M:8_Y:2015	T0	10:03:00	31.9	0.115	21.5	80	25	25
2015-08-25	25	8	2015	Susana Redón	B4	P07	P07	N/A	L1	E:B4_P:P07_Tr1:P07_Tr2:N/A_L1_D:25_M:8_Y:2015	T1	10:13:00	34.9	0.115	21.5	80	25	25
2015-08-25	25	8	2015	Susana Redón	B4	P07	P07	N/A	L1	E:B4_P:P07_Tr1:P07_Tr2:N/A_L1_D:25_M:8_Y:2015	T2	10:23:00	36.4	0.115	21.5	80	25	25
2015-08-25	25	8	2015	Susana Redón	B4	P07	P07	N/A	L1	E:B4_P:P07_Tr1:P07_Tr2:N/A_L1_D:25_M:8_Y:2015	T3	10:33:00	37.5	0.115	21.5	80	25	25
2015-08-25	25	8	2015	Marc Viñas	B4	P07	P07	N/A	L2	E:B4_P:P07_Tr1:P07_Tr2:N/A_L2_D:25_M:8_Y:2015	T0	10:02:00	31.4	0.15	21	70	25	25
2015-08-25	25	8	2015	Marc Viñas	B4	P07	P07	N/A	L2	E:B4_P:P07_Tr1:P07_Tr2:N/A_L2_D:25_M:8_Y:2015	T1	10:13:00	36.2	0.15	21	70	25	25
2015-08-25	25	8	2015	Marc Viñas	B4	P07	P07	N/A	L2	E:B4_P:P07_Tr1:P07_Tr2:N/A_L2_D:25_M:8_Y:2015	T2	10:23:00	36.2	0.15	21	70	25	25
2015-08-25	25	8	2015	Marc Viñas	B4	P07	P07	N/A	L2	E:B4_P:P07_Tr1:P07_Tr2:N/A_L2_D:25_M:8_Y:2015	T3	10:33:00	36.9	0.15	21	70	25	25
2015-08-25	25	8	2015	Joan Noguerol	B4	P07	P07	N/A	L3	E:B4_P:P07_Tr1:P07_Tr2:N/A_L3_D:25_M:8_Y:2015	T0	10:03:00	29.1	0.1	22	80	25	25
2015-08-25	25	8	2015	Joan Noguerol	B4	P07	P07	N/A	L3	E:B4_P:P07_Tr1:P07_Tr2:N/A_L3_D:25_M:8_Y:2015	T1	10:13:00	36.5	0.1	22	80	25	25
2015-08-25	25	8	2015	Joan Noguerol	B4	P07	P07	N/A	L3	E:B4_P:P07_Tr1:P07_Tr2:N/A_L3_D:25_M:8_Y:2015	T2	10:23:00	36.5	0.1	22	80	25	25
2015-08-25	25	8	2015	Joan Noguerol	B4	P07	P07	N/A	L3	E:B4_P:P07_Tr1:P07_Tr2:N/A_L3_D:25_M:8_Y:2015	T3	10:33:00	37	0.1	22	80	25	25
2015-08-25	25	8	2015	Susana Redón	B4	P08	P08	N/A	L1	E:B4_P:P08_Tr1:P08_Tr2:N/A_L1_D:25_M:8_Y:2015	T0	14:28:00	35.2	0.098	22.7	90	29.5	28.5
2015-08-25	25	8	2015	Susana Redón	B4	P08	P08	N/A	L1	E:B4_P:P08_Tr1:P08_Tr2:N/A_L1_D:25_M:8_Y:2015	T1	14:38:00	40.3	0.098	22.7	90	29.5	28.5
2015-08-25	25	8	2015	Susana Redón	B4	P08	P08	N/A	L1	E:B4_P:P08_Tr1:P08_Tr2:N/A_L1_D:25_M:8_Y:2015	T2	14:48:00	40.5	0.098	22.7	90	29.5	28.5
2015-08-25	25	8	2015	Susana Redón	B4	P08	P08	N/A	L1	E:B4_P:P08_Tr1:P08_Tr2:N/A_L1_D:25_M:8_Y:2015	T3	14:58:00	40.6	0.098	22.7	90	29.5	28.5
2015-08-25	25	8	2015	Marc Viñas	B4	P08	P08	N/A	L2	E:B4_P:P08_Tr1:P08_Tr2:N/A_L2_D:25_M:8_Y:2015	T0	14:28:00	34.8	0.06	22.5	85	29.5	28.5
2015-08-25	25	8	2015	Marc Viñas	B4	P08	P08	N/A	L2	E:B4_P:P08_Tr1:P08_Tr2:N/A_L2_D:25_M:8_Y:2015	T1	14:38:00	41.5	0.06	22.5	85	29.5	28.5
2015-08-25	25	8	2015	Marc Viñas	B4	P08	P08	N/A	L2	E:B4_P:P08_Tr1:P08_Tr2:N/A_L2_D:25_M:8_Y:2015	T2	14:48:00	41.9	0.06	22.5	85	29.5	28.5
2015-08-25	25	8	2015	Marc Viñas	B4	P08	P08	N/A	L2	E:B4_P:P08_Tr1:P08_Tr2:N/A_L2_D:25_M:8_Y:2015	T3	14:58:00	42.1	0.06	22.5	85	29.5	28.5
2015-08-25	25	8	2015	Joan Noguerol	B4	P08	P08	N/A	L3	E:B4_P:P08_Tr1:P08_Tr2:N/A_L3_D:25_M:8_Y:2015	T0	14:28:00	34.4	0.07	23	70	29.5	28.5
2015-08-25	25	8	2015	Joan Noguerol	B4	P08	P08	N/A	L3	E:B4_P:P08_Tr1:P08_Tr2:N/A_L3_D:25_M:8_Y:2015	T1	14:38:00	39.3	0.07	23	70	29.5	28.5
2015-08-25	25	8	2015	Joan Noguerol	B4	P08	P08	N/A	L3	E:B4_P:P08_Tr1:P08_Tr2:N/A_L3_D:25_M:8_Y:2015	T2	14:48:00	39.7	0.07	23	70	29.5	28.5
2015-08-25	25	8	2015	Joan Noguerol	B4	P08	P08	N/A	L3	E:B4_P:P08_Tr1:P08_Tr2:N/A_L3_D:25_M:8_Y:2015	T3	14:58:00	39.25	0.07	23	70	29.5	28.5
2015-08-25	25	8	2015	Susana Redón	B4	P09	P09	N/A	L1	E:B4_P:P09_Tr1:P09_Tr2:N/A_L1_D:25_M:8_Y:2015	T0	13:35:00	34.3	0.102	24	80	29.5	28.5
2015-08-25	25	8	2015	Susana Redón	B4	P09	P09	N/A	L1	E:B4_P:P09_Tr1:P09_Tr2:N/A_L1_D:25_M:8_Y:2015	T1	13:45:00	41	0.102	24	80	29.5	28.5
2015-08-25	25	8	2015	Susana Redón	B4	P09	P09	N/A	L1	E:B4_P:P09_Tr1:P09_Tr2:N/A_L1_D:25_M:8_Y:2015	T2	13:55:00	43	0.102	24	80	29.5	28.5
2015-08-25	25	8	2015	Susana Redón	B4	P09	P09	N/A	L1	E:B4_P:P09_Tr1:P09_Tr2:N/A_L1_D:25_M:8_Y:2015	T3	14:05:00	43.4	0.102	24	80	29.5	28.5
2015-08-25	25	8	2015	Marc Viñas	B4	P09	P09	N/A	L2	E:B4_P:P09_Tr1:P09_Tr2:N/A_L2_D:25_M:8_Y:2015	T0	13:35:00	33.1	0.085	22.5	80	29.5	28.5
2015-08-25	25	8	2015	Marc Viñas	B4	P09	P09	N/A	L2	E:B4_P:P09_Tr1:P09_Tr2:N/A_L2_D:25_M:8_Y:2015	T1	13:45:00	39.4	0.085	22.5	80	29.5	28.5
2015-08-25	25	8	2015	Marc Viñas	B4	P09	P09	N/A	L2	E:B4_P:P09_Tr1:P09_Tr2:N/A_L2_D:25_M:8_Y:2015	T2	13:55:00	40.4	0.085	22.5	80	29.5	28.5
2015-08-25	25	8	2015	Marc Viñas	B4	P09	P09	N/A	L2	E:B4_P:P09_Tr1:P09_Tr2:N/A_L2_D:25_M:8_Y:2015	T3	14:05:00	41.9	0.085	22.5	80	29.5	28.5
2015-08-25	25	8	2015	Joan Noguerol	B4	P09	P09	N/A	L3	E:B4_P:P09_Tr1:P09_Tr2:N/A_L3_D:25_M:8_Y:2015	T0	13:35:00	32.5	0.07	23	70	29.5	28.5
2015-08-25	25	8	2015	Joan Noguerol	B4	P09	P09	N/A	L3	E:B4_P:P09_Tr1:P09_Tr2:N/A_L3_D:25_M:8_Y:2015	T1	13:45:00	41.4	0.07	23	70	29.5	28.5
2015-08-25	25	8	2015	Joan Noguerol	B4	P09	P09	N/A	L3	E:B4_P:P09_Tr1:P09_Tr2:N/A_L3_D:25_M:8_Y:2015	T2	13:55:00	42.9	0.07	23	70	29.5	28.5
2015-08-25	25	8	2015	Joan Noguerol	B4	P09	P09	N/A	L3	E:B4_P:P09_Tr1:P09_Tr2:N/A_L3_D:25_M:8_Y:2015	T3	14:05:00	43.4	0.07	23	70	29.5	28.5
2015-08-25	25	8	2015	Susana Redón	B4	P10	P10	N/A	L1	E:B4_P:P10_Tr1:P10_Tr2:N/A_L1_D:25_M:8_Y:2015	T0	11:48:00	31.5	0.04	22	90	28.5	27
2015-08-25	25	8	2015	Susana Redón	B4	P10	P10	N/A	L1	E:B4_P:P10_Tr1:P10_Tr2:N/A_L1_D:25_M:8_Y:2015	T1	11:58:00	31.9	0.04	22	90	28.5	27
2015-08-25	25	8	2015	Susana Redón	B4	P10	P10	N/A	L1	E:B4_P:P10_Tr1:P10_Tr2:N/A_L1_D:25_M:8_Y:2015	T2	12:08:00	34.5	0.04	22	90	28.5	27
2015-08-25	25	8	2015	Susana Redón	B4	P10	P10	N/A	L1	E:B4_P:P10_Tr1:P10_Tr2:N/A_L1_D:25_M:8_Y:2015	T3	12:18:00	39.2	0.04	22	90	28.5	27
2015-08-25	25	8	2015	Marc Viñas	B4	P10	P10	N/A	L2	E:B4_P:P10_Tr1:P10_Tr2:N/A_L2_D:25_M:8_Y:2015	T0	11:48:00	33.8	0.055	21.5	80	28.5	27
2015-08-25	25	8	2015	Marc Viñas	B4	P10	P10	N/A	L2	E:B4_P:P10_Tr1:P10_Tr2:N/A_L2_D:25_M:8_Y:2015	T1	11:58:00	40.4	0.055	21.5	80	28.5	27
2015-08-25	25	8	2015	Marc Viñas	B4	P10	P10	N/A	L2	E:B4_P:P10_Tr1:P10_Tr2:N/A_L2_D:25_M:8_Y:2015	T2	12:08:00	41.4	0.055	21.5	80	28.5	27
2015-08-25	25	8	2015	Marc Viñas	B4	P10	P10	N/A	L2	E:B4_P:P10_Tr1:P10_Tr2:N/A_L2_D:25_M:8_Y:2015	T3	12:18:00	41.8	0.055	21.5	80	28.5	27
2015-08-25	25	8	2015	Joan Noguerol	B4	P10	P10	N/A	L3	E:B4_P:P10_Tr1:P10_Tr2:N/A_L3_D:25_M:8_Y:2015	T0	11:48:00	31.1	0.1	21	70	28.5	27
2015-08-25	25	8	2015	Joan Noguerol	B4	P10	P10	N/A	L3	E:B4_P:P10_Tr1:P10_Tr2:N/A_L3_D:25_M:8_Y:2015	T1	11:58:00	37.7	0.1	21	70	28.5	27
2015-08-25	25	8	2015	Joan Noguerol	B4	P10	P10	N/A	L3	E:B4_P:P10_Tr1:P10_Tr2:N/A_L3_D:25_M:8_Y:2015	T2	12:08:00	38.4	0.1	21	70	28.5	27
2015-08-25	25	8	2015	Joan Noguerol	B4	P10	P10	N/A	L3	E:B4_P:P10_Tr1:P10_Tr2:N/A_L3_D:25_M:8_Y:2015	T3	12:18:00	39.1	0.1	21	70	28.5	27
2015-08-25	25	8	2015	B. Grau	B4	P11	P11	N/A	L1	E:B4_P:P11_Tr1:P11_Tr2:N/A_L1_D:25_M:8_Y:2015	T0	10:02:04	24.8	0.12	25	30	21	24
2015-08-25	25	8	2015	B. Grau	B4	P11	P11	N/A	L1	E:B4_P:P11_Tr1:P11_Tr2:N/A_L1_D:25_M:8_Y:2015	T1	10:12:04	36.1	0.12	25	30	21	24
2015-08-25	25	8	2015	B. Grau	B4	P11	P11	N/A	L1	E:B4_P:P11_Tr1:P11_Tr2:N/A_L1_D:25_M:8_Y:2015	T2	10:22:04	39.9	0.12	25	30	21	24
2015-08-25	25	8	2015	B. Grau	B4	P11	P11	N/A	L1	E:B4_P:P11_Tr1:P11_Tr2:N/A_L1_D:25_M:8_Y:2015	T3	10:32:04	40.1	0.12	25	30	21	24
2015-08-25	25	8	2015	S. Rivaes	B4	P11	P11	N/A	L2	E:B4_P:P11_Tr1:P11_Tr2:N/A_L2_D:25_M:8_Y:2015	T0	10:02:04	24.7	0.11	24	70	21	24
2015-08-25	25	8	2015	S. Rivaes	B4	P11	P11	N/A	L2	E:B4_P:P11_Tr1:P11_Tr2:N/A_L2_D:25_M:8_Y:2015	T1	10:12:04	28.3	0.11	24	70	21	24
2015-08-25	25	8	2015	S. Rivaes	B4	P11	P11	N/A	L2	E:B4_P:P11_Tr1:P11_Tr2:N/A_L2_D:25_M:8_Y:2015	T2	10:22:04	43.5	0.11	24	70	21	24
2015-08-25	25	8	2015	S. Rivaes	B4	P11	P11	N/A	L2	E:B4_P:P11_Tr1:P11_Tr2:N/A_L2_D:25_M:8_Y:2015	T3	10:32:04	43.5	0.11	24	70	21	24
2015-08-25	25	8	2015	I. Funes	B4	P11	P11	N/A	L3	E:B4_P:P11_Tr1:P11_Tr2:N/A_L3_D:25_M:8_Y:2015	T0	10:02:04	24.6	0.11	24	70	21	24
2015-08-25	25	8	2015	I. Funes	B4	P11	P11	N/A	L3	E:B4_P:P11_Tr1:P11_Tr2:N/A_L3_D:25_M:8_Y:2015	T1	10:12:04	34.3	0.11	24	70	21	24
2015-08-25	25	8	2015	I. Funes	B4	P11	P11	N/A	L3	E:B4_P:P11_Tr1:P11_Tr2:N/A_L3_D:25_M:8_Y:2015	T2	10:22:04	38.1	0.11	24	70	21	24
2015-08-25	25	8	2015	I. Funes	B4	P11	P11	N/A	L3	E:B4_P:P11_Tr1:P11_Tr2:N/A_L3_D:25_M:8_Y:2015	T3	10:32:04	38.6	0.11	24	70	21	24
2015-08-25	25	8	2015	B. Grau	B4	P12	P12	N/A	L1	E:B4_P:P12_Tr1:P12_Tr2:N/A_L1_D:25_M:8_Y:2015	T0	13:21:21	34.3	0.135	24	10	28	27
2015-08-25	25	8	2015	B. Grau	B4	P12	P12	N/A	L1	E:B4_P:P12_Tr1:P12_Tr2:N/A_L1_D:25_M:8_Y:2015	T1	13:31:21	41.5	0.135	24	10	28	27
2015-08-25	25	8	2015	B. Grau	B4	P12	P12	N/A	L1	E:B4_P:P12_Tr1:P12_Tr2:N/A_L1_D:25_M:8_Y:2015	T2	13:41:21	41.9	0.135	24	10	28	27
2015-08-25	25	8	2015	B. Grau	B4	P12	P12	N/A	L1	E:B4_P:P12_Tr1:P12_Tr2:N/A_L1_D:25_M:8_Y:2015	T3	13:51:21	42.3	0.135	24	10	28	27
2015-08-25	25	8	2015	S. Rivaes	B4	P12	P12	N/A	L2	E:B4_P:P12_Tr1:P12_Tr2:N/A_L2_D:25_M:8_Y:2015	T0	13:21:21	33.3	0.11	24	25	28	27
2015-08-25	25	8	2015	S. Rivaes	B4	P12	P12	N/A	L2	E:B4_P:P12_Tr1:P12_Tr2:N/A_L2_D:25_M:8_Y:2015	T1	13:31:21	42.3	0.11	24	25	28	27
2015-08-25	25	8	2015	S. Rivaes	B4	P12	P12	N/A	L2	E:B4_P:P12_Tr1:P12_Tr2:N/A_L2_D:25_M:8_Y:2015	T2	13:41:21	44	0.11	24	25	28	27
2015-08-25	25	8	2015	S. Rivaes	B4	P12	P12	N/A	L2	E:B4_P:P12_Tr1:P12_Tr2:N/A_L2_D:25_M:8_Y:2015	T3	13:51:21	43.5	0.11	24	25	28	27
2015-08-25	25	8	2015	I. Funes	B4	P12	P12	N/A	L3	E:B4_P:P12_Tr1:P12_Tr2:N/A_L3_D:25_M:8_Y:2015	T0	13:21:21	32.6	0.105	24	50	28	27
2015-08-25	25	8	2015	I. Funes	B4	P12	P12	N/A	L3	E:B4_P:P12_Tr1:P12_Tr2:N/A_L3_D:25_M:8_Y:2015	T1	13:31:21	38.9	0.105	24	50	28	27
2015-08-25	25	8	2015	I. Funes	B4	P12	P12	N/A	L3	E:B4_P:P12_Tr1:P12_Tr2:N/A_L3_D:25_M:8_Y:2015	T2	13:41:21	40.4	0.105	24	50	28	27
2015-08-25	25	8	2015	I. Funes	B4	P12	P12	N/A	L3	E:B4_P:P12_Tr1:P12_Tr2:N/A_L3_D:25_M:8_Y:2015	T3	13:51:21	40.1	0.105	24	50	28	27
2015-08-25	25	8	2015	Susana	B4	P13	P13	N/A	L1	E:B4_P:P13_Tr1:P13_Tr2:N/A_L1_D:25_M:8_Y:2015	T0	12:41:00	33.1	0.148	22.7	90	28	28
2015-08-25	25	8	2015	Susana	B4	P13	P13	N/A	L1	E:B4_P:P13_Tr1:P13_Tr2:N/A_L1_D:25_M:8_Y:2015	T1	12:51:00	40.9	0.148	22.7	90	28	28
2015-08-25	25	8	2015	Susana	B4	P13	P13	N/A	L1	E:B4_P:P13_Tr1:P13_Tr2:N/A_L1_D:25_M:8_Y:2015	T2	13:01:00	42.3	0.148	22.7	90	28	28
2015-08-25	25	8	2015	Susana	B4	P13	P13	N/A	L1	E:B4_P:P13_Tr1:P13_Tr2:N/A_L1_D:25_M:8_Y:2015	T3	13:11:00	41.8	0.148	22.7	90	28	28
2015-08-25	25	8	2015	Marc Viñas	B4	P13	P13	N/A	L2	E:B4_P:P13_Tr1:P13_Tr2:N/A_L2_D:25_M:8_Y:2015	T0	12:41:00	32.9	0.12	22.5	85	28	28
2015-08-25	25	8	2015	Marc Viñas	B4	P13	P13	N/A	L2	E:B4_P:P13_Tr1:P13_Tr2:N/A_L2_D:25_M:8_Y:2015	T1	12:51:00	37.9	0.12	22.5	85	28	28
2015-08-25	25	8	2015	Marc Viñas	B4	P13	P13	N/A	L2	E:B4_P:P13_Tr1:P13_Tr2:N/A_L2_D:25_M:8_Y:2015	T2	13:01:00	39	0.12	22.5	85	28	28
2015-08-25	25	8	2015	Marc Viñas	B4	P13	P13	N/A	L2	E:B4_P:P13_Tr1:P13_Tr2:N/A_L2_D:25_M:8_Y:2015	T3	13:11:00	39.7	0.12	22.5	85	28	28
2015-08-25	25	8	2015	Joan Noguerol	B4	P13	P13	N/A	L3	E:B4_P:P13_Tr1:P13_Tr2:N/A_L3_D:25_M:8_Y:2015	T0	12:41:00	30.9	0.15	22	80	28	28
2015-08-25	25	8	2015	Joan Noguerol	B4	P13	P13	N/A	L3	E:B4_P:P13_Tr1:P13_Tr2:N/A_L3_D:25_M:8_Y:2015	T1	12:51:00	41.1	0.15	22	80	28	28
2015-08-25	25	8	2015	Joan Noguerol	B4	P13	P13	N/A	L3	E:B4_P:P13_Tr1:P13_Tr2:N/A_L3_D:25_M:8_Y:2015	T2	13:01:00	41.5	0.15	22	80	28	28
2015-08-25	25	8	2015	Joan Noguerol	B4	P13	P13	N/A	L3	E:B4_P:P13_Tr1:P13_Tr2:N/A_L3_D:25_M:8_Y:2015	T3	13:11:00	44.7	0.15	22	80	28	28
2015-08-25	25	8	2015	B. Grau	B4	P14	P14	N/A	L1	E:B4_P:P14_Tr1:P14_Tr2:N/A_L1_D:25_M:8_Y:2015	T0	12:00:00	34.5	0.14	24	90	27	28
2015-08-25	25	8	2015	B. Grau	B4	P14	P14	N/A	L1	E:B4_P:P14_Tr1:P14_Tr2:N/A_L1_D:25_M:8_Y:2015	T1	12:10:00	42.8	0.14	24	90	27	28
2015-08-25	25	8	2015	B. Grau	B4	P14	P14	N/A	L1	E:B4_P:P14_Tr1:P14_Tr2:N/A_L1_D:25_M:8_Y:2015	T2	12:20:00	43.2	0.14	24	90	27	28
2015-08-25	25	8	2015	B. Grau	B4	P14	P14	N/A	L1	E:B4_P:P14_Tr1:P14_Tr2:N/A_L1_D:25_M:8_Y:2015	T3	12:30:00	43.3	0.14	24	90	27	28
2015-08-25	25	8	2015	S. Rivaes	B4	P14	P14	N/A	L2	E:B4_P:P14_Tr1:P14_Tr2:N/A_L2_D:25_M:8_Y:2015	T0	12:00:00	36.7	0.125	24	70	27	28
2015-08-25	25	8	2015	S. Rivaes	B4	P14	P14	N/A	L2	E:B4_P:P14_Tr1:P14_Tr2:N/A_L2_D:25_M:8_Y:2015	T1	12:10:00	42.3	0.125	24	70	27	28
2015-08-25	25	8	2015	S. Rivaes	B4	P14	P14	N/A	L2	E:B4_P:P14_Tr1:P14_Tr2:N/A_L2_D:25_M:8_Y:2015	T2	12:20:00	42.4	0.125	24	70	27	28
2015-08-25	25	8	2015	S. Rivaes	B4	P14	P14	N/A	L2	E:B4_P:P14_Tr1:P14_Tr2:N/A_L2_D:25_M:8_Y:2015	T3	12:30:00	41.8	0.125	24	70	27	28
2015-08-25	25	8	2015	I. Funes	B4	P14	P14	N/A	L3	E:B4_P:P14_Tr1:P14_Tr2:N/A_L3_D:25_M:8_Y:2015	T0	12:00:00	34.4	0.125	24	60	27	28
2015-08-25	25	8	2015	I. Funes	B4	P14	P14	N/A	L3	E:B4_P:P14_Tr1:P14_Tr2:N/A_L3_D:25_M:8_Y:2015	T1	12:10:00	42.3	0.125	24	60	27	28
2015-08-25	25	8	2015	I. Funes	B4	P14	P14	N/A	L3	E:B4_P:P14_Tr1:P14_Tr2:N/A_L3_D:25_M:8_Y:2015	T2	12:20:00	43	0.125	24	60	27	28
2015-08-25	25	8	2015	I. Funes	B4	P14	P14	N/A	L3	E:B4_P:P14_Tr1:P14_Tr2:N/A_L3_D:25_M:8_Y:2015	T3	12:30:00	42.4	0.125	24	60	27	28
2015-08-25	25	8	2015	ANDREA	B4	P15	P15	N/A	L1	E:B4_P:P15_Tr1:P15_Tr2:N/A_L1_D:25_M:8_Y:2015	T0	12:22:30	31.8	0.14	24	65	27	26
2015-08-25	25	8	2015	ANDREA	B4	P15	P15	N/A	L1	E:B4_P:P15_Tr1:P15_Tr2:N/A_L1_D:25_M:8_Y:2015	T1	12:32:30	41.9	0.14	24	65	27	26
2015-08-25	25	8	2015	ANDREA	B4	P15	P15	N/A	L1	E:B4_P:P15_Tr1:P15_Tr2:N/A_L1_D:25_M:8_Y:2015	T2	12:42:30	43	0.14	24	65	27	26
2015-08-25	25	8	2015	ANDREA	B4	P15	P15	N/A	L1	E:B4_P:P15_Tr1:P15_Tr2:N/A_L1_D:25_M:8_Y:2015	T3	12:52:30	43.5	0.14	24	65	27	26
2015-08-25	25	8	2015	MAITE	B4	P15	P15	N/A	L2	E:B4_P:P15_Tr1:P15_Tr2:N/A_L2_D:25_M:8_Y:2015	T0	12:22:30	33.1	0.125	23	100	27	26
2015-08-25	25	8	2015	MAITE	B4	P15	P15	N/A	L2	E:B4_P:P15_Tr1:P15_Tr2:N/A_L2_D:25_M:8_Y:2015	T1	12:32:30	40.7	0.125	23	100	27	26
2015-08-25	25	8	2015	MAITE	B4	P15	P15	N/A	L2	E:B4_P:P15_Tr1:P15_Tr2:N/A_L2_D:25_M:8_Y:2015	T2	12:42:30	42	0.125	23	100	27	26
2015-08-25	25	8	2015	MAITE	B4	P15	P15	N/A	L2	E:B4_P:P15_Tr1:P15_Tr2:N/A_L2_D:25_M:8_Y:2015	T3	12:52:30	42.4	0.125	23	100	27	26
2015-08-25	25	8	2015	A. ROVIRA	B4	P15	P15	N/A	L3	E:B4_P:P15_Tr1:P15_Tr2:N/A_L3_D:25_M:8_Y:2015	T0	12:22:30	30.4	0.135	23	100	27	26
2015-08-25	25	8	2015	A. ROVIRA	B4	P15	P15	N/A	L3	E:B4_P:P15_Tr1:P15_Tr2:N/A_L3_D:25_M:8_Y:2015	T1	12:32:30	40.8	0.135	23	100	27	26
2015-08-25	25	8	2015	A. ROVIRA	B4	P15	P15	N/A	L3	E:B4_P:P15_Tr1:P15_Tr2:N/A_L3_D:25_M:8_Y:2015	T2	12:42:30	42.7	0.135	23	100	27	26
2015-08-25	25	8	2015	A. ROVIRA	B4	P15	P15	N/A	L3	E:B4_P:P15_Tr1:P15_Tr2:N/A_L3_D:25_M:8_Y:2015	T3	12:52:30	43.5	0.135	23	100	27	26
2015-09-09	9	9	2015	SOFIA	B4	P01	P01	N/A	L1	E:B4_P:P01_Tr1:P01_Tr2:N/A_L1_D:9_M:9_Y:2015	T0	10:35:00	29	0.06	20.6	75	21.8	23
2015-09-09	9	9	2015	SOFIA	B4	P01	P01	N/A	L1	E:B4_P:P01_Tr1:P01_Tr2:N/A_L1_D:9_M:9_Y:2015	T1	10:45:00	35.1	0.06	20.6	75	21.8	23
2015-09-09	9	9	2015	SOFIA	B4	P01	P01	N/A	L1	E:B4_P:P01_Tr1:P01_Tr2:N/A_L1_D:9_M:9_Y:2015	T2	10:55:00	37.3	0.06	20.6	75	21.8	23
2015-09-09	9	9	2015	SOFIA	B4	P01	P01	N/A	L1	E:B4_P:P01_Tr1:P01_Tr2:N/A_L1_D:9_M:9_Y:2015	T3	11:05:00	37.9	0.06	20.6	75	21.8	23
2015-09-09	9	9	2015	LLUÍS	B4	P01	P01	N/A	L2	E:B4_P:P01_Tr1:P01_Tr2:N/A_L2_D:9_M:9_Y:2015	T0	10:37:00	26.5	0.07	21	75	21.8	23
2015-09-09	9	9	2015	LLUÍS	B4	P01	P01	N/A	L2	E:B4_P:P01_Tr1:P01_Tr2:N/A_L2_D:9_M:9_Y:2015	T1	10:47:00	33.6	0.07	21	75	21.8	23
2015-09-09	9	9	2015	LLUÍS	B4	P01	P01	N/A	L2	E:B4_P:P01_Tr1:P01_Tr2:N/A_L2_D:9_M:9_Y:2015	T2	10:57:00	35.9	0.07	21	75	21.8	23
2015-09-09	9	9	2015	LLUÍS	B4	P01	P01	N/A	L2	E:B4_P:P01_Tr1:P01_Tr2:N/A_L2_D:9_M:9_Y:2015	T3	11:07:00	36.6	0.07	21	75	21.8	23
2015-09-09	9	9	2015	LLUÍS	B4	P01	P01	N/A	L3	E:B4_P:P01_Tr1:P01_Tr2:N/A_L3_D:9_M:9_Y:2015	T0	10:35:00	28.2	0.07	20.3	75	21.8	23
2015-09-09	9	9	2015	LLUÍS	B4	P01	P01	N/A	L3	E:B4_P:P01_Tr1:P01_Tr2:N/A_L3_D:9_M:9_Y:2015	T1	10:45:00	34.5	0.07	20.3	75	21.8	23
2015-09-09	9	9	2015	LLUÍS	B4	P01	P01	N/A	L3	E:B4_P:P01_Tr1:P01_Tr2:N/A_L3_D:9_M:9_Y:2015	T2	10:55:00	36.8	0.07	20.3	75	21.8	23
2015-09-09	9	9	2015	LLUÍS	B4	P01	P01	N/A	L3	E:B4_P:P01_Tr1:P01_Tr2:N/A_L3_D:9_M:9_Y:2015	T3	11:05:00	37.7	0.07	20.3	75	21.8	23
2015-09-23	23	9	2015	vikki	B4	P01	P01	N/A	L1	E:B4_P:P01_Tr1:P01_Tr2:N/A_L1_D:23_M:9_Y:2015	T0	11:43:16	24.5	0.1	19	35	22	23
2015-09-23	23	9	2015	vikki	B4	P01	P01	N/A	L1	E:B4_P:P01_Tr1:P01_Tr2:N/A_L1_D:23_M:9_Y:2015	T1	11:53:16	30.4	0.1	19	35	22	23
2015-09-23	23	9	2015	vikki	B4	P01	P01	N/A	L1	E:B4_P:P01_Tr1:P01_Tr2:N/A_L1_D:23_M:9_Y:2015	T2	12:03:16	32.4	0.1	19	35	22	23
2015-09-23	23	9	2015	vikki	B4	P01	P01	N/A	L1	E:B4_P:P01_Tr1:P01_Tr2:N/A_L1_D:23_M:9_Y:2015	T3	12:13:16	33.6	0.1	19	35	22	23
2015-09-23	23	9	2015	MAITE	B4	P01	P01	N/A	L2	E:B4_P:P01_Tr1:P01_Tr2:N/A_L2_D:23_M:9_Y:2015	T0	11:43:16	24.5	0.09	19	50	22	23
2015-09-23	23	9	2015	MAITE	B4	P01	P01	N/A	L2	E:B4_P:P01_Tr1:P01_Tr2:N/A_L2_D:23_M:9_Y:2015	T1	11:53:16	31.6	0.09	19	50	22	23
2015-09-23	23	9	2015	MAITE	B4	P01	P01	N/A	L2	E:B4_P:P01_Tr1:P01_Tr2:N/A_L2_D:23_M:9_Y:2015	T2	12:03:16	33.8	0.09	19	50	22	23
2015-09-23	23	9	2015	MAITE	B4	P01	P01	N/A	L2	E:B4_P:P01_Tr1:P01_Tr2:N/A_L2_D:23_M:9_Y:2015	T3	12:13:16	35.2	0.09	19	50	22	23
2015-09-23	23	9	2015	A. ROVIRA	B4	P01	P01	N/A	L3	E:B4_P:P01_Tr1:P01_Tr2:N/A_L3_D:23_M:9_Y:2015	T0	11:43:16	24.3	0.03	19	45	22	23
2015-09-23	23	9	2015	A. ROVIRA	B4	P01	P01	N/A	L3	E:B4_P:P01_Tr1:P01_Tr2:N/A_L3_D:23_M:9_Y:2015	T1	11:53:16	32.5	0.03	19	45	22	23
2015-09-23	23	9	2015	A. ROVIRA	B4	P01	P01	N/A	L3	E:B4_P:P01_Tr1:P01_Tr2:N/A_L3_D:23_M:9_Y:2015	T2	12:03:16	34.1	0.03	19	45	22	23
2015-09-23	23	9	2015	A. ROVIRA	B4	P01	P01	N/A	L3	E:B4_P:P01_Tr1:P01_Tr2:N/A_L3_D:23_M:9_Y:2015	T3	12:13:16	36	0.03	19	45	22	23
2015-09-23	23	9	2015	vikki	B4	P02	P02	N/A	L1	E:B4_P:P02_Tr1:P02_Tr2:N/A_L1_D:23_M:9_Y:2015	T0	12:31:30	26.9	0.09	19	60	23	24
2015-09-23	23	9	2015	vikki	B4	P02	P02	N/A	L1	E:B4_P:P02_Tr1:P02_Tr2:N/A_L1_D:23_M:9_Y:2015	T1	12:41:30	38.6	0.09	19	60	23	24
2015-09-23	23	9	2015	vikki	B4	P02	P02	N/A	L1	E:B4_P:P02_Tr1:P02_Tr2:N/A_L1_D:23_M:9_Y:2015	T2	12:51:30	40.7	0.09	19	60	23	24
2015-09-23	23	9	2015	vikki	B4	P02	P02	N/A	L1	E:B4_P:P02_Tr1:P02_Tr2:N/A_L1_D:23_M:9_Y:2015	T3	13:01:30	42	0.09	19	60	23	24
2015-09-23	23	9	2015	MAITE	B4	P02	P02	N/A	L2	E:B4_P:P02_Tr1:P02_Tr2:N/A_L2_D:23_M:9_Y:2015	T0	12:31:30	26.9	0.03	20	80	23	24
2015-09-23	23	9	2015	MAITE	B4	P02	P02	N/A	L2	E:B4_P:P02_Tr1:P02_Tr2:N/A_L2_D:23_M:9_Y:2015	T1	12:41:30	37.4	0.03	20	80	23	24
2015-09-23	23	9	2015	MAITE	B4	P02	P02	N/A	L2	E:B4_P:P02_Tr1:P02_Tr2:N/A_L2_D:23_M:9_Y:2015	T2	12:51:30	39.5	0.03	20	80	23	24
2015-09-23	23	9	2015	MAITE	B4	P02	P02	N/A	L2	E:B4_P:P02_Tr1:P02_Tr2:N/A_L2_D:23_M:9_Y:2015	T3	13:01:30	40.1	0.03	20	80	23	24
2015-09-23	23	9	2015	A. ROVIRA	B4	P02	P02	N/A	L3	E:B4_P:P02_Tr1:P02_Tr2:N/A_L3_D:23_M:9_Y:2015	T0	12:31:30	26.4	0.1	19	70	23	24
2015-09-23	23	9	2015	A. ROVIRA	B4	P02	P02	N/A	L3	E:B4_P:P02_Tr1:P02_Tr2:N/A_L3_D:23_M:9_Y:2015	T1	12:41:30	37.5	0.1	19	70	23	24
2015-09-23	23	9	2015	A. ROVIRA	B4	P02	P02	N/A	L3	E:B4_P:P02_Tr1:P02_Tr2:N/A_L3_D:23_M:9_Y:2015	T2	12:51:30	38.5	0.1	19	70	23	24
2015-09-23	23	9	2015	A. ROVIRA	B4	P02	P02	N/A	L3	E:B4_P:P02_Tr1:P02_Tr2:N/A_L3_D:23_M:9_Y:2015	T3	13:01:30	39.1	0.1	19	70	23	24
2015-09-23	23	9	2015	vikki	B4	P03	P03	N/A	L1	E:B4_P:P03_Tr1:P03_Tr2:N/A_L1_D:23_M:9_Y:2015	T0	13:22:45	25.1	0.03	18	90	23.5	25
2015-09-23	23	9	2015	vikki	B4	P03	P03	N/A	L1	E:B4_P:P03_Tr1:P03_Tr2:N/A_L1_D:23_M:9_Y:2015	T1	13:32:45	32.6	0.03	18	90	23.5	25
2015-09-23	23	9	2015	vikki	B4	P03	P03	N/A	L1	E:B4_P:P03_Tr1:P03_Tr2:N/A_L1_D:23_M:9_Y:2015	T2	13:42:45	34.8	0.03	18	90	23.5	25
2015-09-23	23	9	2015	vikki	B4	P03	P03	N/A	L1	E:B4_P:P03_Tr1:P03_Tr2:N/A_L1_D:23_M:9_Y:2015	T3	13:52:45	36.5	0.03	18	90	23.5	25
2015-09-23	23	9	2015	MAITE	B4	P03	P03	N/A	L2	E:B4_P:P03_Tr1:P03_Tr2:N/A_L2_D:23_M:9_Y:2015	T0	13:22:45	24.8	0.1	18	100	23.5	25
2015-09-23	23	9	2015	MAITE	B4	P03	P03	N/A	L2	E:B4_P:P03_Tr1:P03_Tr2:N/A_L2_D:23_M:9_Y:2015	T1	13:32:45	32.2	0.1	18	100	23.5	25
2015-09-23	23	9	2015	MAITE	B4	P03	P03	N/A	L2	E:B4_P:P03_Tr1:P03_Tr2:N/A_L2_D:23_M:9_Y:2015	T2	13:42:45	33.8	0.1	18	100	23.5	25
2015-09-23	23	9	2015	MAITE	B4	P03	P03	N/A	L2	E:B4_P:P03_Tr1:P03_Tr2:N/A_L2_D:23_M:9_Y:2015	T3	13:52:45	35.6	0.1	18	100	23.5	25
2015-09-23	23	9	2015	A. ROVIRA	B4	P03	P03	N/A	L3	E:B4_P:P03_Tr1:P03_Tr2:N/A_L3_D:23_M:9_Y:2015	T0	13:22:45	27.8	0.09	19	100	23.5	25
2015-09-23	23	9	2015	A. ROVIRA	B4	P03	P03	N/A	L3	E:B4_P:P03_Tr1:P03_Tr2:N/A_L3_D:23_M:9_Y:2015	T1	13:32:45	27.8	0.09	19	100	23.5	25
2015-09-23	23	9	2015	A. ROVIRA	B4	P03	P03	N/A	L3	E:B4_P:P03_Tr1:P03_Tr2:N/A_L3_D:23_M:9_Y:2015	T2	13:42:45	27.8	0.09	19	100	23.5	25
2015-09-23	23	9	2015	A. ROVIRA	B4	P03	P03	N/A	L3	E:B4_P:P03_Tr1:P03_Tr2:N/A_L3_D:23_M:9_Y:2015	T3	13:52:45	27.8	0.09	19	100	23.5	25
2015-09-23	23	9	2015	MAITE	B4	P04	P04	N/A	L1	E:B4_P:P04_Tr1:P04_Tr2:N/A_L1_D:23_M:9_Y:2015	T0	10:02:09	18.2	0.03	19	0	19	20
2015-09-23	23	9	2015	MAITE	B4	P04	P04	N/A	L1	E:B4_P:P04_Tr1:P04_Tr2:N/A_L1_D:23_M:9_Y:2015	T1	10:12:09	19.2	0.03	19	0	19	20
2015-09-23	23	9	2015	MAITE	B4	P04	P04	N/A	L1	E:B4_P:P04_Tr1:P04_Tr2:N/A_L1_D:23_M:9_Y:2015	T2	10:22:09	19.7	0.03	19	0	19	20
2015-09-23	23	9	2015	MAITE	B4	P04	P04	N/A	L1	E:B4_P:P04_Tr1:P04_Tr2:N/A_L1_D:23_M:9_Y:2015	T3	10:32:09	20.3	0.03	19	0	19	20
2015-09-23	23	9	2015	vikki	B4	P04	P04	N/A	L2	E:B4_P:P04_Tr1:P04_Tr2:N/A_L2_D:23_M:9_Y:2015	T0	10:02:09	18.3	0.1	21	0	19	20
2015-09-23	23	9	2015	vikki	B4	P04	P04	N/A	L2	E:B4_P:P04_Tr1:P04_Tr2:N/A_L2_D:23_M:9_Y:2015	T1	10:12:09	19.4	0.1	21	0	19	20
2015-09-23	23	9	2015	vikki	B4	P04	P04	N/A	L2	E:B4_P:P04_Tr1:P04_Tr2:N/A_L2_D:23_M:9_Y:2015	T2	10:22:09	19.7	0.1	21	0	19	20
2015-09-23	23	9	2015	vikki	B4	P04	P04	N/A	L2	E:B4_P:P04_Tr1:P04_Tr2:N/A_L2_D:23_M:9_Y:2015	T3	10:32:09	20	0.1	21	0	19	20
2015-09-23	23	9	2015	A. ROVIRA	B4	P04	P04	N/A	L3	E:B4_P:P04_Tr1:P04_Tr2:N/A_L3_D:23_M:9_Y:2015	T0	10:02:09	18.4	0.09	20	0	19	20
2015-09-23	23	9	2015	A. ROVIRA	B4	P04	P04	N/A	L3	E:B4_P:P04_Tr1:P04_Tr2:N/A_L3_D:23_M:9_Y:2015	T1	10:12:09	19.8	0.09	20	0	19	20
2015-09-23	23	9	2015	A. ROVIRA	B4	P04	P04	N/A	L3	E:B4_P:P04_Tr1:P04_Tr2:N/A_L3_D:23_M:9_Y:2015	T2	10:22:09	20.3	0.09	20	0	19	20
2015-09-23	23	9	2015	A. ROVIRA	B4	P04	P04	N/A	L3	E:B4_P:P04_Tr1:P04_Tr2:N/A_L3_D:23_M:9_Y:2015	T3	10:32:09	20.8	0.09	20	0	19	20
2015-09-23	23	9	2015	vikki	B4	P05	P05	N/A	L1	E:B4_P:P05_Tr1:P05_Tr2:N/A_L1_D:23_M:9_Y:2015	T0	10:54:35	19.4	0.09	19	100	19.5	20
2015-09-23	23	9	2015	vikki	B4	P05	P05	N/A	L1	E:B4_P:P05_Tr1:P05_Tr2:N/A_L1_D:23_M:9_Y:2015	T1	11:04:35	23.8	0.09	19	100	19.5	20
2015-09-23	23	9	2015	vikki	B4	P05	P05	N/A	L1	E:B4_P:P05_Tr1:P05_Tr2:N/A_L1_D:23_M:9_Y:2015	T2	11:14:35	25.3	0.09	19	100	19.5	20
2015-09-23	23	9	2015	vikki	B4	P05	P05	N/A	L1	E:B4_P:P05_Tr1:P05_Tr2:N/A_L1_D:23_M:9_Y:2015	T3	11:24:35	26.1	0.09	19	100	19.5	20
2015-09-23	23	9	2015	MAITE	B4	P05	P05	N/A	L2	E:B4_P:P05_Tr1:P05_Tr2:N/A_L2_D:23_M:9_Y:2015	T0	10:54:35	19.3	0.1	20	100	19.5	20
2015-09-23	23	9	2015	MAITE	B4	P05	P05	N/A	L2	E:B4_P:P05_Tr1:P05_Tr2:N/A_L2_D:23_M:9_Y:2015	T1	11:04:35	22.7	0.1	20	100	19.5	20
2015-09-23	23	9	2015	MAITE	B4	P05	P05	N/A	L2	E:B4_P:P05_Tr1:P05_Tr2:N/A_L2_D:23_M:9_Y:2015	T2	11:14:35	24.1	0.1	20	100	19.5	20
2015-09-23	23	9	2015	MAITE	B4	P05	P05	N/A	L2	E:B4_P:P05_Tr1:P05_Tr2:N/A_L2_D:23_M:9_Y:2015	T3	11:24:35	24.8	0.1	20	100	19.5	20
2015-09-23	23	9	2015	A. ROVIRA	B4	P05	P05	N/A	L3	E:B4_P:P05_Tr1:P05_Tr2:N/A_L3_D:23_M:9_Y:2015	T0	10:54:35	19.4	0.03	19	100	19.5	20
2015-09-23	23	9	2015	A. ROVIRA	B4	P05	P05	N/A	L3	E:B4_P:P05_Tr1:P05_Tr2:N/A_L3_D:23_M:9_Y:2015	T1	11:04:35	22.4	0.03	19	100	19.5	20
2015-09-23	23	9	2015	A. ROVIRA	B4	P05	P05	N/A	L3	E:B4_P:P05_Tr1:P05_Tr2:N/A_L3_D:23_M:9_Y:2015	T2	11:14:35	23.8	0.03	19	100	19.5	20
2015-09-23	23	9	2015	A. ROVIRA	B4	P05	P05	N/A	L3	E:B4_P:P05_Tr1:P05_Tr2:N/A_L3_D:23_M:9_Y:2015	T3	11:24:35	24.5	0.03	19	100	19.5	20
2015-09-23	23	9	2015	Xavi Aranda	B4	P06	P06	N/A	L1	E:B4_P:P06_Tr1:P06_Tr2:N/A_L1_D:23_M:9_Y:2015	T0	13:40:30	28.1	0.01	19	90	26	26
2015-09-23	23	9	2015	Xavi Aranda	B4	P06	P06	N/A	L1	E:B4_P:P06_Tr1:P06_Tr2:N/A_L1_D:23_M:9_Y:2015	T1	13:50:30	37	0.01	19	90	26	26
2015-09-23	23	9	2015	Xavi Aranda	B4	P06	P06	N/A	L1	E:B4_P:P06_Tr1:P06_Tr2:N/A_L1_D:23_M:9_Y:2015	T2	14:00:30	36.7	0.01	19	90	26	26
2015-09-23	23	9	2015	Xavi Aranda	B4	P06	P06	N/A	L1	E:B4_P:P06_Tr1:P06_Tr2:N/A_L1_D:23_M:9_Y:2015	T3	14:10:30	36.7	0.01	19	90	26	26
2015-09-23	23	9	2015	Andrea Bertomeu	B4	P06	P06	N/A	L2	E:B4_P:P06_Tr1:P06_Tr2:N/A_L2_D:23_M:9_Y:2015	T0	13:40:30	29	0.05	19	70	26	26
2015-09-23	23	9	2015	Andrea Bertomeu	B4	P06	P06	N/A	L2	E:B4_P:P06_Tr1:P06_Tr2:N/A_L2_D:23_M:9_Y:2015	T1	13:50:30	35.3	0.05	19	70	26	26
2015-09-23	23	9	2015	Andrea Bertomeu	B4	P06	P06	N/A	L2	E:B4_P:P06_Tr1:P06_Tr2:N/A_L2_D:23_M:9_Y:2015	T2	14:00:30	34.9	0.05	19	70	26	26
2015-09-23	23	9	2015	Andrea Bertomeu	B4	P06	P06	N/A	L2	E:B4_P:P06_Tr1:P06_Tr2:N/A_L2_D:23_M:9_Y:2015	T3	14:10:30	34.6	0.05	19	70	26	26
2015-09-23	23	9	2015	Bea Grau	B4	P06	P06	N/A	L3	E:B4_P:P06_Tr1:P06_Tr2:N/A_L3_D:23_M:9_Y:2015	T0	13:40:30	30.4	0.07	19	80	26	26
2015-09-23	23	9	2015	Bea Grau	B4	P06	P06	N/A	L3	E:B4_P:P06_Tr1:P06_Tr2:N/A_L3_D:23_M:9_Y:2015	T1	13:50:30	38.3	0.07	19	80	26	26
2015-09-23	23	9	2015	Bea Grau	B4	P06	P06	N/A	L3	E:B4_P:P06_Tr1:P06_Tr2:N/A_L3_D:23_M:9_Y:2015	T2	14:00:30	38.2	0.07	19	80	26	26
2015-09-23	23	9	2015	Bea Grau	B4	P06	P06	N/A	L3	E:B4_P:P06_Tr1:P06_Tr2:N/A_L3_D:23_M:9_Y:2015	T3	14:10:30	38.2	0.07	19	80	26	26
2015-09-23	23	9	2015	Xavi Aranda	B4	P07	P07	N/A	L1	E:B4_P:P07_Tr1:P07_Tr2:N/A_L1_D:23_M:9_Y:2015	T0	12:53:00	30.3	0.01	19	100	26	26
2015-09-23	23	9	2015	Xavi Aranda	B4	P07	P07	N/A	L1	E:B4_P:P07_Tr1:P07_Tr2:N/A_L1_D:23_M:9_Y:2015	T1	13:03:00	42.5	0.01	19	100	26	26
2015-09-23	23	9	2015	Xavi Aranda	B4	P07	P07	N/A	L1	E:B4_P:P07_Tr1:P07_Tr2:N/A_L1_D:23_M:9_Y:2015	T2	13:13:00	43.7	0.01	19	100	26	26
2015-09-23	23	9	2015	Xavi Aranda	B4	P07	P07	N/A	L1	E:B4_P:P07_Tr1:P07_Tr2:N/A_L1_D:23_M:9_Y:2015	T3	13:23:00	44.6	0.01	19	100	26	26
2015-09-23	23	9	2015	Andrea Bertomeu	B4	P07	P07	N/A	L2	E:B4_P:P07_Tr1:P07_Tr2:N/A_L2_D:23_M:9_Y:2015	T0	12:53:00	32	0.05	18.5	80	26	26
2015-09-23	23	9	2015	Andrea Bertomeu	B4	P07	P07	N/A	L2	E:B4_P:P07_Tr1:P07_Tr2:N/A_L2_D:23_M:9_Y:2015	T1	13:03:00	41.9	0.05	18.5	80	26	26
2015-09-23	23	9	2015	Andrea Bertomeu	B4	P07	P07	N/A	L2	E:B4_P:P07_Tr1:P07_Tr2:N/A_L2_D:23_M:9_Y:2015	T2	13:13:00	38.9	0.05	18.5	80	26	26
2015-09-23	23	9	2015	Andrea Bertomeu	B4	P07	P07	N/A	L2	E:B4_P:P07_Tr1:P07_Tr2:N/A_L2_D:23_M:9_Y:2015	T3	13:23:00	38.6	0.05	18.5	80	26	26
2015-09-23	23	9	2015	Bea Grau	B4	P07	P07	N/A	L3	E:B4_P:P07_Tr1:P07_Tr2:N/A_L3_D:23_M:9_Y:2015	T0	12:53:00	33.1	0.07	19	90	26	26
2015-09-23	23	9	2015	Bea Grau	B4	P07	P07	N/A	L3	E:B4_P:P07_Tr1:P07_Tr2:N/A_L3_D:23_M:9_Y:2015	T1	13:03:00	41.2	0.07	19	90	26	26
2015-09-23	23	9	2015	Bea Grau	B4	P07	P07	N/A	L3	E:B4_P:P07_Tr1:P07_Tr2:N/A_L3_D:23_M:9_Y:2015	T2	13:13:00	43	0.07	19	90	26	26
2015-09-23	23	9	2015	Bea Grau	B4	P07	P07	N/A	L3	E:B4_P:P07_Tr1:P07_Tr2:N/A_L3_D:23_M:9_Y:2015	T3	13:23:00	42.8	0.07	19	90	26	26
2015-09-23	23	9	2015	Xavi Aranda	B4	P08	P08	N/A	L1	E:B4_P:P08_Tr1:P08_Tr2:N/A_L1_D:23_M:9_Y:2015	T0	11:57:00	24.1	0.01	19	0	25	25
2015-09-23	23	9	2015	Xavi Aranda	B4	P08	P08	N/A	L1	E:B4_P:P08_Tr1:P08_Tr2:N/A_L1_D:23_M:9_Y:2015	T1	12:07:00	34.4	0.01	19	0	25	25
2015-09-23	23	9	2015	Xavi Aranda	B4	P08	P08	N/A	L1	E:B4_P:P08_Tr1:P08_Tr2:N/A_L1_D:23_M:9_Y:2015	T2	12:17:00	37.5	0.01	19	0	25	25
2015-09-23	23	9	2015	Xavi Aranda	B4	P08	P08	N/A	L1	E:B4_P:P08_Tr1:P08_Tr2:N/A_L1_D:23_M:9_Y:2015	T3	12:27:00	39.1	0.01	19	0	25	25
[truncated: 669 more rows]

## Sheet: Soil physicochemical data
Acció	Exp	Tr1	Tr2	Plot	Site	Sqmpling Date	Year	Month	Day	Code	Soil_Conductivity	Soil_pH	Temp_Soil	Soil_Redox
[truncated: 291 more rows]
